# Supplementary material for: egr3 is a mechanosensitive transcription factor gene required for cardiac valve morphogenesis
Source: Sci Adv. 2024 May 15;10(20):eadl0633. doi: 10.1126/sciadv.adl0633 (PMC11095463; doi:10.1126/sciadv.adl0633)
Supplement: Supplementary file 2 — Movies S1 to S4 [file sciadv.adl0633_movies_s1_to_s4.zip]

Archive with 4 entries (4 files):
- adl0633_Movie_S1.mov
- adl0633_Movie_S2.mov
- adl0633_Movie_S3.mov
- adl0633_Movie_S4.mov
