# Supplementary material for: egr3 is a mechanosensitive transcription factor gene required for cardiac valve morphogenesis
Source: Sci Adv. 2024 May 15;10(20):eadl0633. doi: 10.1126/sciadv.adl0633 (PMC11095463; doi:10.1126/sciadv.adl0633)
Supplement: Supplementary file 3 — Data S1 to S3 [file sciadv.adl0633_data_s1_to_s3.zip]

Archive with 3 entries (3 files):
- adl0633_Data_S1.xlsx
- adl0633_Data_S2.xlsx
- adl0633_Data_S3.xlsx
