# Supplementary material for: egr3 is a mechanosensitive transcription factor gene required for cardiac valve morphogenesis
Source: Sci Adv. 2024 May 15;10(20):eadl0633. doi: 10.1126/sciadv.adl0633 (PMC11095463; doi:10.1126/sciadv.adl0633)
Supplement: Supplementary file 3 — Data S1 to S3 [file sciadv.adl0633_data_s1_to_s3.zip › adl0633_Data_S1.xlsx]

## Sheet: Fig. 1H,L Fig. S1G-I
date	Embryo	Stage	Allele	genotype bns577 ix	Superior valve leaflet	Inferior valve leaflet	Outflow tract valve
201211	1	72hpf	bns522	H	yes, 3 layers	yes	NA
201211	2	72hpf	bns522	W	yes, 3 layers	yes	NA
201211	3	72hpf	bns522	H	yes, 3 layers	Unclear	NA
201211	4	72hpf	bns522	W	yes, 3 layers	yes	NA
201211	5	72hpf	bns522	M	no, monolayer	no, monolayer	NA
201211	6	72hpf	bns522	H	yes, 3 layers	yes	NA
201211	7	72hpf	bns522	M	no, monolayer	no, monolayer	NA
201211	8	72hpf	bns522	M	no, monolayer	no, monolayer	NA
201211	9	72hpf	bns522	H	yes, 3 layers	yes	NA
201211	10	72hpf	bns522	M	Unclear	Unclear	NA
201211	11	72hpf	bns522	H	yes, 3 layers	yes	NA
201211	12	72hpf	bns522	W	yes, 3 layers	yes	NA
201211	13	72hpf	bns522	M	Unclear	Unclear	NA
201211	14	72hpf	bns522	H	yes, 3 layers	yes	NA
201211	15	72hpf	bns522	W	Unclear	Unclear	NA
201211	16	72hpf	bns522	M	no, monolayer	no, monolayer	NA
201211	17	72hpf	bns522	M	no, monolayer	no, monolayer	NA
201211	18	72hpf	bns522	H	Unclear	Unclear	NA
201211	19	72hpf	bns522	M	no, monolayer	no, monolayer	NA
201211	20	72hpf	bns522	M	no, monolayer	no, monolayer	NA
210219	1	72hpf	bns522	W	yes, 3 layers	no, one extending cell	NA
210219	2	72hpf	bns522	M	no, monolayer	no, monolayer	NA
210219	3	72hpf	bns522	M	no, monolayer	no, monolayer	NA
210219	4	72hpf	bns522	W	s shape	yes	NA
210219	5	72hpf	bns522	M	no, monolayer	no, monolayer	NA
210219	6	72hpf	bns522	M	no, monolayer 1 VIC	no, monolayer	NA
210219	7	72hpf	bns522	H	no, monolayer	no, monolayer	NA
210219	9	72hpf	bns522	H	yes, 3 layers	yes	NA
210219	10	72hpf	bns522	M	no, monolayer	no, monolayer	NA
210219	11	72hpf	bns522	W	yes, 3 layers	yes	NA
210219	12	72hpf	bns522	M	no, monolayer	no, monolayer	NA
210219	13	72hpf	bns522	H	yes, 3 layers	no, monolayer	NA
210528	1	72hpf	bns522	M	no, monolayer 1 VIC	no, monolayer	NA
210528	2	72hpf	bns522	H	yes, 3 layers	no	NA
210528	3	72hpf	bns522	M	no, monolayer	no, monolayer	NA
210528	4	72hpf	bns522	W	yes, 3 layers	yes	NA
210528	6	72hpf	bns522	W	yes, 3 layers	yes	NA
210528	7	72hpf	bns522	H	yes, 3 layers	yes	NA
210528	8	72hpf	bns522	H	yes, 3 layers	yes	NA
210528	9	72hpf	bns522	M	no, monolayer	no, monolayer	NA
210528	10	72hpf	bns522	M	no, monolayer	no, monolayer	NA
210528	11	72hpf	bns522	M	no, monolayer	no, monolayer	NA
210528	12	72hpf	bns522	M	no, monolayer	no, monolayer	NA
210811	2	72hpf	bns577	W	yes, thick valve (more than 3 layers)	yes	NA
210811	3	72hpf	bns577	W	yes, 3 layers	yes	NA
210811	4	72hpf	bns577	W	yes, 3 layers	yes	NA
210811	5	72hpf	bns577	H	yes, thick valve (more than 3 layers)	yes	NA
210811	7	72hpf	bns577	H	yes, 3 layers	no, monolayer	NA
210811	8	72hpf	bns577	W	yes, 3 layers	yes	NA
210811	9	72hpf	bns577	H	yes, 3 layers	yes	NA
210811	11	72hpf	bns577	M	s shape	no, monolayer	NA
211202	1	72hpf	bns577	Unclear			NA
211202	2	72hpf	bns577	M	no, monolayer	no, monolayer	NA
211202	3	72hpf	bns577	M	no, monolayer	no, monolayer	NA
211202	4	72hpf	bns577	M	no, monolayer	no, monolayer	NA
211202	5	72hpf	bns577	H	yes, 3 layers	yes	NA
211202	6	72hpf	bns577	W	yes, thick valve	yes	NA
211202	7	72hpf	bns577	H	yes, 3 layers	yes	NA
211202	8	72hpf	bns577	H	yes, 3 layers	yes	NA
230203	1	72hpf	bns577	M	no, monolayer	no, monolayer	NA
230203	2	72hpf	bns577	M	no, monolayer	no, monolayer	NA
230203	3	72hpf	bns577	W	yes	yes	NA
230203	4	72hpf	bns577	M	no, monolayer	no, monolayer	NA
230203	5	72hpf	bns577	M	no, monolayer	no, monolayer	NA
230203	6	72hpf	bns577	M	no, monolayer	no, monolayer	NA
230203	7	72hpf	bns577	M	no, monolayer	no, monolayer	NA
230203	8	72hpf	bns577	M	no, monolayer	no, monolayer	NA
230203	9	72hpf	bns577	H	yes	yes	NA
230203	10	72hpf	bns577	W	yes	yes	NA
230203	11	72hpf	bns577	H	yes	yes	NA
230203	12	72hpf	bns577	H	s shape	no, monolayer	NA
230203	13	72hpf	bns577	H	yes	yes	NA
230203	14	72hpf	bns577	M	yes	no, monolayer	NA
230203	15	72hpf	bns577	H	yes	no, monolayer	NA
230203	16	72hpf	bns577	W	yes	yes	NA
230203	17	72hpf	bns577	W	yes	yes	NA
230203	18	72hpf	bns577	W	yes	yes	NA
230203	19	72hpf	bns577	H	yes	yes	NA
230203	20	72hpf	bns577	H	yes	Unclear	NA
230804	1	72hpf	bns577	M	no, monolayer 2 VIC	no, monolayer	NA
230804	2	72hpf	bns577	M	no, monolayer	no, monolayer	NA
230804	3	72hpf	bns577	M	no, monolayer	no, monolayer	NA
230804	4	72hpf	bns577	M	no, monolayer	no, monolayer	NA
230804	5	72hpf	bns577	M	no, monolayer	no, monolayer	NA
230804	6	72hpf	bns577	M	no, monolayer	no, monolayer	NA
230804	7	72hpf	bns577	M	no, monolayer	no, monolayer	NA
230804	8	72hpf	bns577	M	no, monolayer one cell extending protrusion	no, monolayer	NA
230804	9	72hpf	bns577	M	no, monolayer	no, monolayer	NA
230804	10	72hpf	bns577	H	yes, 3 layers	yes	NA
230804	11	72hpf	bns577	W	yes, 3 layers	yes	NA
230804	12	72hpf	bns577	W	yes, 3 layers	yes	NA
230804	13	72hpf	bns577	W	yes, 3 layers	yes	NA
230804	14	72hpf	bns577	W	yes, 3 layers	yes	NA
230804	15	72hpf	bns577	H	yes, 3 layers	yes	NA
230804	16	72hpf	bns577	H	yes, 3 layers	yes	NA
210220	1	96hpf	bns522	M	no, monolayer 1 VIC	no, monolayer 1 VIC	No leaflet
210220	2	96hpf	bns522	H	yes, 3 layers	yes	Forming leaflets
210220	3	96hpf	bns522	M	no, monolayer	no, monolayer	No leaflet
210220	4	96hpf	bns522	W	yes, 3 layers	yes	Forming leaflets
210220	5	96hpf	bns522	H	yes, 3 layers	yes	Forming leaflets
210220	6	96hpf	bns522	M	no, monolayer	no, monolayer	No leaflet
210220	7	96hpf	bns522	M	no, monolayer	no, monolayer	Forming leaflets
210220	8	96hpf	bns522	H	yes, 3 layers	yes	No leaflet
210220	9	96hpf	bns522	M	no, monolayer	no, monolayer	No leaflet
210220	10	96hpf	bns522	W	yes, 3 layers	yes	Forming leaflets
210220	11	96hpf	bns522	W	yes, 3 layers	yes	Forming leaflets
210220	12	96hpf	bns522	M	no, monolayer	no, monolayer	No leaflet
211203	1	96hpf	bns577	W	yes, 3 layers	yes	Premature leaflets
211203	2	96hpf	bns577	H	yes, 3 layers	yes	Premature leaflets
211203	3	96hpf	bns577	M	no, monolayer 1 VIC	no, monolayer	No leaflet
211203	4	96hpf	bns577	H	yes, 3 layers	yes	Premature leaflets
211203	5	96hpf	bns577	W	yes, 3 layers	yes	Premature leaflets
211203	6	96hpf	bns577	M	no, monolayer	no, monolayer	No leaflet
211203	7	96hpf	bns577	M	no, monolayer	no, monolayer	No leaflet
211203	8	96hpf	bns577	H	yes, 3 layers	yes	Unclear
230204	1	96hpf	bns577	W	yes, 3 layers	yes	Forming leaflets
230204	2	96hpf	bns577	W	yes, 3 layers	yes	Forming leaflets
230204	3	96hpf	bns577	H	yes, 3 layers	yes	Forming leaflets
230204	4	96hpf	bns577	H	yes, 3 layers	yes	Forming leaflets
230204	5	96hpf	bns577	W	yes, 3 layers	yes	Forming leaflets
230204	6	96hpf	bns577	H	yes, 3 layers	yes	Unclear
230204	7	96hpf	bns577	H	yes, 3 layers	yes	Forming leaflets
230204	8	96hpf	bns577	H	yes, 3 layers	yes	Unclear
230204	9	96hpf	bns577	M	no, monolayer	no, monolayer	Unclear
230204	10	96hpf	bns577	H	yes, 3 layers	yes	Unclear
230204	11	96hpf	bns577	M	no, monolayer	no, monolayer	No leaflet
230204	12	96hpf	bns577	M	no, monolayer	no, monolayer	No leaflet
230204	13	96hpf	bns577	H	yes, 3 layers	yes	Forming leaflets
230204	14	96hpf	bns577	M	no, monolayer	no, monolayer	No leaflet
230204	15	96hpf	bns577	M	no, monolayer	no, monolayer	No leaflet
230204	16	96hpf	bns577	W	yes, 3 layers	yes	Forming leaflets
230805	1	96hpf	bns577	M	no, monolayer	no, monolayer	No leaflet
230805	2	96hpf	bns577	M	no, monolayer	no, monolayer	No leaflet
230805	3	96hpf	bns577	M	no, monolayer	no, monolayer	No leaflet
230805	4	96hpf	bns577	M	yes, 3 layers	no, monolayer	Forming leaflets
230805	5	96hpf	bns577	M	no, monolayer	no, monolayer	No leaflet
230805	6	96hpf	bns577	M	no, monolayer	no, monolayer	No leaflet
230805	7	96hpf	bns577	M	no, monolayer	no, monolayer	No leaflet
230805	8	96hpf	bns577	H	yes, 3 layers	yes	Forming leaflets
230805	9	96hpf	bns577	W	yes, 3 layers	yes	Forming leaflets
230805	10	96hpf	bns577	H	yes, 3 layers	yes	Unclear
230805	11	96hpf	bns577	H	yes, 3 layers	yes	Forming leaflets
230805	12	96hpf	bns577	W	yes, 3 layers	yes	Forming leaflets
230805	13	96hpf	bns577	W	yes, 3 layers	yes	Unclear
230805	14	96hpf	bns577	H	yes, 3 layers	yes	Forming leaflets

## Sheet: Fig. 1I
Genotype	Sample	Flow profile - time (ms) in 3 cardiac cycles			Flow profile - Fraction of 3 cardiac cycles (%)
Mut	Name	Anterograde	Null	Retrograde	% Anterograde	% Null	% Retrograde	% Total
1	201211_egr3_bns522_mut_3dpf_e06	101.873	0	246.423	29.249	0	70.751	100
2	201211_egr3_bns522_mut_3dpf_e07	196.863	0	178.967	52.381	0	47.619	100
3	201211_egr3_bns522_mut_3dpf_e17	108.757	0	246.423	30.6202	0	69.3798	100
4	Mean	135.831	0	223.938	37.4167	0	62.5833	100
Het	Name	Anterograde	Null	Retrograde	% Anterograde	% Null	% Retrograde
1	201211_egr3_bns522_het_3dpf_e01	90.86	92.2367	167.953	25.8824	26.2745	47.8431	100
2	201211_egr3_bns522_het_3dpf_e02	86.73	267.073	0	24.5136	75.4864	0	100
3	201211_egr3_bns522_het_3dpf_e03	140.42	218.89	0	39.0805	60.9195	0	100
4	201211_egr3_bns522_het_3dpf_e04	41.3	221.643	75.7167	12.1951	65.4472	22.3577	100
5	201211_egr3_bns522_het_3dpf_e05	100.497	283.593	0	26.1649	73.8351	0	100
6	201211_egr3_bns522_het_3dpf_e10	74.34	123.9	137.667	22.1311	36.8852	40.9836	100
7	201211_egr3_bns522_het_3dpf_e13	110.133	158.317	100.497	29.8507	42.9104	27.2388	100
8	201211_egr3_bns522_het_3dpf_e14	77.0933	218.89	50.9367	22.2222	63.0952	14.6825	100
9	201211_egr3_bns522_het_3dpf_e16	107.38	70.21	155.563	32.2314	21.0744	46.6942	100
10	201211_egr3_bns522_het_3dpf_e18	79.8467	79.8467	187.227	23.0159	23.0159	53.9683	100
11	201211_egr3_bns522_het_3dpf_e19	63.3267	163.823	130.783	17.6923	45.7692	36.5385	100
12	Mean	88.357	172.584	91.4858	24.9982	48.6103	26.3915	100
Wt	Name	Anterograde	Null	Retrograde	% Anterograde	% Null	% Retrograde
1	201211_egr3_bns522_wt_3dpf_e08	110.133	242.293	0	31.25	68.75	0	100
2	201211_egr3_bns522_wt_3dpf_e09	114.263	165.2	99.12	30.1818	43.6364	26.1818	100
3	201211_egr3_bns522_wt_3dpf_e11	103.25	247.8	0	29.4118	70.5882	0	100
4	201211_egr3_bns522_wt_3dpf_e12	88.1067	206.5	53.69	25.2964	59.2885	15.415	100
5	201211_egr3_bns522_wt_3dpf_e15	129.407	133.537	92.2367	36.4341	37.5969	25.969	100
6	201211_egr3_bns522_wt_3dpf_e20	86.73	172.083	93.6133	24.6094	48.8281	26.5625	100
7	Mean	105.315	194.569	56.4433	29.5306	54.7814	15.6881	100

## Sheet: Fig. 1J
Embryo	Stage	Pericardial edema	Caudal vein flow
1	72hpf	No edema	Normal
2	72hpf	No edema	Normal
3	72hpf	No edema	Normal
4	72hpf	No edema	Normal
5	72hpf	No edema	Normal
6	72hpf	No edema	Normal
7	72hpf	No edema	Normal
8	72hpf	No edema	Normal
1	72hpf	edema	Normal
2	72hpf	edema	No flow
3	72hpf	edema	No flow
4	72hpf	edema	No flow
5	72hpf	edema	Normal
6	72hpf	edema	No flow
7	72hpf	edema	Normal
8	72hpf	edema	Slow

## Sheet: Fig. 2E, Fig. S3I
Date	Stage	Larvae	bns577	loxp egr3	kdrl CRE	Sup leaflet	Inf leaflet
230120	72hpf	1	+/-	+/-	+/-	no, monolayer	no, monolayer
230120	72hpf	2	+/+	+/-	+/-	yes, 3 layers	yes
230120	72hpf	3	+/-	+/-	+/-	no, monolayer	no, monolayer
230120	72hpf	4	+/-	+/-	+/-	no, monolayer	no, monolayer
230120	72hpf	5	+/-	+/+	+/-	no, monolayer	no, monolayer
230120	72hpf	6	+/-	+/-	+/-	no, monolayer	no, monolayer
230120	72hpf	7	+/-	+/-	+/-	no, monolayer	no, monolayer
230120	72hpf	8	+/+	+/-	+/+	yes, 3 layers	yes
230120	72hpf	9	+/-	+/-	+/+	yes, 3 layers	yes
230120	72hpf	10	+/-	+/-	+/-	no, monolayer	no, monolayer
230120	72hpf	11	+/-	+/-	+/-	no, monolayer	no, monolayer
230120	72hpf	12	+/+	+/+	+/+	yes, 3 layers	yes
230120	72hpf	13	+/-	+/-	+/-	yes, 3 layers	no, monolayer
230120	72hpf	14	+/+	+/+	+/-	yes, 3 layers	yes
230120	72hpf	15	+/+	+/-	+/-	yes, 3 layers	no, monolayer
230120	72hpf	16	+/+	+/-	+/-	yes, 3 layers	yes
230120	72hpf	17	+/-	+/+	+/-	yes, 3 layers	yes
230120	72hpf	18	+/-	+/-	+/+	yes, 3 layers	yes
230120	72hpf	19	+/-	+/+	+/+	yes, 3 layers	yes
230120	72hpf	20	+/+	+/+	+/+	yes, 3 layers	yes
230120	72hpf	21	+/-	+/-	+/+	yes, 3 layers	yes

## Sheet: Fig. 2F, Fig. S3I
date	Embryo	Stage	bns577	loxp	Myl7 cre	Sup valve leaflet	Inf valve leaflet
230417	1	72hpf	+/-	+/+	+/+	yes, 3 layers	Unclear
230417	2	72hpf	+/-	+/-	+/+	yes, 3 layers	yes
230417	3	72hpf	+/+	+/+	+/-	yes, 3 layers	yes
230417	4	72hpf	+/+	+/-	+/+	yes, 3 layers	yes
230417	5	72hpf	+/+	+/+	+/+	yes, 3 layers	yes
230417	6	72hpf	+/-	+/-	+/-	yes, 3 layers	yes
230417	7	72hpf	+/-	+/+	+/-	yes, 3 layers	yes
230417	8	72hpf	+/+	+/+	+/+	yes, 3 layers	yes
230417	9	72hpf	+/+	+/-	+/+	small leaflet	small leaflet
230417	10	72hpf	+/+	+/+	+/+	yes, 3 layers	yes
230417	11	72hpf	+/+	+/+	+/-	yes, 3 layers	yes
230417	12	72hpf	+/+	+/-	+/-	yes, 3 layers	yes
230417	13	72hpf	+/-	+/+	+/-	yes, 3 layers	yes
230417	14	72hpf	+/-	+/+	+/+	yes, 3 layers	yes
230417	15	72hpf	+/-	+/+	+/+	yes, 3 layers	yes
230417	16	72hpf	+/+	+/-	+/-	yes, 3 layers	yes
230417	17	72hpf	+/-	+/+	+/+	yes, 3 layers	yes
230417	18	72hpf	+/+	+/-	+/+	yes, 3 layers	yes
230417	19	72hpf	+/-	+/+	+/+	yes, 3 layers	no
230417	20	72hpf	+/-	+/+	+/+	yes, 3 layers	yes
230417	21	72hpf	+/-	+/-	+/-	yes, 3 layers	yes
230417	22	72hpf	+/+	+/-	+/-	small leaflet	small leaflet
230417	23	72hpf	+/-	+/+	+/+	yes, 3 layers	yes
230616	1	72hpf	+/+	+/-	+/+	yes, 3 layers	yes
230616	2	72hpf	+/-	+/+	+/-	yes, 3 layers	yes
230616	3	72hpf	+/-	+/-	+/-	yes, 3 layers	yes
230616	4	72hpf	+/-	+/+	+/+	yes, 3 layers	yes
230616	5	72hpf	+/+	+/+	+/+	yes, 3 layers	yes
230616	6	72hpf	+/-	+/-	+/+	yes, 3 layers	yes
230616	7	72hpf	+/-	+/+	+/+	yes, 3 layers	yes
230616	8	72hpf	+/-	+/+	+/-	yes, 3 layers	yes
230616	9	72hpf	+/+	+/-	+/-	yes, 3 layers	yes
230616	10	72hpf	+/+	+/-	+/+	yes, 3 layers	yes
230616	11	72hpf	+/-	+/-	+/+	yes, 3 layers	yes
230616	12	72hpf	+/-	+/-	+/+	yes, 3 layers	yes
230616	13	72hpf	+/-	+/+	+/-	yes, 3 layers	yes
230616	14	72hpf	+/+	+/-	+/-	yes, 3 layers	yes
230616	15	72hpf	+/+	+/-	+/-	yes, 3 layers	yes
230616	16	72hpf	+/+	+/+	+/+	yes, 3 layers	yes
230616	17	72hpf	+/+	+/+	+/+	yes, 3 layers	yes
230616	18	72hpf	+/+	+/-	+/+	yes, 3 layers	yes
230616	19	72hpf	+/-	+/-	+/+	yes, 3 layers	yes
230616	20	72hpf	+/-	+/-	+/+	yes, 3 layers	yes
230616	21	72hpf	+/-	+/+	+/-	yes, 3 layers	yes
230616	22	72hpf	+/+	+/-	+/-	yes, 3 layers	yes
230616	23	72hpf	+/-	+/+	+/+	yes, 3 layers	yes

## Sheet: Fig. 3E
date	Embryo	Stage	Allele	genotype bns577 ox egr3 gal4	AVC EdC cell protrusions
230202	1	48 hpf	bns577	H	No
230202	2	48 hpf	bns577	H	No
230202	3	48 hpf	bns577	H	No
230202	4	48 hpf	bns577	H	Yes
230202	5	48 hpf	bns577	H	Yes
230202	6	48 hpf	bns577	W	No
230202	7	48 hpf	bns577	H	No
230202	8	48 hpf	bns577	M	No
230202	9	48 hpf	bns577	H	No
230202	10	48 hpf	bns577	W	No
230202	11	48 hpf	bns577	W	No
230202	12	48 hpf	bns577	H	No
230202	13	48 hpf	bns577	M	No
230202	14	48 hpf	bns577	W	No
230202	15	48 hpf	bns577	W	Yes
230202	16	48 hpf	bns577	W	No
230202	17	48 hpf	bns577	W	Yes
230202	18	48 hpf	bns577	H	No
230202	19	48 hpf	bns577	H	No
230202	20	48 hpf	bns577	H	Yes
230202	21	48 hpf	bns577	H	No
230209	1	48hpf	bns577	W	Yes
230209	2	48hpf	bns577	H	No
230209	3	48hpf	bns577	H	No
230209	4	48hpf	bns577	M	No
230209	5	48hpf	bns577	H	Yes
230209	6	48hpf	bns577	M	No
230209	7	48hpf	bns577	H	Yes
230209	8	48hpf	bns577	W	Yes
230209	9	48hpf	bns577	W	Yes
230209	10	48hpf	bns577	M	No
230209	11	48hpf	bns577	H	Yes
230209	12	48hpf	bns577	H	Yes
230209	13	48hpf	bns577	H	Yes
230209	14	48hpf	bns577	H	No
230209	15	48hpf	bns577	H	Yes
230209	16	48hpf	bns577	M	No
230209	17	48hpf	bns577	M	Yes
230209	18	48hpf	bns577	W	No
230209	19	48hpf	bns577	M	Yes
230209	20	48hpf	bns577	H	Yes
230209	21	48hpf	bns577	M	No
230209	22	48hpf	bns577	H	No
230209	23	48hpf	bns577	H	Yes
230209	24	48hpf	bns577	W	Yes
230304	1	48hpf	bns577	W	No
230304	2	48hpf	bns577	H	Yes
230304	3	48hpf	bns577	M	No
230304	4	48hpf	bns577	W	No
230304	5	48hpf	bns577	H	No
230304	6	48hpf	bns577	W	No
230304	7	48hpf	bns577	M	No
230304	8	48hpf	bns577	H	No
230304	9	48hpf	bns577	H	Yes
230304	10	48hpf	bns577	W	Yes
230304	11	48hpf	bns577	H	No
230304	12	48hpf	bns577	H	Yes

## Sheet: Fig. 3G-H
date	Embryo	Allele	Genotype	Cellular behavior	classification	Number of cells
220830	1	bns577;egr3 gal4	TH	No migration	No migration	0
220830	3	bns577;egr3 gal4	TH	No migration	No migration	0
220830	5	bns577;egr3 gal4	TH	1 cell migration ECM	collective migration	1
220830	7	bns577;egr3 gal4	TH	1 cell migration ECM	Extension of protusions	1
220830	9	bns577;egr3 gal4	TH	No migration	No migration	0
220830	11	bns577;egr3 gal4	TH	No migration	No migration	0
220830	12	bns577;egr3 gal4	TH	No migration	No migration	0
220520	1	bns577;egr3 gal4	TH	1 cell extending protusion	Extension of protusions	1
220520	7	bns577;egr3 gal4	TH	2 cells extending protusions	Extension of protusions	2
220520	10	bns577;egr3 gal4	TH	1 cell extending protusion	Extension of protusions	1
220520	13	bns577;egr3 gal4	TH	No migration	No migration	0
220520	14	bns577;egr3 gal4	TH	No migration	No migration	0
221201	2	bns577;egr3 gal4	TH	No migration	No migration	0
221201	5	bns577;egr3 gal4	TH	No migration	No migration	0
221201	6	bns577;egr3 gal4	TH	1 cell extending protusion	Extension of protusions	1
221201	7	bns577;egr3 gal4	TH	No migration	No migration	0
221201	8	bns577;egr3 gal4	TH	1 cell extending protusion	Extension of protusions	1
220830	2	bns577;egr3 gal4	H	4 cell migration ECM	collective migration	4
220830	4	bns577;egr3 gal4	H	2 cell migration ECM	collective migration	2
220830	6	bns577;egr3 gal4	H	2 cell migration ECM	collective migration	2
220830	8	bns577;egr3 gal4	H	3 cell migration ECM	collective migration	3
220830	10	bns577;egr3 gal4	H	3 cell migration ECM	collective migration	3
220520	2	bns577;egr3 gal4	H	2 cell migration ECM	collective migration	2
220520	3	bns577;egr3 gal4	H	2 cell migration ECM	Extension of protusions	2
220520	4	bns577;egr3 gal4	H	1 cell migration ECM	Extension of protusions	1
220520	5	bns577;egr3 gal4	H	2 cell migration ECM	collective migration	2
220520	6	bns577;egr3 gal4	H	2 cell migration ECM	collective migration	2
220520	8	bns577;egr3 gal4	H	1 cell extending protrusions	Extension of protusions	1
220520	9	bns577;egr3 gal4	H	3 cell migration ECM	collective migration	3
220520	11	bns577;egr3 gal4	H	1 cell extending protusion	Extension of protusions	1
220520	12	bns577;egr3 gal4	H	3 cell collective migration	collective migration	3
220520	15	bns577;egr3 gal4	H	4 cell migration ECM	collective migration	4
221201	1	bns577;egr3 gal4	H	3 cell migration ECM	collective migration	3
221201	3	bns577;egr3 gal4	H	1 cell migration ECM	collective migration	1
221201	4	bns577;egr3 gal4	H	No migration	No migration	0

## Sheet: Fig. 3I-K
date	Embryo	Stage	UAS:egr3-dtomato	EdC AV ECM (Imaris)	EdC V ECM (Imaris)	EdC A ECM (Imaris)
230603	1	72 hpf	positive	15	1	1
230603	2	72 hpf	positive	16	0	1
230603	3	72 hpf	positive	15	0	0
230603	4	72 hpf	positive	14	0	1
230603	5	72 hpf	positive	14	0	3
230603	6	72 hpf	positive	13	0	1
230603	7	72 hpf	positive	NA	NA	NA	COLLAPSED HEART
230603	8	72 hpf	positive	12	0	1
230603	9	72 hpf	positive	12	0	0
230603	10	72 hpf	positive	3	0	0
230603	11	72 hpf	positive	7	0	0
230603	13	72 hpf	positive	NA	NA	NA	COLLAPSED HEART
230603	14	72 hpf	positive	NA	NA	NA	COLLAPSED HEART
230603	1	72 hpf	negative	5	0	0
230603	2	72 hpf	negative	5	0	0
230603	3	72 hpf	negative	4	0	0
230603	4	72 hpf	negative	2	0	0
230603	5	72 hpf	negative	8	0	0
230603	6	72 hpf	negative	4	0	0
230616	1	72 hpf	positive	14	0	0
230616	2	72 hpf	positive	9	0	0
230616	3	72 hpf	positive	13	0	0
230616	4	72 hpf	positive	14	0	0
230616	5	72 hpf	positive	13	1	0
230616	6	72 hpf	positive	22	0	1
230616	7	72 hpf	positive	20	0	2
230616	8	72 hpf	positive	13	0	0
230616	9	72 hpf	positive	11	0	0
230616	10	72 hpf	positive	16	0	1
230616	11	72 hpf	positive	16	1	1
230616	12	72 hpf	positive	12	0	0
230616	1	72 hpf	negative	4	0	0
230616	2	72 hpf	negative	8	0	0
230616	3	72 hpf	negative	5	0	0

## Sheet: Fig. 3L, M
date	Embryo	Stage	Cross	dTomato	Condition	AV alcama+ cells (1)	AV alcama+ cells (2)	AV alcama+ cells AVERAGE	Ectopic alcama+ cells total	Alcama+ cells Ventricle	Alcama+ cells atrium	Notes
231206	1	52-54	fligal4 ox UAS egr3	negative	Ctrl	37	32	34.5	0	0	0
231206	2	52-54	fligal4 ox UAS egr3	negative	Ctrl	36	40	38	0	0	0
231206	3	52-54	fligal4 ox UAS egr3	negative	Ctrl	31	31	31	6	1	5
231206	4	52-54	fligal4 ox UAS egr3	negative	Ctrl	32	35	33.5	0	0	0
231206	5	52-54	fligal4 ox UAS egr3	negative	Ctrl	28	33	30.5	0	0	0
231206	16	52-54	fligal4 ox UAS egr3	negative	Ctrl	40	46	43	0	0	0
231206	17	52-54	fligal4 ox UAS egr3	negative	Ctrl	31	28	29.5	0	0	0
231222	1	52-54	fligal4 ox UAS egr3	negative	Ctrl	16	18	17	0	0	0
231222	2	52-54	fligal4 ox UAS egr3	negative	Ctrl	26	30	28	0	0	0
231222	3	52-54	fligal4 ox UAS egr3	negative	Ctrl	36	36	36	0	0	0
231222	4	52-54	fligal4 ox UAS egr3	negative	Ctrl	24	19	21.5	0	0	0
231222	5	52-54	fligal4 ox UAS egr3	negative	Ctrl	29	31	30	0	0	0
240120	1	52-54	fligal4 ox UAS egr3	negative	Ctrl	36	39	37.5	0	0	0
231206	6	52-54	fligal4 ox UAS egr3	positive	Ctrl	38	41	39.5	3	2	1
231206	7	52-54	fligal4 ox UAS egr3	positive	Ctrl	37	34	35.5	8	3	5
231206	8	52-54	fligal4 ox UAS egr3	positive	Ctrl	29	31	30	3	3	0
231206	9	52-54	fligal4 ox UAS egr3	positive	Ctrl	30	29	29.5	0	0	0
231206	10	52-54	fligal4 ox UAS egr3	positive	Ctrl	56	57	56.5	10	6	4
231206	11	52-54	fligal4 ox UAS egr3	positive	Ctrl	39	40	39.5	6	3	3
231206	12	52-54	fligal4 ox UAS egr3	positive	Ctrl	39	35	37	1	0	1
231206	13	52-54	fligal4 ox UAS egr3	positive	Ctrl	47	49	48	6	3	3
231206	14	52-54	fligal4 ox UAS egr3	positive	Ctrl	57	57	57	13	7	6
231206	15	52-54	fligal4 ox UAS egr3	positive	Ctrl	34	39	36.5	3	3	0
231222	1	52-54	fligal4 ox UAS egr3	positive	Ctrl							Inverted looping
231222	2	52-54	fligal4 ox UAS egr3	positive	Ctrl	40	47	43.5	2	0	2
231222	3	52-54	fligal4 ox UAS egr3	positive	Ctrl	27	34	30.5	11	4	7
240120	1	52-54	fligal4 ox UAS egr3	positive	Ctrl	43	41	42	31	5	26
240120	2	52-54	fligal4 ox UAS egr3	positive	Ctrl	70	72	71	15	7	8

## Sheet: Fig. 3 N-O
date	Embryo	Stage	genotype (egr3 gal4 ox bns577)	genotype (UAS:nr4a2b)	UAS dtomato+ cells	Count of dtomato+ cells	Count of ECM cells
240126	1	72 hpf	egr3 gal4; bns577	UAS:nr4a2b	Positive	9	1
240120	2	72 hpf	egr3 gal4; bns577	UAS:nr4a2b	Positive	12	1
240126	2	72 hpf	egr3 gal4; bns577	UAS:nr4a2b	Positive	10	0
240120	3	72 hpf	egr3 gal4; bns577	wt	Negative	0	0
240126	3	72 hpf	egr3 gal4; bns577	wt	Negative	0	0
240126	4	72 hpf	egr3 gal4; bns577	UAS:nr4a2b	Positive	7	1
240120	4	72 hpf	egr3 gal4; bns577	wt	Negative	0	0
240120	6	72 hpf	egr3 gal4; bns577	wt	Negative	0	0
240120	7	72 hpf	egr3 gal4; bns577	UAS:nr4a2b	Positive	2	0
240126	7	72 hpf	egr3 gal4; bns577	UAS:nr4a2b	Positive	24	2
240120	8	72 hpf	egr3 gal4; bns577	wt	Negative	0	0
240120	9	72 hpf	egr3 gal4; bns577	UAS:nr4a2b	Positive	13	2
240126	9	72 hpf	egr3 gal4; bns577	wt	Negative	0	1
240120	10	72 hpf	egr3 gal4; bns577	UAS:nr4a2b	Positive	11	1
240126	11	72 hpf	egr3 gal4; bns577	UAS:nr4a2b	Positive	10	0
240120	11	72 hpf	egr3 gal4; bns577	wt	Negative	0	0
240126	14	72 hpf	egr3 gal4; bns577	wt	Negative	0	0
240120	15	72 hpf	egr3 gal4; bns577	UAS:nr4a2b	Positive	17	0
240126	15	72 hpf	egr3 gal4; bns577	wt	Negative	0	0
240126	17	72 hpf	egr3 gal4; bns577	UAS:nr4a2b	Positive	15	4
240120	18	72 hpf	egr3 gal4; bns577	wt	Negative	0	0
240126	19	72 hpf	egr3 gal4; bns577	wt	Negative	0	0
240126	20	72 hpf	egr3 gal4; bns577	wt	Negative	0	0
240126	23	72 hpf	egr3 gal4; bns577	wt	Negative	0	0
240126	24	72 hpf	egr3 gal4; bns577	UAS:nr4a2b	Positive	10	2
240126	25	72 hpf	egr3 gal4; bns577	UAS:nr4a2b	Positive	11	2
240126	27	72 hpf	egr3 gal4; bns577	wt	Negative	0	0
240126	29	72 hpf	egr3 gal4; bns577	UAS:nr4a2b	Positive	12	1
240126	30	72 hpf	egr3 gal4; bns577	wt	Negative	0	1
240126	31	72 hpf	egr3 gal4; bns577	UAS:nr4a2b	Positive	15	1
240126	32	72 hpf	egr3 gal4; bns577	wt	Negative	0	0

[truncated: 8 more sheets: Fig. 4D, Fig. 4E-F, Fig. S6C, Fig. 4I, Fig. S3C, Fig. S4C, Fig. S4D, Fig. S5D-E, Fig. S6D]
