# Supplementary material for: egr3 is a mechanosensitive transcription factor gene required for cardiac valve morphogenesis
Source: Sci Adv. 2024 May 15;10(20):eadl0633. doi: 10.1126/sciadv.adl0633 (PMC11095463; doi:10.1126/sciadv.adl0633)
Supplement: Supplementary file 3 — Data S1 to S3 [file sciadv.adl0633_data_s1_to_s3.zip › adl0633_Data_S2.xlsx]

## Sheet: overview
SEQUENCER:
Run Number	Run Mode	Demulti-Folder	Sample Names	Barcode	Sequencer
220516_VH00463_145_AAAN2V3HV	single-end	1	E22_3626_Lib_Agatha_egr3_Mut1	CT-UDI-45	NextSeq 2000
220516_VH00463_145_AAAN2V3HV	single-end	1	E22_3626_Lib_Agatha_egr3_Mut2	CT-UDI-46	NextSeq 2000
220516_VH00463_145_AAAN2V3HV	single-end	1	E22_3626_Lib_Agatha_egr3_WT1	CT-UDI-43	NextSeq 2000
220516_VH00463_145_AAAN2V3HV	single-end	1	E22_3626_Lib_Agatha_egr3_WT2	CT-UDI-44	NextSeq 2000
TRIMMOMATIC
RAW:
Id	Count	Sum	Max	Min	Mean	Median
E22_3626_Lib_Agatha_egr3_Mut1_R1	54545950	3838969347	72	35	70	72
E22_3626_Lib_Agatha_egr3_Mut2_R1	49279465	3473319384	72	35	70	72
E22_3626_Lib_Agatha_egr3_WT1_R1	55045571	3909248616	72	35	71	72
E22_3626_Lib_Agatha_egr3_WT2_R1	48483287	3432675258	72	35	70	72
TRIMMED:
java -jar /mnt/software/x86_64/packages/trimmomatic/0.39/trimmomatic-0.39.jar ... HEADCROP:0 LEADING:0 TRAILING:0 SLIDINGWINDOW:5:15 CROP:500 AVGQUAL:0 MINLEN:15
Id	Count	Sum	Max	Min	Mean	Median
E22_3626_Lib_Agatha_egr3_Mut1_R1_trim	54501485	3825303792	72	15	70	72
E22_3626_Lib_Agatha_egr3_Mut2_R1_trim	49240212	3461160373	72	15	70	72
E22_3626_Lib_Agatha_egr3_WT1_R1_trim	54999075	3894521304	72	15	70	72
E22_3626_Lib_Agatha_egr3_WT2_R1_trim	48444073	3420234376	72	15	70	72
ID MAPPING:
id	fastq
WT_1	../trimmed/E22_3626_Lib_Agatha_egr3_WT1_R1_trim.fastq
WT_2	../trimmed/E22_3626_Lib_Agatha_egr3_Mut2_R1_trim.fastq
Mut_1	../trimmed/E22_3626_Lib_Agatha_egr3_Mut1_R1_trim.fastq
Mut_2	../trimmed/E22_3626_Lib_Agatha_egr3_WT2_R1_trim.fastq
STAR:
For paired-end: reads of one transcript are counted as one read (mates are not counted separately)
PCR bottleneck coefficient (PBC) = non-redundant and uniquely mapping reads / uniquely mapping reads (= % of non-redundant reads)
id	parameters	reads processed	reads with exactly 1 alignment	reads with multiple alignments	reads with no alignment	reads aligned	% reads aligned	duplicate reads	% duplicate reads	mitochondrial reads	% mitochondrial reads	rrna subunit reads	% rrna subunit reads	pcr bottleneck coefficient	mean fragment size (only for paired-end)	reads used for further steps (after optional filters for multimap, duplicate, mitochondria, rrna)
Mut_1	mode: single-end, keep duplicates: no, keep multi-mapping: no, keep ribosomal: no, keep mitochondria: no --outFilterMismatchNoverLmax 0.1 --outFilterMatchNmin 20 --alignEndsProtrude 10 ConcordantPair --alignMatesGapMax 2000 --limitOutSAMoneReadBytes 10000000 --outMultimapperOrder Random --sjdbOverhang 100 --alignIntronMax 200000 --outFilterMultimapNmax 999 --outSAMmultNmax -1 --genomeDir /mnt/fla…	54501485	47042818	5831561	1627106	52874379	97	40288554	76	1103643	2	181496	0	0.25	NA	12038243
Mut_2	mode: single-end, keep duplicates: no, keep multi-mapping: no, keep ribosomal: no, keep mitochondria: no --outFilterMismatchNoverLmax 0.1 --outFilterMatchNmin 20 --alignEndsProtrude 10 ConcordantPair --alignMatesGapMax 2000 --limitOutSAMoneReadBytes 10000000 --outMultimapperOrder Random --sjdbOverhang 100 --alignIntronMax 200000 --outFilterMultimapNmax 999 --outSAMmultNmax -1 --genomeDir /mnt/fla…	48444073	34729545	2780769	10933759	37510314	77	26397509	70	834741	2	169926	0	0.3	NA	10651690
WT_1	mode: single-end, keep duplicates: no, keep multi-mapping: no, keep ribosomal: no, keep mitochondria: no --outFilterMismatchNoverLmax 0.1 --outFilterMatchNmin 20 --alignEndsProtrude 10 ConcordantPair --alignMatesGapMax 2000 --limitOutSAMoneReadBytes 10000000 --outMultimapperOrder Random --sjdbOverhang 100 --alignIntronMax 200000 --outFilterMultimapNmax 999 --outSAMmultNmax -1 --genomeDir /mnt/fla…	54999075	49460109	3903521	1635445	53363630	97	41196806	77	1262240	2	182276	0	0.23	NA	11574188
WT_2	mode: single-end, keep duplicates: no, keep multi-mapping: no, keep ribosomal: no, keep mitochondria: no --outFilterMismatchNoverLmax 0.1 --outFilterMatchNmin 20 --alignEndsProtrude 10 ConcordantPair --alignMatesGapMax 2000 --limitOutSAMoneReadBytes 10000000 --outMultimapperOrder Random --sjdbOverhang 100 --alignIntronMax 200000 --outFilterMultimapNmax 999 --outSAMmultNmax -1 --genomeDir /mnt/fla…	49240212	32489009	2099864	14651339	34588873	70	24053178	69	633257	1	134016	0	0.31	NA	10063110
FEATURE-COUNT:
id	parameters	reads processed	reads assigned	% reads assigned total	% features with cpm >= 0.5	unassigned reads overlapping multiple genes	unassigned reads mapping to multiple locations	unassigned reads mapping to no feature	unassigned reads not mapping	unassigned reads due to bad mapping quality	unassigned reads due to low fragment length	unassigned chimeric reads
Mut_1	-t exon -g gene_id; multi-mapping: no; duplicates: no	12038243	10226041	18	89	210713	0	1601489	0	0	0	0
Mut_2	-t exon -g gene_id; multi-mapping: no; duplicates: no	10651690	9122781	18	88	191617	0	1337292	0	0	0	0
WT_1	-t exon -g gene_id; multi-mapping: no; duplicates: no	11574188	9764457	17	90	199648	0	1610083	0	0	0	0
WT_2	-t exon -g gene_id; multi-mapping: no; duplicates: no	10063110	8541210	17	88	181439	0	1340461	0	0	0	0
DESeq2:
filter for significance: basemean >= 5, -0.585 <= log2fc >= 0.585, fdr <= 0.05
id	raw	filtered
WT_vs_Mut	19423	114
WARNINGS:
warning	threshold	description
Duplicate % high	77 > 50	duplicates have same starting position = multiple copies of the same original fragment; check: concentration of sample
DESeq2 sheets color legend:
FDR filtered
pValue filtered
no Filter

## Sheet: bigmatrix
matrix combining pairwise contrasts (DESeq2) and DESeq normalized counts
thresholds for significance of differential expression per contrast (=pair of conditions) can be adjusted using the following fields
remember to re-enable the filter on the respective column(s) after modifying the thresholds
dynamic filter thresholds per contrast:
basemean	5
log2fc	-0.585	0.585
padj	0.05
genes shown:	19661
Ensembl gene id	Ensembl gene	Ensembl biotype	UniProt proteins	UniProt genes	UniProt accessions	UniProt names	UniProt Ensembl transcripts	UniProt Ensembl proteins	UniProt Ensembl gene ids	Ensembl chr	Ensembl start	Ensembl stop	Ensembl strand	KEGG PATHWAY terms	KEGG PATHWAY ids	Gene Ontology terms	Gene Ontology ids	GSEA collection h	GSEA collection c2	WT_vs_Mut baseMean	WT_vs_Mut baseMeanA WT	WT_vs_Mut baseMeanB Mut	WT_vs_Mut log2FoldChange Mut/WT	WT_vs_Mut pvalue	WT_vs_Mut padj	WT_vs_Mut significant	WT_1	WT_2	Mut_1	Mut_2	condition mean WT	condition mean Mut
ENSDARG00000079564	myh7	protein_coding	Myosin heavy chain 7	myh7, vmhc	F1QZW1	F1QZW1_DANRE	ENSDART00000099532, ENSDART00000192445	ENSDARP00000090306, ENSDARP00000146011	ENSDARG00000079564	chr2	24252987	24270062	-	Adrenergic signaling in cardiomyocytes, Tight junction, Cardiac muscle contraction	dre04261, dre04530, dre04260					11269.2	11701.8	10836.6	-0.110813	0.0525975	0.692275	FALSE	11525	11912	10815	10832	11718	10823
ENSDARG00000079782	myh7l	protein_coding	Myosin heavy chain 7-like	myh7l, vmhcl; myh7l	K7DY49; E9QDF3; A0A2R8QM44; E7F7P7; F1QSE1	K7DY49_DANRE; E9QDF3_DANRE; A0A2R8QM44_DANRE; E7F7P7_DANRE; F1QSE1_DANRE	ENSDART00000152105; ENSDART00000141922; ENSDART00000191469; ENSDART00000123565; ENSDART00000128784, ENSDART00000184550	ENSDARP00000126376; ENSDARP00000114031; ENSDARP00000154100; ENSDARP00000108435; ENSDARP00000110789, ENSDARP00000156227	ENSDARG00000079782	chr2	24274293	24289726	-	Adrenergic signaling in cardiomyocytes, Tight junction, Cardiac muscle contraction	dre04261, dre04530, dre04260			HALLMARK_MYOGENESIS, HALLMARK_KRAS_SIGNALING_DN	SHETH_LIVER_CANCER_VS_TXNIP_LOSS_PAM5, LEE_CALORIE_RESTRICTION_MUSCLE_UP, ACEVEDO_METHYLATED_IN_LIVER_CANCER_DN, KEGG_CARDIAC_MUSCLE_CONTRACTION, KEGG_HYPERTROPHIC_CARDIOMYOPATHY_HCM, KEGG_DILATED_CARDIOMYOPATHY, WP_IL18_SIGNALING_PATHWAY, SWEET_LUNG_CANCER_KRAS_UP, SWEET_KRAS_ONCOGENIC_SIGNATURE, AFFAR_YY1_TARGETS_UP, VANDESLUIS_COMMD1_TARGETS_GROUP_3_UP, WANG_NFKB_TARGETS, KEGG_TIGHT_JUNCTION, …	11228.9	11714	10743.8	-0.124714	0.0285838	0.538818	FALSE	11557	11904	10704	10758	11730	10731
ENSDARG00000090637	myh6	protein_coding	Myosin, heavy chain 6, cardiac muscle, alpha	myh6	B8JLS3	B8JLS3_DANRE	ENSDART00000126983	ENSDARP00000108536	ENSDARG00000090637	chr20	53577502	53583436	+	Tight junction	dre04530	nucleotide binding, nucleoside binding, purine nucleoside binding, heart morphogenesis, system process, circulatory system process, heart process, cardiac chamber development, cardiac atrium development, motor activity, actin binding, catalytic activity, binding, protein binding, ATP binding, intracellular, cell, cytoskeleton, organelle organization, cytoskeleton organization, multicellular organ…	GO:0000166, GO:0001882, GO:0001883, GO:0003007, GO:0003008, GO:0003013, GO:0003015, GO:0003205, GO:0003230, GO:0003774, GO:0003779, GO:0003824, GO:0005488, GO:0005515, GO:0005524, GO:0005622, GO:0005623, GO:0005856, GO:0006996, GO:0007010, GO:0007275, GO:0007507, GO:0008015, GO:0008092, GO:0009653, GO:0009887, GO:0009888, GO:0009987, GO:0010927, GO:0014706, GO:0015629, GO:0016043, GO:0016459, GO:…			8980.37	8878.78	9081.95	0.0326363	0.725761	0.999929	FALSE	8169	9625	9652	8481	8897	9066
ENSDARG00000013317	pygmb	protein_coding	Alpha-1,4 glucan phosphorylase	pygmb	F8W3T2; A0A1D5NSS4; E7EXT3	F8W3T2_DANRE; A0A1D5NSS4_DANRE; E7EXT3_DANRE	ENSDART00000149993; ENSDART00000173483; ENSDART00000127467, ENSDART00000148576	ENSDARP00000124042; ENSDARP00000142892; ENSDARP00000111947, ENSDARP00000124162	ENSDARG00000013317	chr7	22823889	22852189	+							7883.44	8029.48	7737.41	-0.0534497	0.390553	0.998204	FALSE	7900	8182	7730	7726	8041	7728
ENSDARG00000018693	cdh2	protein_coding	Cadherin-2	cdh2	A0A2R8RN51; A0A2R8RZF2; G1K2E7	A0A2R8RN51_DANRE; A0A2R8RZF2_DANRE; G1K2E7_DANRE	ENSDART00000182832; ENSDART00000181946; ENSDART00000024627	ENSDARP00000149074; ENSDARP00000156615; ENSDARP00000003949	ENSDARG00000018693	chr20	17581881	17819238	+	Cell adhesion molecules (CAMs)	dre04514	cell morphogenesis, cell morphogenesis involved in differentiation, skeletal system development, cartilage condensation, eye development, ameboidal-type cell migration, morphogenesis of a polarized epithelium, eye photoreceptor cell differentiation, neural crest cell migration, somitogenesis, neuron migration, morphogenesis of an epithelium, epithelial cell development, columnar/cuboidal epitheli…	GO:0000902, GO:0000904, GO:0001501, GO:0001502, GO:0001654, GO:0001667, GO:0001738, GO:0001754, GO:0001755, GO:0001756, GO:0001764, GO:0002009, GO:0002064, GO:0002065, GO:0002066, GO:0002093, GO:0003002, GO:0003401, GO:0005488, GO:0005509, GO:0005622, GO:0005623, GO:0005737, GO:0005886, GO:0005911, GO:0006928, GO:0006935, GO:0006950, GO:0006996, GO:0007154, GO:0007155, GO:0007156, GO:0007158, GO:…	HALLMARK_EPITHELIAL_MESENCHYMAL_TRANSITION	FOROUTAN_TGFB_EMT_UP, FOROUTAN_PRODRANK_TGFB_EMT_UP, FOROUTAN_INTEGRATED_TGFB_EMT_UP, GAZDA_DIAMOND_BLACKFAN_ANEMIA_PROGENITOR_DN, BOGNI_TREATMENT_RELATED_MYELOID_LEUKEMIA_DN, COLDREN_GEFITINIB_RESISTANCE_UP, TAKAYAMA_BOUND_BY_AR, LI_CISPLATIN_RESISTANCE_UP, KORKOLA_YOLK_SAC_TUMOR, KARAKAS_TGFB1_SIGNALING, KANG_IMMORTALIZED_BY_TERT_DN, MCCLUNG_DELTA_FOSB_TARGETS_8WK, MODY_HIPPOCAMPUS_NEONATAL, ZH…	7775.12	7960.33	7589.91	-0.0687357	0.276082	0.971731	FALSE	7806	8138	7607	7554	7972	7580
ENSDARG00000011615	mybpc3	protein_coding	Myosin-binding protein C3	mybpc3	E9QBD5; A0A1D5NSX5; E9QCH0; E7EZ79; F1QVS1; A0A1L1QZU5	E9QBD5_DANRE; A0A1D5NSX5_DANRE; E9QCH0_DANRE; E7EZ79_DANRE; F1QVS1_DANRE; A0A1L1QZU5_DANRE	ENSDART00000144679; ENSDART00000173883; ENSDART00000138491; ENSDART00000122506; ENSDART00000099789; ENSDART00000174217	ENSDARP00000116505; ENSDARP00000142946; ENSDARP00000117282; ENSDARP00000109343; ENSDARP00000090562; ENSDARP00000143224	ENSDARG00000011615	chr7	31838320	31899925	+					HALLMARK_MYOGENESIS	MULLIGHAN_NPM1_MUTATED_SIGNATURE_1_UP, MULLIGHAN_NPM1_SIGNATURE_3_UP, ROVERSI_GLIOMA_COPY_NUMBER_UP, MARTENS_TRETINOIN_RESPONSE_UP, KEGG_HYPERTROPHIC_CARDIOMYOPATHY_HCM, KEGG_DILATED_CARDIOMYOPATHY, REACTOME_STRIATED_MUSCLE_CONTRACTION, REACTOME_MUSCLE_CONTRACTION, WP_STRIATED_MUSCLE_CONTRACTION_PATHWAY, BROWNE_HCMV_INFECTION_48HR_DN, KAAB_HEART_ATRIUM_VS_VENTRICLE_DN, BROWNE_HCMV_INFECTION_1HR_DN	7710.77	7954.57	7466.96	-0.0912515	0.155021	0.911354	FALSE	7773	8160	7510	7405	7966	7457
ENSDARG00000036080	cd81a	protein_coding	Tetraspanin	cd81a, cd81	Q6PFU1	Q6PFU1_DANRE	ENSDART00000052383	ENSDARP00000052382	ENSDARG00000036080	chr7	32983440	33023404	-					HALLMARK_P53_PATHWAY, HALLMARK_IL2_STAT5_SIGNALING	HAHTOLA_MYCOSIS_FUNGOIDES_CD4_DN, LINDGREN_BLADDER_CANCER_CLUSTER_3_DN, HATADA_METHYLATED_IN_LUNG_CANCER_UP, SIMBULAN_PARP1_TARGETS_UP, GERHOLD_ADIPOGENESIS_DN, ZAMORA_NOS2_TARGETS_DN, LEIN_OLIGODENDROCYTE_MARKERS, RIZKI_TUMOR_INVASIVENESS_3D_DN, HANN_RESISTANCE_TO_BCL2_INHIBITOR_UP, MATZUK_FERTILIZATION, TOOKER_GEMCITABINE_RESISTANCE_UP, VALK_AML_CLUSTER_9, YAGI_AML_WITH_11Q23_REARRANGED, MARSON…	7652.65	7884.08	7421.22	-0.0872748	0.160179	0.914598	FALSE	7798	7992	7375	7450	7895	7412
ENSDARG00000039576	fstl1b	protein_coding	Follistatin-like 1b, Follistatin-like 2	fstl1b	Q2PMI2	Q2PMI2_DANRE	ENSDART00000121456	ENSDARP00000105068	ENSDARG00000039576	chr9	9735493	9842149	-					HALLMARK_EPITHELIAL_MESENCHYMAL_TRANSITION, HALLMARK_ANGIOGENESIS	BLANCO_MELO_RESPIRATORY_SYNCYTIAL_VIRUS_INFECTION_A594_CELLS_UP, TONKS_TARGETS_OF_RUNX1_RUNX1T1_FUSION_HSC_UP, CERVERA_SDHB_TARGETS_1_UP, TARTE_PLASMA_CELL_VS_PLASMABLAST_UP, JOSEPH_RESPONSE_TO_SODIUM_BUTYRATE_DN, JIANG_AGING_HYPOTHALAMUS_DN, MCCLUNG_CREB1_TARGETS_UP, WELCSH_BRCA1_TARGETS_UP, LEIN_PONS_MARKERS, LEIN_MEDULLA_MARKERS, CLAUS_PGR_POSITIVE_MENINGIOMA_DN, GRADE_COLON_VS_RECTAL_CANCER_U…	7607.73	7770.62	7444.85	-0.0617791	0.321808	0.978656	FALSE	7673	7890	7411	7461	7781	7436
ENSDARG00000029439	atp2a2a	protein_coding	ATPase sarcoplasmic/endoplasmic reticulum Ca2+-transporting 2a; Calcium-transporting ATPase	atp2a2a	E9QEP4; A9C3Q5; A9C3Q4	E9QEP4_DANRE; A9C3Q5_DANRE; A9C3Q4_DANRE	ENSDART00000145436; ENSDART00000042040; ENSDART00000146241	ENSDARP00000112786; ENSDARP00000042039; ENSDARP00000113858	ENSDARG00000029439	chr8	11687254	11744994	+	Calcium signaling pathway	dre04020					7585.03	7857.01	7313.05	-0.103494	0.102715	0.837429	FALSE	7708	8029	7327	7281	7868	7304
ENSDARG00000056322	ldb3a	protein_coding	LIM domain-binding 3a; Cypher/ZASP splice variant 2 delta, LIM domain-binding 3a; Cypher/ZASP splice variant 2 beta, LIM domain-binding 3a; Cypher/ZASP splice variant 1 zeta, LIM domain-binding 3a; Cypher/ZASP splice variant 1 gamma, LIM domain-binding 3a; Cypher/ZASP splice variant 2 gamma, LIM domain-binding 3a	ldb3a; ldb3a, ldb3	F1RCZ3; F1QW69; F1R1G8; F1R4H2; E9QCI0; F1QT83; E9QF27; F1QU51; E7F8D5; Q4ZGK8; Q4ZGL0; Q4ZGL2; Q4ZGL5; Q4ZGK9; F1QGX8; F1Q8D1	F1RCZ3_DANRE; F1QW69_DANRE; F1R1G8_DANRE; F1R4H2_DANRE; E9QCI0_DANRE; F1QT83_DANRE; E9QF27_DANRE; F1QU51_DANRE; E7F8D5_DANRE; Q4ZGK8_DANRE; Q4ZGL0_DANRE; Q4ZGL2_DANRE; Q4ZGL5_DANRE; Q4ZGK9_DANRE; F1QGX8_DANRE; F1Q8D1_DANRE	ENSDART00000136863; ENSDART00000130957; ENSDART00000137220; ENSDART00000133065; ENSDART00000130101; ENSDART00000147348; ENSDART00000131856; ENSDART00000139218; ENSDART00000078720; ENSDART00000044719, ENSDART00000188182; ENSDART00000078747; ENSDART00000078721, ENSDART00000188784; ENSDART00000078757; ENSDART00000078740, ENSDART00000192972; ENSDART00000130424, ENSDART00000178372; ENSDART00000078759,…	ENSDARP00000112724; ENSDARP00000110561; ENSDARP00000116588; ENSDARP00000119395; ENSDARP00000105278; ENSDARP00000122379; ENSDARP00000114505; ENSDARP00000113888; ENSDARP00000073181; ENSDARP00000044718, ENSDARP00000150455; ENSDARP00000073208; ENSDARP00000073182, ENSDARP00000150416; ENSDARP00000073218; ENSDARP00000073201, ENSDARP00000157437; ENSDARP00000109131, ENSDARP00000143524; ENSDARP00000073220,…	ENSDARG00000056322	chr13	22476742	22552687	+							7447.89	7737.6	7158.19	-0.112276	0.0726357	0.778942	FALSE	7685	7811	7084	7216	7748	7150
ENSDARG00000028213	ttn.2	protein_coding	Titin, tandem duplicate 2	ttn.2, ttna	B0S758; B0S757; F1R7N8	B0S758_DANRE; B0S757_DANRE; F1R7N8_DANRE	ENSDART00000059460; ENSDART00000138515; ENSDART00000109099	ENSDARP00000059459; ENSDARP00000112776; ENSDARP00000099532	ENSDARG00000028213	chr9	42894845	43073960	-							7107.37	8940.17	5274.57	-0.761137	0.194863	0.932572	FALSE	6313	11641	6734	3780	8977	5257
ENSDARG00000002791	atp1a1a.1	protein_coding	Sodium/potassium-transporting ATPase subunit alpha	atp1a1a.1, atp1a1	Q9DGL6	Q9DGL6_DANRE	ENSDART00000081047	ENSDARP00000075490	ENSDARG00000002791	chr1	1712140	1793371	+	Adrenergic signaling in cardiomyocytes, Cardiac muscle contraction	dre04261, dre04260	nucleotide binding, nucleoside binding, purine nucleoside binding, morphogenesis of an epithelium, regionalization, heart morphogenesis, embryonic heart tube morphogenesis, catalytic activity, transporter activity, sodium:potassium-exchanging ATPase activity, binding, ATP binding, intracellular, cell, plasma membrane, integral component of plasma membrane, transport, ion transport, cation transpo…	GO:0000166, GO:0001882, GO:0001883, GO:0002009, GO:0003002, GO:0003007, GO:0003143, GO:0003824, GO:0005215, GO:0005391, GO:0005488, GO:0005524, GO:0005622, GO:0005623, GO:0005886, GO:0005887, GO:0006810, GO:0006811, GO:0006812, GO:0006813, GO:0006814, GO:0006818, GO:0006873, GO:0006875, GO:0006883, GO:0006928, GO:0007275, GO:0007368, GO:0007389, GO:0007399, GO:0007417, GO:0007420, GO:0007423, GO:…	HALLMARK_PROTEIN_SECRETION	WATANABE_RECTAL_CANCER_RADIOTHERAPY_RESPONSIVE_UP, DITTMER_PTHLH_TARGETS_UP, CHEBOTAEV_GR_TARGETS_UP, ALCALA_APOPTOSIS, MORI_SMALL_PRE_BII_LYMPHOCYTE_DN, ZHANG_TARGETS_OF_EWSR1_FLI1_FUSION, XU_CREBBP_TARGETS_DN, ZAMORA_NOS2_TARGETS_DN, JIANG_AGING_CEREBRAL_CORTEX_DN, IWANAGA_CARCINOGENESIS_BY_KRAS_UP, RIGGI_EWING_SARCOMA_PROGENITOR_UP, YAO_TEMPORAL_RESPONSE_TO_PROGESTERONE_CLUSTER_7, PANGAS_TUMOR…	6753.18	6979.24	6527.12	-0.0966089	0.140482	0.891666	FALSE	6841	7138	6545	6493	6989	6519
ENSDARG00000014571	ctnnb1	protein_coding	Catenin beta-1	ctnnb1	F1QGH7	CTNB1_DANRE	ENSDART00000038495	ENSDARP00000032935	ENSDARG00000014571	chr16	6182501	6205790	-	Focal adhesion, Tight junction, Wnt signaling pathway, Melanogenesis, Adherens junction	dre04510, dre04530, dre04310, dre04916, dre04520					6495.58	6659.55	6331.62	-0.0728395	0.264569	0.967299	FALSE	6563	6775	6315	6333	6669	6324
ENSDARG00000012881	slc4a1a	protein_coding	Anion exchange protein	slc4a1a; slc4a1a, ae1, slc4a1	A0A2R9YJH2; Q7ZZJ7	A0A2R9YJH2_DANRE; Q7ZZJ7_DANRE	ENSDART00000020253; ENSDART00000029386, ENSDART00000124326	ENSDARP00000005654; ENSDARP00000032458, ENSDARP00000110238	ENSDARG00000012881	chr3	20065861	20092124	-			myeloid cell homeostasis, immune system process, immune system development, transporter activity, inorganic anion exchanger activity, binding, protein binding, cell, plasma membrane, integral component of plasma membrane, transport, ion transport, anion transport, chloride transport, cellular ion homeostasis, regulation of pH, multicellular organism development, anion transmembrane transporter ac…	GO:0002262, GO:0002376, GO:0002520, GO:0005215, GO:0005452, GO:0005488, GO:0005515, GO:0005623, GO:0005886, GO:0005887, GO:0006810, GO:0006811, GO:0006820, GO:0006821, GO:0006873, GO:0006885, GO:0007275, GO:0008509, GO:0009790, GO:0009987, GO:0015075, GO:0015103, GO:0015291, GO:0015698, GO:0016020, GO:0016021, GO:0019725, GO:0022804, GO:0022857, GO:0022891, GO:0022892, GO:0030003, GO:0030004, GO:…			6437.53	6385.99	6489.06	0.0230965	0.735859	0.999929	FALSE	6454	6333	6309	6656	6393	6482
ENSDARG00000089769	hapln1a	protein_coding	Hyaluronan and proteoglycan link protein 1a; Hapln1a protein, Hyaluronan and proteoglycan link protein 1a	hapln1a	Q1LXE1; Q1LXE2; B3DIH3	Q1LXE1_DANRE; Q1LXE2_DANRE; B3DIH3_DANRE	ENSDART00000122966; ENSDART00000111589; ENSDART00000166907	ENSDARP00000109404; ENSDARP00000101940; ENSDARP00000136494	ENSDARG00000089769	chr5	46490622	46505702	-			skeletal system development, structural molecule activity, extracellular matrix structural constituent, binding, glycosaminoglycan binding, hyaluronic acid binding, extracellular region, proteinaceous extracellular matrix, response to stress, cell adhesion, multicellular organism development, nervous system development, central nervous system development, response to wounding, tissue development,…	GO:0001501, GO:0005198, GO:0005201, GO:0005488, GO:0005539, GO:0005540, GO:0005576, GO:0005578, GO:0006950, GO:0007155, GO:0007275, GO:0007399, GO:0007417, GO:0009611, GO:0009888, GO:0022610, GO:0031012, GO:0031099, GO:0031101, GO:0032501, GO:0032502, GO:0040007, GO:0042060, GO:0042246, GO:0044421, GO:0044699, GO:0044707, GO:0044767, GO:0048589, GO:0048731, GO:0048856, GO:0050896, GO:0097367			6404.74	6194.48	6614.99	0.0947396	0.186544	0.927862	FALSE	5978	6431	6733	6479	6204	6606
ENSDARG00000099970	CR383676.2	lincRNA							ENSDARG00000099970	chr14	45631236	45638712	-							6090.77	6313.85	5867.69	-0.10571	0.114338	0.860344	FALSE	6203	6443	5870	5851	6323	5860
ENSDARG00000058693	cast	protein_coding	Calpain inhibitor	cast	E9QHK0; E9QHU9; E9QF35; E9QGH3; E9QFK5; E9QCS2; E9QBC9; A0A2R8RI86; F1QZT8; A0A0R4IPE6; A0A0R4ILE0; E9QDC1; E9QGE0; E9QDV9; E9QGB1; E9QC46	E9QHK0_DANRE; E9QHU9_DANRE; E9QF35_DANRE; E9QGH3_DANRE; E9QFK5_DANRE; E9QCS2_DANRE; E9QBC9_DANRE; A0A2R8RI86_DANRE; F1QZT8_DANRE; A0A0R4IPE6_DANRE; A0A0R4ILE0_DANRE; E9QDC1_DANRE; E9QGE0_DANRE; E9QDV9_DANRE; E9QGB1_DANRE; E9QC46_DANRE	ENSDART00000138619; ENSDART00000139814; ENSDART00000136308; ENSDART00000141297; ENSDART00000148097; ENSDART00000144770; ENSDART00000133443; ENSDART00000183811; ENSDART00000081614; ENSDART00000162426; ENSDART00000171708; ENSDART00000139289; ENSDART00000135937; ENSDART00000131448; ENSDART00000144370; ENSDART00000132699	ENSDARP00000122232; ENSDARP00000118818; ENSDARP00000119390; ENSDARP00000122555; ENSDARP00000114401; ENSDARP00000121051; ENSDARP00000116524; ENSDARP00000145456; ENSDARP00000076055; ENSDARP00000136381; ENSDARP00000135159; ENSDARP00000123069; ENSDARP00000115470; ENSDARP00000117674; ENSDARP00000120416; ENSDARP00000114134	ENSDARG00000058693	chr21	11565888	11657043	-					HALLMARK_HEME_METABOLISM	LINDGREN_BLADDER_CANCER_CLUSTER_1_UP, WANG_ESOPHAGUS_CANCER_VS_NORMAL_DN, PEREZ_TP53_TARGETS, WANG_RESPONSE_TO_BEXAROTENE_DN, SCHAEFFER_PROSTATE_DEVELOPMENT_6HR_UP, SCHAEFFER_PROSTATE_DEVELOPMENT_AND_CANCER_BOX2_DN, SCHAEFFER_PROSTATE_DEVELOPMENT_AND_CANCER_BOX5_DN, VERHAAK_AML_WITH_NPM1_MUTATED_UP, YAGI_AML_FAB_MARKERS, YIH_RESPONSE_TO_ARSENITE_C2, TAKAO_RESPONSE_TO_UVB_RADIATION_DN, GAVIN_FOXP3…	6025.56	6253.74	5797.39	-0.109298	0.100255	0.832035	FALSE	6175	6350	5771	5810	6262	5790
ENSDARG00000007294	aco2	protein_coding	Aconitate hydratase, mitochondrial	aco2	F8W4M7	F8W4M7_DANRE	ENSDART00000149180	ENSDARP00000123883	ENSDARG00000007294	chr12	19106571	19119176	-	Metabolic pathways, Biosynthesis of amino acids, Carbon metabolism, Glyoxylate and dicarboxylate metabolism, Citrate cycle (TCA cycle), 2-Oxocarboxylic acid metabolism	dre01100, dre01230, dre01200, dre00630, dre00020, dre01210			HALLMARK_ADIPOGENESIS, HALLMARK_XENOBIOTIC_METABOLISM, HALLMARK_FATTY_ACID_METABOLISM, HALLMARK_OXIDATIVE_PHOSPHORYLATION	SATOH_COLORECTAL_CANCER_MYC_DN, ZHAN_MULTIPLE_MYELOMA_SUBGROUPS, SESTO_RESPONSE_TO_UV_C6, JIANG_AGING_HYPOTHALAMUS_DN, JIANG_AGING_CEREBRAL_CORTEX_DN, LEIN_LOCALIZED_TO_PROXIMAL_DENDRITES, LU_EZH2_TARGETS_UP, OISHI_CHOLANGIOMA_STEM_CELL_LIKE_UP, REACTOME_MITOCHONDRIAL_PROTEIN_IMPORT, REACTOME_THE_CITRIC_ACID_TCA_CYCLE_AND_RESPIRATORY_ELECTRON_TRANSPORT, REACTOME_CITRIC_ACID_CYCLE_TCA_CYCLE, REACT…	6000.88	6149.55	5852.21	-0.0714871	0.288576	0.977543	FALSE	6037	6280	5859	5831	6158	5845
ENSDARG00000053279	apln	protein_coding	Apelin	apln	Q4TTN8	APEL_DANRE	ENSDART00000075312, ENSDART00000132488	ENSDARP00000069796, ENSDARP00000116403	ENSDARG00000053279	chr14	33722950	33757715	+			blood vessel development, G-protein coupled receptor binding, response to hypoxia, ameboidal-type cell migration, vasculature development, lymph vessel development, receptor binding, hormone activity, binding, protein binding, extracellular region, extracellular space, movement of cell or subcellular component, response to stress, cell communication, signal transduction, multicellular organism de…	GO:0001568, GO:0001664, GO:0001666, GO:0001667, GO:0001944, GO:0001945, GO:0005102, GO:0005179, GO:0005488, GO:0005515, GO:0005576, GO:0005615, GO:0006928, GO:0006950, GO:0007154, GO:0007165, GO:0007275, GO:0007369, GO:0007492, GO:0007498, GO:0007507, GO:0008078, GO:0009628, GO:0009653, GO:0009790, GO:0009888, GO:0009987, GO:0016477, GO:0023052, GO:0031704, GO:0032501, GO:0032502, GO:0035476, GO:…		GROSS_ELK3_TARGETS_UP, RICKMAN_TUMOR_DIFFERENTIATED_WELL_VS_MODERATELY_DN, MCDOWELL_ACUTE_LUNG_INJURY_DN, MIKKELSEN_MCV6_HCP_WITH_H3K27ME3, REACTOME_SIGNALING_BY_GPCR, REACTOME_CLASS_A_1_RHODOPSIN_LIKE_RECEPTORS, REACTOME_PEPTIDE_LIGAND_BINDING_RECEPTORS, REACTOME_G_ALPHA_I_SIGNALLING_EVENTS, REACTOME_GPCR_LIGAND_BINDING, SHETH_LIVER_CANCER_VS_TXNIP_LOSS_PAM1, NUYTTEN_EZH2_TARGETS_UP, LOPEZ_MBD_T…	5928.8	6160.2	5697.4	-0.112656	0.0933498	0.820098	FALSE	6065	6273	5688	5693	6169	5690
ENSDARG00000069404	pln	antisense							ENSDARG00000069404	chr20	41911214	41926484	-							5894.57	6118.33	5670.81	-0.109565	0.102442	0.836703	FALSE	6031	6223	5654	5674	6127	5664
ENSDARG00000020007	col1a2	protein_coding	Collagen, type I, alpha 2	col1a2	Q6IQX2	Q6IQX2_DANRE	ENSDART00000144544	ENSDARP00000118091	ENSDARG00000020007	chr19	40983221	41002980	+	Focal adhesion, ECM-receptor interaction, AGE-RAGE signaling pathway in diabetic complications	dre04510, dre04512, dre04933			HALLMARK_EPITHELIAL_MESENCHYMAL_TRANSITION, HALLMARK_UV_RESPONSE_DN	MULLIGHAN_NPM1_SIGNATURE_3_UP, TONKS_TARGETS_OF_RUNX1_RUNX1T1_FUSION_MONOCYTE_UP, TONKS_TARGETS_OF_RUNX1_RUNX1T1_FUSION_ERYTHROCYTE_UP, CHEBOTAEV_GR_TARGETS_DN, HUMMERICH_MALIGNANT_SKIN_TUMOR_UP, HUMMERICH_SKIN_CANCER_PROGRESSION_UP, DACOSTA_ERCC3_ALLELE_XPCS_VS_TTD_DN, HATADA_METHYLATED_IN_LUNG_CANCER_UP, KHETCHOUMIAN_TRIM24_TARGETS_UP, LIAO_METASTASIS, FRIDMAN_SENESCENCE_UP, NIKOLSKY_BREAST_CAN…	5792.65	5828.66	5756.64	-0.0179324	0.829727	0.999929	FALSE	6047	5621	5442	6062	5834	5752
ENSDARG00000058128	msna	protein_coding	Moesin a, Radixin	msna, rdx	Q66I42	Q66I42_DANRE	ENSDART00000016214	ENSDARP00000017246	ENSDARG00000058128	chr5	22133153	22174037	+	Regulation of actin cytoskeleton	dre04810	blood vessel development, vasculature development, morphogenesis of an epithelium, endothelium development, morphogenesis of an endothelium, actin binding, binding, protein binding, intracellular, cell, cytoplasm, cytoskeleton, multicellular organism development, endoderm development, cytoskeletal protein binding, anatomical structure morphogenesis, tissue development, membrane, extrinsic compone…	GO:0001568, GO:0001944, GO:0002009, GO:0003158, GO:0003159, GO:0003779, GO:0005488, GO:0005515, GO:0005622, GO:0005623, GO:0005737, GO:0005856, GO:0007275, GO:0007492, GO:0008092, GO:0009653, GO:0009888, GO:0016020, GO:0019898, GO:0032501, GO:0032502, GO:0035239, GO:0035295, GO:0043226, GO:0043228, GO:0043229, GO:0043232, GO:0044424, GO:0044425, GO:0044464, GO:0044699, GO:0044707, GO:0044767, GO:…	HALLMARK_APICAL_JUNCTION	IBRAHIM_NRF2_UP, DAVICIONI_TARGETS_OF_PAX_FOXO1_FUSIONS_UP, LANG_MYB_FAMILY_TARGETS, RIGGINS_TAMOXIFEN_RESISTANCE_UP, SMID_BREAST_CANCER_LUMINAL_B_DN, SMID_BREAST_CANCER_BASAL_UP, WANG_TUMOR_INVASIVENESS_DN, NUTT_GBM_VS_AO_GLIOMA_UP, VANTVEER_BREAST_CANCER_ESR1_DN, REACTOME_DEVELOPMENTAL_BIOLOGY, REACTOME_CYTOKINE_SIGNALING_IN_IMMUNE_SYSTEM, REACTOME_L1CAM_INTERACTIONS, REACTOME_RECYCLING_PATHWAY…	5790.47	5892.99	5687.96	-0.0510799	0.45149	0.999929	FALSE	5792	6011	5688	5674	5901	5681
ENSDARG00000009830	hdlbpa	protein_coding	High density lipoprotein-binding protein a	hdlbpa, hdlbp	E9QDS1; F1R9Y8	E9QDS1_DANRE; F1R9Y8_DANRE	ENSDART00000134259; ENSDART00000011863	ENSDARP00000117710; ENSDARP00000017412	ENSDARG00000009830	chr6	26874839	26895750	-					HALLMARK_HYPOXIA, HALLMARK_GLYCOLYSIS	GLASS_IGF2BP1_CLIP_TARGETS_KNOCKDOWN_DN, HOUNKPE_HOUSEKEEPING_GENES, MAYBURD_RESPONSE_TO_L663536_UP, MORI_PLASMA_CELL_UP, TARTE_PLASMA_CELL_VS_B_LYMPHOCYTE_UP, RIZKI_TUMOR_INVASIVENESS_3D_DN, RIZKI_TUMOR_INVASIVENESS_2D_DN, ZHAN_LATE_DIFFERENTIATION_GENES_UP, MINGUEZ_LIVER_CANCER_VASCULAR_INVASION_UP, REACTOME_PLASMA_LIPOPROTEIN_ASSEMBLY_REMODELING_AND_CLEARANCE, REACTOME_TRANSPORT_OF_SMALL_MOLEC…	5753.24	5793.82	5712.67	-0.0203472	0.822272	0.999929	FALSE	5404	6206	5999	5408	5805	5703
ENSDARG00000023536	nnt	protein_coding	Proton-translocating NAD(P)(+) transhydrogenase	nnt	Q6NYQ7	Q6NYQ7_DANRE	ENSDART00000037664	ENSDARP00000032730	ENSDARG00000023536	chr21	19763546	19828423	-	Metabolic pathways, Nicotinate and nicotinamide metabolism	dre01100, dre00760	nucleotide binding, catalytic activity, binding, intracellular, cell, cytoplasm, mitochondrion, mitochondrial envelope, mitochondrial inner membrane, nucleobase-containing compound metabolic process, cellular aromatic compound metabolic process, coenzyme metabolic process, oxidoreduction coenzyme metabolic process, NADP metabolic process, NADPH regeneration, nucleoside phosphate metabolic process…	GO:0000166, GO:0003824, GO:0005488, GO:0005622, GO:0005623, GO:0005737, GO:0005739, GO:0005740, GO:0005743, GO:0006139, GO:0006725, GO:0006732, GO:0006733, GO:0006739, GO:0006740, GO:0006753, GO:0006793, GO:0006796, GO:0006807, GO:0006810, GO:0006811, GO:0006812, GO:0006818, GO:0008152, GO:0008746, GO:0008750, GO:0009117, GO:0009987, GO:0015672, GO:0015992, GO:0016020, GO:0016021, GO:0016491, GO:…	HALLMARK_OXIDATIVE_PHOSPHORYLATION, HALLMARK_HEME_METABOLISM	DAVICIONI_MOLECULAR_ARMS_VS_ERMS_UP, PIEPOLI_LGI1_TARGETS_UP, DOANE_BREAST_CANCER_CLASSES_DN, JAEGER_METASTASIS_UP, PROVENZANI_METASTASIS_UP, BYSTRYKH_HEMATOPOIESIS_STEM_CELL_AND_BRAIN_QTL_TRANS, ALCALAY_AML_BY_NPM1_LOCALIZATION_DN, IGLESIAS_E2F_TARGETS_DN, MCGOWAN_RSP6_TARGETS_UP, GUILLAUMOND_KLF10_TARGETS_UP, OISHI_CHOLANGIOMA_STEM_CELL_LIKE_UP, JINESH_BLEBBISHIELD_VS_LIVE_CONTROL_DN, KEGG_NICO…	5737.35	5714.36	5760.35	0.0115607	0.868471	0.999929	FALSE	5577	5869	5800	5706	5723	5753
ENSDARG00000104836	myom1b	protein_coding	Myomesin 1b	myom1b	A0A0R4IGQ8; A0A140LH33; A0A0R4IUZ8	A0A0R4IGQ8_DANRE; A0A140LH33_DANRE; A0A0R4IUZ8_DANRE	ENSDART00000166724; ENSDART00000161067; ENSDART00000165253	ENSDARP00000133738; ENSDARP00000142563; ENSDARP00000138459	ENSDARG00000104836	chr7	71688710	71758613	-					HALLMARK_MYOGENESIS	BYSTRYKH_HEMATOPOIESIS_STEM_CELL_QTL_CIS, CHEN_LVAD_SUPPORT_OF_FAILING_HEART_UP, TAVAZOIE_METASTASIS, WANG_RESPONSE_TO_GSK3_INHIBITOR_SB216763_UP, WP_STRIATED_MUSCLE_CONTRACTION_PATHWAY, KINSEY_TARGETS_OF_EWSR1_FLII_FUSION_DN, PASQUALUCCI_LYMPHOMA_BY_GC_STAGE_UP, IVANOVA_HEMATOPOIESIS_STEM_CELL_LONG_TERM, BLALOCK_ALZHEIMERS_DISEASE_UP, CHIANG_LIVER_CANCER_SUBCLASS_CTNNB1_DN, BRUINS_UVC_RESPONSE_L…	5713.63	5967.12	5460.15	-0.128071	0.0578721	0.719273	FALSE	5941	6009	5391	5517	5975	5454
ENSDARG00000097478	qkia	protein_coding	Protein quaking-A; Protein quaking-A, Quaking	qkia; qkia, qk	A0A0R4IYR5; A0A0R4IA73; F6NV62; A9JTF1	A0A0R4IYR5_DANRE; A0A0R4IA73_DANRE; F6NV62_DANRE; A9JTF1_DANRE	ENSDART00000164943; ENSDART00000170462; ENSDART00000123588; ENSDART00000169708	ENSDARP00000141438; ENSDARP00000131081; ENSDARP00000105382; ENSDARP00000140694	ENSDARG00000097478	chr17	27723490	27814135	+			nucleic acid binding, RNA binding, binding, protein binding, intracellular, cell, nucleus, cytoplasm, nucleobase-containing compound metabolic process, RNA processing, mRNA processing, RNA localization, translation, regulation of translation, peptide metabolic process, cellular aromatic compound metabolic process, nitrogen compound metabolic process, transport, cell communication, signal transduc…	GO:0003676, GO:0003723, GO:0005488, GO:0005515, GO:0005622, GO:0005623, GO:0005634, GO:0005737, GO:0006139, GO:0006396, GO:0006397, GO:0006403, GO:0006412, GO:0006417, GO:0006518, GO:0006725, GO:0006807, GO:0006810, GO:0007154, GO:0007165, GO:0007166, GO:0007224, GO:0007275, GO:0007517, GO:0007519, GO:0008152, GO:0008380, GO:0008589, GO:0009058, GO:0009059, GO:0009888, GO:0009889, GO:0009966, GO:…			5643.66	5901.37	5385.94	-0.131829	0.0528829	0.694407	FALSE	5893	5925	5301	5459	5909	5380
ENSDARG00000022995	clic4	protein_coding	Chloride intracellular channel protein; Chloride intracellular channel 4	clic4; clic4, CLIC4	F8W3B6; Q7ZTT4	F8W3B6_DANRE; Q7ZTT4_DANRE	ENSDART00000149804; ENSDART00000030691	ENSDARP00000124431; ENSDARP00000035859	ENSDARG00000022995	chr17	25444323	25480375	+			transporter activity, ion channel activity, voltage-gated ion channel activity, anion channel activity, chloride channel activity, intracellular, cell, nucleus, cytoplasm, transport, ion transport, anion transport, chloride transport, apoptotic process, cell death, anion transmembrane transporter activity, cellular process, programmed cell death, ion transmembrane transporter activity, inorganic …	GO:0005215, GO:0005216, GO:0005244, GO:0005253, GO:0005254, GO:0005622, GO:0005623, GO:0005634, GO:0005737, GO:0006810, GO:0006811, GO:0006820, GO:0006821, GO:0006915, GO:0008219, GO:0008509, GO:0009987, GO:0012501, GO:0015075, GO:0015103, GO:0015108, GO:0015267, GO:0015698, GO:0016020, GO:0016021, GO:0022803, GO:0022832, GO:0022836, GO:0022838, GO:0022857, GO:0022891, GO:0022892, GO:0031224, GO:…		GLASS_IGF2BP1_CLIP_TARGETS_KNOCKDOWN_DN, IBRAHIM_NRF2_UP, BLANCO_MELO_BRONCHIAL_EPITHELIAL_CELLS_INFLUENZA_A_DEL_NS1_INFECTION_UP, DEURIG_T_CELL_PROLYMPHOCYTIC_LEUKEMIA_UP, LIU_VMYB_TARGETS_UP, MULLIGHAN_MLL_SIGNATURE_2_DN, LINDGREN_BLADDER_CANCER_CLUSTER_2A_DN, VANHARANTA_UTERINE_FIBROID_WITH_7Q_DELETION_DN, LASTOWSKA_NEUROBLASTOMA_COPY_NUMBER_DN, SEIDEN_ONCOGENESIS_BY_MET, FAELT_B_CLL_WITH_VH_R…	5593.43	5758.35	5428.51	-0.085083	0.211621	0.942637	FALSE	5677	5856	5412	5432	5766	5422
ENSDARG00000078696	synpo2lb	protein_coding	Synaptopodin 2-like b	synpo2lb	U3JAM7; F1R899; A0A2R8RTS6	U3JAM7_DANRE; F1R899_DANRE; A0A2R8RTS6_DANRE	ENSDART00000153214; ENSDART00000113978; ENSDART00000185779	ENSDARP00000127295; ENSDARP00000099972; ENSDARP00000152649	ENSDARG00000078696	chr12	26408351	26430507	-			actin binding, binding, protein binding, intracellular, cell, nucleus, cytoplasm, cytoskeleton, organelle organization, cytoskeleton organization, actin filament organization, multicellular organism development, heart development, muscle organ development, skeletal muscle tissue development, cytoskeletal protein binding, tissue development, cellular process, positive regulation of organelle organ…	GO:0003779, GO:0005488, GO:0005515, GO:0005622, GO:0005623, GO:0005634, GO:0005737, GO:0005856, GO:0006996, GO:0007010, GO:0007015, GO:0007275, GO:0007507, GO:0007517, GO:0007519, GO:0008092, GO:0009888, GO:0009987, GO:0010638, GO:0014706, GO:0015629, GO:0016043, GO:0022607, GO:0030016, GO:0030017, GO:0030018, GO:0030029, GO:0030036, GO:0031674, GO:0032231, GO:0032233, GO:0032501, GO:0032502, GO:…		REN_ALVEOLAR_RHABDOMYOSARCOMA_UP, CHEN_LVAD_SUPPORT_OF_FAILING_HEART_UP, ACEVEDO_METHYLATED_IN_LIVER_CANCER_DN, BRUINS_UVC_RESPONSE_VIA_TP53_GROUP_D, PASINI_SUZ12_TARGETS_DN, WILCOX_RESPONSE_TO_PROGESTERONE_UP, KUNINGER_IGF1_VS_PDGFB_TARGETS_UP	5591.51	5469.94	5713.08	0.0627322	0.518697	0.999929	FALSE	5050	5912	6054	5353	5481	5703
ENSDARG00000103129	nid1b	protein_coding	Nidogen 1b	nid1b	A0A2R8QHX0; A0A0G2L836; A0A140LFY0; A0A2R8QLL7	A0A2R8QHX0_DANRE; A0A0G2L836_DANRE; A0A140LFY0_DANRE; A0A2R8QLL7_DANRE	ENSDART00000181798; ENSDART00000168209; ENSDART00000173416; ENSDART00000191742	ENSDARP00000153637; ENSDARP00000140943; ENSDARP00000142156; ENSDARP00000155299	ENSDARG00000103129	chr11	44548209	44603789	+							5549.56	5555.53	5543.59	-0.00310357	0.974804	0.999929	FALSE	5880	5239	5125	5955	5559	5540
ENSDARG00000053291	pnrc2	protein_coding	Proline-rich nuclear receptor coactivator 2	pnrc2	K7DY92; B7TWP7	K7DY92_DANRE; PNRC2_DANRE	ENSDART00000151943; ENSDART00000145055, ENSDART00000190354	ENSDARP00000126420; ENSDARP00000113947, ENSDARP00000152312	ENSDARG00000053291	chr16	33101851	33105677	-			nuclear-transcribed mRNA catabolic process, nonsense-mediated decay, cytoplasmic mRNA processing body, nuclear-transcribed mRNA catabolic process, intracellular, cell, nucleus, cytoplasm, nucleobase-containing compound metabolic process, transcription, DNA-templated, regulation of transcription, DNA-templated, RNA catabolic process, mRNA catabolic process, cellular aromatic compound metabolic pro…	GO:0000184, GO:0000932, GO:0000956, GO:0005622, GO:0005623, GO:0005634, GO:0005737, GO:0006139, GO:0006351, GO:0006355, GO:0006401, GO:0006402, GO:0006725, GO:0006807, GO:0008152, GO:0009056, GO:0009057, GO:0009058, GO:0009059, GO:0009889, GO:0009987, GO:0010467, GO:0010468, GO:0010556, GO:0016070, GO:0016071, GO:0018130, GO:0019219, GO:0019222, GO:0019438, GO:0019439, GO:0030529, GO:0031323, GO:…		HOUNKPE_HOUSEKEEPING_GENES, LASTOWSKA_NEUROBLASTOMA_COPY_NUMBER_DN, SEIDEN_ONCOGENESIS_BY_MET, BENPORATH_EED_TARGETS, MORI_PRE_BI_LYMPHOCYTE_DN, CHANDRAN_METASTASIS_DN, FISCHER_G2_M_CELL_CYCLE, FISCHER_DREAM_TARGETS, GRYDER_PAX3FOXO1_ENHANCERS_IN_TADS, REACTOME_METABOLISM_OF_RNA, REACTOME_NONSENSE_MEDIATED_DECAY_NMD, GARY_CD5_TARGETS_DN, CASORELLI_ACUTE_PROMYELOCYTIC_LEUKEMIA_DN, SENESE_HDAC1_TAR…	5530.48	5643.81	5417.15	-0.0591229	0.390666	0.998282	FALSE	5543	5761	5421	5400	5652	5410
ENSDARG00000000103	myh10	protein_coding	Myosin, heavy chain 10, non-muscle	myh10	F1R3G4; I3ISA3	F1R3G4_DANRE; I3ISA3_DANRE	ENSDART00000151114; ENSDART00000150939, ENSDART00000187590	ENSDARP00000125918; ENSDARP00000125771, ENSDARP00000148654	ENSDARG00000000103	chr6	7553085	7658285	+	Tight junction	dre04530			HALLMARK_MITOTIC_SPINDLE, HALLMARK_APICAL_JUNCTION	HOLLMANN_APOPTOSIS_VIA_CD40_UP, MULLIGHAN_MLL_SIGNATURE_1_DN, ZHOU_INFLAMMATORY_RESPONSE_FIMA_DN, WAMUNYOKOLI_OVARIAN_CANCER_LMP_DN, MARTIN_VIRAL_GPCR_SIGNALING_UP, KIM_GERMINAL_CENTER_T_HELPER_UP, ROSS_AML_OF_FAB_M7_TYPE, HADDAD_T_LYMPHOCYTE_AND_NK_PROGENITOR_UP, YAGI_AML_FAB_MARKERS, SESTO_RESPONSE_TO_UV_C8, MCCLUNG_DELTA_FOSB_TARGETS_8WK, KAAB_FAILED_HEART_ATRIUM_DN, MAHAJAN_RESPONSE_TO_IL1A_D…	5493.32	5587.71	5398.94	-0.049572	0.630138	0.999929	FALSE	5107	6092	5771	5008	5599	5389
ENSDARG00000020008	vcp	protein_coding	Transitional endoplasmic reticulum ATPase	vcp, cdc48, si:ch211-113n10.2	Q7ZU99	TERA_DANRE	ENSDART00000023779	ENSDARP00000012048	ENSDARG00000020008	chr5	41510387	41520980	+	Protein processing in endoplasmic reticulum	dre04141	nucleotide binding, DNA synthesis involved in DNA repair, nucleoside binding, purine nucleoside binding, catalytic activity, binding, ATP binding, intracellular, cell, nucleus, chromosome, cytoplasm, cytosol, carbohydrate metabolic process, nucleobase-containing compound metabolic process, DNA metabolic process, DNA repair, postreplication repair, double-strand break repair, cellular protein modi…	GO:0000166, GO:0000731, GO:0001882, GO:0001883, GO:0003824, GO:0005488, GO:0005524, GO:0005622, GO:0005623, GO:0005634, GO:0005694, GO:0005737, GO:0005829, GO:0005975, GO:0006139, GO:0006259, GO:0006281, GO:0006301, GO:0006302, GO:0006464, GO:0006486, GO:0006487, GO:0006508, GO:0006511, GO:0006725, GO:0006807, GO:0006810, GO:0006914, GO:0006950, GO:0006974, GO:0006996, GO:0007033, GO:0007049, GO:…		HOUNKPE_HOUSEKEEPING_GENES, MULLIGHAN_NPM1_MUTATED_SIGNATURE_1_UP, MULLIGHAN_NPM1_SIGNATURE_3_UP, FAELT_B_CLL_WITH_VH3_21_UP, KUMAR_PATHOGEN_LOAD_BY_MACROPHAGES, KUMAR_AUTOPHAGY_NETWORK, REACTOME_TRANSLESION_SYNTHESIS_BY_Y_FAMILY_DNA_POLYMERASES_BYPASSES_LESIONS_ON_DNA_TEMPLATE, REACTOME_TRANSLESION_SYNTHESIS_BY_POLH, REACTOME_INNATE_IMMUNE_SYSTEM, REACTOME_HSF1_ACTIVATION, REACTOME_CELLULAR_RESP…	5474.64	5678.39	5270.88	-0.10742	0.118003	0.866263	FALSE	5591	5782	5262	5267	5686	5264
ENSDARG00000079687	rnf10	protein_coding	RING finger protein 10	rnf10	B0UXR5; A0A2R8Q624	B0UXR5_DANRE; A0A2R8Q624_DANRE	ENSDART00000108518; ENSDART00000190598	ENSDARP00000097766; ENSDARP00000148544	ENSDARG00000079687	chr8	41256612	41273768	-			binding, zinc ion binding, ion binding, cation binding, metal ion binding, transition metal ion binding	GO:0005488, GO:0008270, GO:0043167, GO:0043169, GO:0046872, GO:0046914		IBRAHIM_NRF2_UP, LIU_NASOPHARYNGEAL_CARCINOMA, CAFFAREL_RESPONSE_TO_THC_24HR_5_UP, LEIN_LOCALIZED_TO_PROXIMAL_DENDRITES, CHANDRAN_METASTASIS_DN, MOHANKUMAR_HOXA1_TARGETS_UP, MASSARWEH_TAMOXIFEN_RESISTANCE_UP, MILI_PSEUDOPODIA_CHEMOTAXIS_DN, MILI_PSEUDOPODIA_HAPTOTAXIS_DN, BROWNE_HCMV_INFECTION_48HR_DN, KAAB_HEART_ATRIUM_VS_VENTRICLE_DN, WANG_TUMOR_INVASIVENESS_UP	5438.71	5670.88	5206.53	-0.123227	0.0965397	0.828598	FALSE	5478	5882	5294	5105	5680	5199
ENSDARG00000060813	plekha7a	protein_coding	Pleckstrin homology domain-containing, family A member 7a	plekha7a	A0A0R4II85; A3KQE2; F1Q7T2	A0A0R4II85_DANRE; A3KQE2_DANRE; F1Q7T2_DANRE	ENSDART00000171128; ENSDART00000140444; ENSDART00000086094	ENSDARP00000133544; ENSDARP00000119464; ENSDARP00000080529	ENSDARG00000060813	chr18	27101096	27307129	+							5397.35	5613.27	5181.42	-0.115472	0.0974116	0.828811	FALSE	5505	5738	5193	5157	5621	5175
ENSDARG00000015918	dlat	protein_coding	Acetyltransferase component of pyruvate dehydrogenase complex	dlat	B3DIV6	B3DIV6_DANRE	ENSDART00000016502	ENSDARP00000023098	ENSDARG00000015918	chr21	23019372	23035120	-	Metabolic pathways, Carbon metabolism, Glycolysis / Gluconeogenesis, Citrate cycle (TCA cycle), Pyruvate metabolism	dre01100, dre01200, dre00010, dre00020, dre00620	system process, catalytic activity, pyruvate dehydrogenase activity, dihydrolipoyllysine-residue acetyltransferase activity, intracellular, cell, cytoplasm, mitochondrion, mitochondrial matrix, organic acid metabolic process, acetyl-CoA metabolic process, acetyl-CoA biosynthetic process, acetyl-CoA biosynthetic process from pyruvate, pyruvate metabolic process, acyl-CoA metabolic process, coenzym…	GO:0003008, GO:0003824, GO:0004738, GO:0004742, GO:0005622, GO:0005623, GO:0005737, GO:0005739, GO:0005759, GO:0006082, GO:0006084, GO:0006085, GO:0006086, GO:0006090, GO:0006637, GO:0006732, GO:0006790, GO:0007600, GO:0007601, GO:0008152, GO:0009058, GO:0009108, GO:0009314, GO:0009416, GO:0009581, GO:0009582, GO:0009583, GO:0009584, GO:0009605, GO:0009628, GO:0009987, GO:0016407, GO:0016417, GO:…	HALLMARK_ADIPOGENESIS, HALLMARK_OXIDATIVE_PHOSPHORYLATION	GLASS_IGF2BP1_CLIP_TARGETS_KNOCKDOWN_DN, IBRAHIM_NRF1_UP, TONKS_TARGETS_OF_RUNX1_RUNX1T1_FUSION_MONOCYTE_UP, LASTOWSKA_NEUROBLASTOMA_COPY_NUMBER_DN, RASHI_RESPONSE_TO_IONIZING_RADIATION_5, WANG_TARGETS_OF_MLL_CBP_FUSION_DN, SMID_BREAST_CANCER_RELAPSE_IN_BONE_DN, SMID_BREAST_CANCER_BASAL_UP, EPPERT_PROGENITOR, OISHI_CHOLANGIOMA_STEM_CELL_LIKE_UP, REACTOME_THE_CITRIC_ACID_TCA_CYCLE_AND_RESPIRATORY_…	5334.04	5580.68	5087.41	-0.133484	0.0583084	0.721898	FALSE	5458	5720	5112	5050	5589	5081
ENSDARG00000012405	col1a1a	protein_coding	Collagen, type I, alpha 1a	col1a1a	F1QJC9	F1QJC9_DANRE	ENSDART00000009393	ENSDARP00000003177	ENSDARG00000012405	chr3	23221047	23239458	+	Focal adhesion, ECM-receptor interaction, AGE-RAGE signaling pathway in diabetic complications	dre04510, dre04512, dre04933	ossification, structural molecule activity, extracellular matrix structural constituent, extracellular region, proteinaceous extracellular matrix, collagen trimer, intracellular, cell, cytoplasm, response to stress, multicellular organism development, response to wounding, anatomical structure morphogenesis, tissue development, regulation of ossification, extracellular matrix, regeneration, fin r…	GO:0001503, GO:0005198, GO:0005201, GO:0005576, GO:0005578, GO:0005581, GO:0005622, GO:0005623, GO:0005737, GO:0006950, GO:0007275, GO:0009611, GO:0009653, GO:0009888, GO:0030278, GO:0031012, GO:0031099, GO:0031101, GO:0032501, GO:0032502, GO:0032991, GO:0033333, GO:0033334, GO:0033339, GO:0035107, GO:0040007, GO:0042060, GO:0042246, GO:0043234, GO:0044421, GO:0044424, GO:0044464, GO:0044699, GO:…	HALLMARK_MYOGENESIS, HALLMARK_EPITHELIAL_MESENCHYMAL_TRANSITION, HALLMARK_UV_RESPONSE_DN	FOROUTAN_TGFB_EMT_UP, FOROUTAN_PRODRANK_TGFB_EMT_UP, FOROUTAN_INTEGRATED_TGFB_EMT_UP, PEREZ_TP63_TARGETS, HAEGERSTRAND_RESPONSE_TO_IMATINIB, HUMMERICH_SKIN_CANCER_PROGRESSION_UP, KIM_MYCN_AMPLIFICATION_TARGETS_DN, HATADA_METHYLATED_IN_LUNG_CANCER_UP, SHETH_LIVER_CANCER_VS_TXNIP_LOSS_PAM3, KHETCHOUMIAN_TRIM24_TARGETS_UP, INGRAM_SHH_TARGETS_DN, LIAO_METASTASIS, NIKOLSKY_BREAST_CANCER_17Q21_Q25_AMPL…	5317.2	5288.81	5345.58	0.0154003	0.848609	0.999929	FALSE	5452	5136	5089	5593	5294	5341
ENSDARG00000031228	podxl	protein_coding	Podocalyxin	podxl, si:dkey-146n1.1	Q5RHU2	Q5RHU2_DANRE	ENSDART00000102301	ENSDARP00000093077	ENSDARG00000031228	chr4	11732156	11751037	-					HALLMARK_ESTROGEN_RESPONSE_EARLY	FOROUTAN_TGFB_EMT_UP, FOROUTAN_PRODRANK_TGFB_EMT_UP, FOROUTAN_INTEGRATED_TGFB_EMT_UP, GLASS_IGF2BP1_CLIP_TARGETS_KNOCKDOWN_DN, BLANCO_MELO_HUMAN_PARAINFLUENZA_VIRUS_3_INFECTION_A594_CELLS_UP, BLANCO_MELO_BETA_INTERFERON_TREATED_BRONCHIAL_EPITHELIAL_CELLS_UP, BLANCO_MELO_COVID19_SARS_COV_2_POS_PATIENT_LUNG_TISSUE_DN, DAVICIONI_MOLECULAR_ARMS_VS_ERMS_UP, HOOI_ST7_TARGETS_UP, GINESTIER_BREAST_CANCER…	5311.98	5067.59	5556.37	0.132816	0.0575187	0.718565	FALSE	4972	5178	5566	5533	5075	5549
ENSDARG00000071090	actn2b	protein_coding	Actinin, alpha 2b	actn2b	E9QCQ2; E9QFR8	E9QCQ2_DANRE; E9QFR8_DANRE	ENSDART00000133327; ENSDART00000138911	ENSDARP00000116081; ENSDARP00000115698	ENSDARG00000071090	chr17	20122019	20143946	-	Focal adhesion, Tight junction, Regulation of actin cytoskeleton, Adherens junction	dre04510, dre04530, dre04810, dre04520	eye development, actin binding, binding, calcium ion binding, protein binding, organelle organization, cytoskeleton organization, multicellular organism development, sensory organ development, heart development, muscle organ development, skeletal muscle tissue development, cytoskeletal protein binding, anatomical structure morphogenesis, tissue development, cellular process, cellular component as…	GO:0001654, GO:0003779, GO:0005488, GO:0005509, GO:0005515, GO:0006996, GO:0007010, GO:0007275, GO:0007423, GO:0007507, GO:0007517, GO:0007519, GO:0008092, GO:0009653, GO:0009888, GO:0009987, GO:0010927, GO:0014706, GO:0014902, GO:0014904, GO:0016043, GO:0022607, GO:0030029, GO:0030036, GO:0030154, GO:0030239, GO:0031032, GO:0032501, GO:0032502, GO:0032989, GO:0042692, GO:0043167, GO:0043169, GO:…	HALLMARK_MYOGENESIS, HALLMARK_APICAL_JUNCTION, HALLMARK_COMPLEMENT	BLANCO_MELO_COVID19_SARS_COV_2_INFECTION_CALU3_CELLS_UP, BLANCO_MELO_BRONCHIAL_EPITHELIAL_CELLS_INFLUENZA_A_DEL_NS1_INFECTION_UP, BARIS_THYROID_CANCER_UP, MOREAUX_MULTIPLE_MYELOMA_BY_TACI_UP, HOFFMANN_LARGE_TO_SMALL_PRE_BII_LYMPHOCYTE_DN, BOYAULT_LIVER_CANCER_SUBCLASS_G6_UP, CHIANG_LIVER_CANCER_SUBCLASS_CTNNB1_UP, YAGI_AML_WITH_T_8_21_TRANSLOCATION, MIKKELSEN_MEF_HCP_WITH_H3K27ME3, SENGUPTA_EBNA1…	5250.41	5434.58	5066.25	-0.101231	0.148539	0.901618	FALSE	5334	5551	5073	5047	5442	5060
ENSDARG00000005368	mcamb	protein_coding	Melanoma cell adhesion molecule b	mcamb	F1QIU5	F1QIU5_DANRE	ENSDART00000020425	ENSDARP00000018583	ENSDARG00000005368	chr15	23271862	23342752	-							5244.72	5316.57	5172.87	-0.0395246	0.579929	0.999929	FALSE	5355	5291	5047	5288	5323	5167
ENSDARG00000035809	col1a1b	protein_coding	Collagen, type I, alpha 1b	col1a1b	F1QDL1	F1QDL1_DANRE	ENSDART00000015092	ENSDARP00000003038	ENSDARG00000035809	chr12	3095699	3133483	-	Focal adhesion, ECM-receptor interaction, AGE-RAGE signaling pathway in diabetic complications	dre04510, dre04512, dre04933	structural molecule activity, extracellular matrix structural constituent, extracellular region, proteinaceous extracellular matrix, collagen trimer, extracellular matrix, macromolecular complex, protein complex, extracellular region part	GO:0005198, GO:0005201, GO:0005576, GO:0005578, GO:0005581, GO:0031012, GO:0032991, GO:0043234, GO:0044421			5164.41	5221.09	5107.72	-0.031665	0.705676	0.999929	FALSE	5404	5048	4842	5365	5226	5103
ENSDARG00000003109	rcan1a	protein_coding	Calcipressin-1	rcan1a	B0R069; B0R065	B0R069_DANRE; B0R065_DANRE	ENSDART00000020638; ENSDART00000134447	ENSDARP00000017482; ENSDARP00000114420	ENSDARG00000003109	chr9	35843732	35865528	+			nucleotide binding, binding, intracellular, cell, cytoplasm, cell communication, signal transduction, calcium-dependent protein serine/threonine phosphatase regulator activity, regulation of signal transduction, cellular process, regulation of cell communication, phosphatase regulator activity, calcium-mediated signaling, protein phosphatase regulator activity, second-messenger-mediated signaling…	GO:0000166, GO:0005488, GO:0005622, GO:0005623, GO:0005737, GO:0007154, GO:0007165, GO:0008597, GO:0009966, GO:0009987, GO:0010646, GO:0019208, GO:0019722, GO:0019888, GO:0019932, GO:0023051, GO:0023052, GO:0030234, GO:0033173, GO:0035556, GO:0036094, GO:0044424, GO:0044464, GO:0044699, GO:0044700, GO:0044763, GO:0048016, GO:0048583, GO:0050789, GO:0050794, GO:0050848, GO:0050896, GO:0051716, GO:…			5147.39	5367.24	4927.53	-0.123293	0.079363	0.793779	FALSE	5275	5475	4928	4915	5375	4921
ENSDARG00000062054	cpt1ab	protein_coding	Carnitine O-palmitoyltransferase	cpt1ab	E9QI17; K7DY29	E9QI17_DANRE; K7DY29_DANRE	ENSDART00000089199; ENSDART00000151938	ENSDARP00000083632; ENSDARP00000126355	ENSDARG00000062054	chr25	23591990	23645806	+	PPAR signaling pathway, Adipocytokine signaling pathway, Fatty acid degradation, Fatty acid metabolism	dre03320, dre04920, dre00071, dre01212			HALLMARK_FATTY_ACID_METABOLISM, HALLMARK_OXIDATIVE_PHOSPHORYLATION	BILBAN_B_CLL_LPL_UP, JAATINEN_HEMATOPOIETIC_STEM_CELL_UP, GAUSSMANN_MLL_AF4_FUSION_TARGETS_C_UP, YANG_BREAST_CANCER_ESR1_LASER_UP, CAFFAREL_RESPONSE_TO_THC_24HR_3_DN, RICKMAN_HEAD_AND_NECK_CANCER_C, NIKOLSKY_BREAST_CANCER_11Q12_Q14_AMPLICON, AMBROSINI_FLAVOPIRIDOL_TREATMENT_TP53, BREDEMEYER_RAG_SIGNALING_VIA_ATM_NOT_VIA_NFKB_DN, MEISSNER_BRAIN_HCP_WITH_H3K4ME3_AND_H3K27ME3, BAKKER_FOXO3_TARGETS_U…	5137.99	5346.62	4929.37	-0.1172	0.131354	0.87657	FALSE	5135	5576	5040	4805	5355	4922
ENSDARG00000004105	tie1	protein_coding	Receptor protein-tyrosine kinase	tie1	A0A2R8Q2A9; A0A2R8QE85; G1K2H0; A0A2R8Q3T0; A0A2R8QM04	A0A2R8Q2A9_DANRE; A0A2R8QE85_DANRE; G1K2H0_DANRE; A0A2R8Q3T0_DANRE; A0A2R8QM04_DANRE	ENSDART00000192502; ENSDART00000184003; ENSDART00000003701; ENSDART00000190702; ENSDART00000191183	ENSDARP00000147239; ENSDARP00000151239; ENSDARP00000016803; ENSDARP00000145497; ENSDARP00000154055	ENSDARG00000004105	chr6	33979523	34008901	-			nucleotide binding, angiogenesis, blood vessel development, nucleoside binding, purine nucleoside binding, vasculature development, catalytic activity, protein kinase activity, protein tyrosine kinase activity, transmembrane receptor protein tyrosine kinase activity, signal transducer activity, receptor activity, transmembrane signaling receptor activity, binding, ATP binding, cell, plasma membra…	GO:0000166, GO:0001525, GO:0001568, GO:0001882, GO:0001883, GO:0001944, GO:0003824, GO:0004672, GO:0004713, GO:0004714, GO:0004871, GO:0004872, GO:0004888, GO:0005488, GO:0005524, GO:0005623, GO:0005886, GO:0006464, GO:0006468, GO:0006793, GO:0006796, GO:0007155, GO:0007275, GO:0007507, GO:0008152, GO:0009653, GO:0009987, GO:0016020, GO:0016021, GO:0016301, GO:0016310, GO:0016337, GO:0016740, GO:…		MULLIGHAN_MLL_SIGNATURE_1_DN, MULLIGHAN_MLL_SIGNATURE_2_DN, TONKS_TARGETS_OF_RUNX1_RUNX1T1_FUSION_GRANULOCYTE_UP, BRUNO_HEMATOPOIESIS, ZHANG_PROLIFERATING_VS_QUIESCENT, KYNG_DNA_DAMAGE_BY_GAMMA_RADIATION, KYNG_DNA_DAMAGE_UP, SMID_BREAST_CANCER_LUMINAL_B_DN, SMID_BREAST_CANCER_NORMAL_LIKE_UP, FIGUEROA_AML_METHYLATION_CLUSTER_1_UP, FIGUEROA_AML_METHYLATION_CLUSTER_3_UP, WP_RAC1PAK1P38MMP2_PATHWAY, …	5109.04	4858.66	5359.42	0.141491	0.180744	0.924267	FALSE	5208	4515	4883	5830	4861	5356
ENSDARG00000056156	npdc1b	protein_coding	Neural proliferation, differentiation and control, 1b	npdc1b	F1QQY1	F1QQY1_DANRE	ENSDART00000078592	ENSDARP00000073053	ENSDARG00000056156	chr5	28870372	28915130	-							5094.12	5116.26	5071.98	-0.0125376	0.861575	0.999929	FALSE	4992	5256	5108	5023	5124	5065
ENSDARG00000008880	usp28	protein_coding	Ubiquitin-specific peptidase 28	usp28	E7FD72; A0A2R8QB18; A0A2R8RR17; E9QC12	E7FD72_DANRE; A0A2R8QB18_DANRE; A0A2R8RR17_DANRE; E9QC12_DANRE	ENSDART00000003076; ENSDART00000190386; ENSDART00000184925; ENSDART00000147896	ENSDARP00000012821; ENSDARP00000150612; ENSDARP00000150990; ENSDARP00000123445	ENSDARG00000008880	chr21	23050310	23110930	-			cell cycle checkpoint, DNA damage checkpoint, catalytic activity, intracellular, cell, nucleus, cytoplasm, cellular protein modification process, proteolysis, ubiquitin-dependent protein catabolic process, response to stress, cellular response to DNA damage stimulus, cell cycle, multicellular organism development, nervous system development, central nervous system development, metabolic process, …	GO:0000075, GO:0000077, GO:0003824, GO:0005622, GO:0005623, GO:0005634, GO:0005737, GO:0006464, GO:0006508, GO:0006511, GO:0006950, GO:0006974, GO:0007049, GO:0007275, GO:0007399, GO:0007417, GO:0008152, GO:0008233, GO:0008234, GO:0009056, GO:0009057, GO:0009653, GO:0009987, GO:0016579, GO:0016787, GO:0019538, GO:0019783, GO:0019941, GO:0021551, GO:0022402, GO:0030163, GO:0031570, GO:0032501, GO:…		WANG_LMO4_TARGETS_DN, LASTOWSKA_NEUROBLASTOMA_COPY_NUMBER_DN, KORKOLA_CORRELATED_WITH_POU5F1, ZWANG_DOWN_BY_2ND_EGF_PULSE, FISCHER_DREAM_TARGETS, VILLANUEVA_LIVER_CANCER_KRT19_UP, REACTOME_DEUBIQUITINATION, REACTOME_UB_SPECIFIC_PROCESSING_PROTEASES, REACTOME_POST_TRANSLATIONAL_PROTEIN_MODIFICATION, IVANOVA_HEMATOPOIESIS_STEM_CELL_AND_PROGENITOR, HORIUCHI_WTAP_TARGETS_DN	5078.1	5342.41	4813.8	-0.150286	0.0323226	0.568857	FALSE	5264	5436	4802	4814	5350	4808
ENSDARG00000038068	ddx5	protein_coding	RNA helicase	ddx5	F1Q5L6; E9QG17; Q6NWH7; B0JZJ1	F1Q5L6_DANRE; E9QG17_DANRE; Q6NWH7_DANRE; B0JZJ1_DANRE	ENSDART00000055492; ENSDART00000133718; ENSDART00000145420; ENSDART00000163782	ENSDARP00000055491; ENSDARP00000122701; ENSDARP00000121201; ENSDARP00000132531	ENSDARG00000038068	chr3	25269861	25275403	-	Spliceosome	dre03040				WAMUNYOKOLI_OVARIAN_CANCER_LMP_DN, NIKOLSKY_BREAST_CANCER_17Q21_Q25_AMPLICON, FLECHNER_PBL_KIDNEY_TRANSPLANT_OK_VS_DONOR_DN, KENNY_CTNNB1_TARGETS_DN, STONER_ESOPHAGEAL_CARCINOGENESIS_UP, LEE_AGING_MUSCLE_UP, CARD_MIR302A_TARGETS, PURBEY_TARGETS_OF_CTBP1_NOT_SATB1_UP, EPPERT_HSC_R, REACTOME_SUMOYLATION, REACTOME_SUMOYLATION_OF_TRANSCRIPTION_COFACTORS, REACTOME_INFECTIOUS_DISEASE, REACTOME_POST_TRA…	5072.56	5432.21	4712.9	-0.204883	0.00698107	0.277304	FALSE	5242	5640	4797	4616	5441	4706
ENSDARG00000040874	add3a	protein_coding	Adducin 3 (gamma) a	add3a	Q1LY66; Q1LY67; Q1LY65; A0A2R8QBF8; A0A2R8Q5P5; Q1LUP2; Q1LUP1	Q1LY66_DANRE; Q1LY67_DANRE; Q1LY65_DANRE; A0A2R8QBF8_DANRE; A0A2R8Q5P5_DANRE; Q1LUP2_DANRE; Q1LUP1_DANRE	ENSDART00000142857; ENSDART00000140015; ENSDART00000141247; ENSDART00000185369; ENSDART00000187808, ENSDART00000192546; ENSDART00000027803, ENSDART00000049075; ENSDART00000040538, ENSDART00000172496, ENSDART00000191715	ENSDARP00000118395; ENSDARP00000120208; ENSDARP00000114710; ENSDARP00000150354; ENSDARP00000146315, ENSDARP00000151475; ENSDARP00000013817, ENSDARP00000049074; ENSDARP00000040537, ENSDARP00000130261, ENSDARP00000149708	ENSDARG00000040874	chr22	30046365	30270469	+			intracellular, cell, cytoskeleton, organelle, non-membrane-bounded organelle, intracellular organelle, intracellular non-membrane-bounded organelle, intracellular part, cell part	GO:0005622, GO:0005623, GO:0005856, GO:0043226, GO:0043228, GO:0043229, GO:0043232, GO:0044424, GO:0044464	HALLMARK_ESTROGEN_RESPONSE_EARLY, HALLMARK_ESTROGEN_RESPONSE_LATE, HALLMARK_MTORC1_SIGNALING, HALLMARK_UV_RESPONSE_DN	LIU_CMYB_TARGETS_UP, TONKS_TARGETS_OF_RUNX1_RUNX1T1_FUSION_HSC_UP, HAHTOLA_MYCOSIS_FUNGOIDES_CD4_DN, CHEBOTAEV_GR_TARGETS_UP, VANHARANTA_UTERINE_FIBROID_DN, LASTOWSKA_NEUROBLASTOMA_COPY_NUMBER_DN, INGRAM_SHH_TARGETS_UP, ROPERO_HDAC2_TARGETS, WOTTON_RUNX_TARGETS_DN, DORSAM_HOXA9_TARGETS_UP, THEILGAARD_NEUTROPHIL_AT_SKIN_WOUND_DN, XU_RESPONSE_TO_TRETINOIN_UP, WELCSH_BRCA1_TARGETS_UP, AMBROSINI_FLAV…	5039.72	5126.32	4953.13	-0.0495734	0.493119	0.999929	FALSE	5165	5100	4831	5065	5132	4948
ENSDARG00000019995	bmp4	protein_coding	Bone morphogenetic protein 4	bmp4	F1QAD6	F1QAD6_DANRE	ENSDART00000075150	ENSDARP00000069635	ENSDARG00000019995	chr17	50564070	50586135	+	TGF-beta signaling pathway	dre04350	negative regulation of transcription from RNA polymerase II promoter, MAPK cascade, urogenital system development, formation of primary germ layer, endoderm formation, mesoderm formation, cell fate specification, mesodermal cell fate commitment, endodermal cell fate commitment, endodermal cell fate specification, kidney development, liver development, regulation of protein phosphorylation, positi…	GO:0000122, GO:0000165, GO:0001655, GO:0001704, GO:0001706, GO:0001707, GO:0001708, GO:0001710, GO:0001711, GO:0001714, GO:0001822, GO:0001889, GO:0001932, GO:0001934, GO:0001947, GO:0002009, GO:0002376, GO:0002520, GO:0003002, GO:0003007, GO:0003143, GO:0003146, GO:0003154, GO:0003303, GO:0003342, GO:0003343, GO:0005102, GO:0005125, GO:0005126, GO:0005160, GO:0005488, GO:0005515, GO:0005576, GO:…		SEAVEY_EPITHELIOID_HEMANGIOENDOTHELIOMA, BLANCO_MELO_SARS_COV_1_INFECTION_MCR5_CELLS_DN, BLANCO_MELO_BRONCHIAL_EPITHELIAL_CELLS_INFLUENZA_A_DEL_NS1_INFECTION_UP, DAVICIONI_TARGETS_OF_PAX_FOXO1_FUSIONS_UP, GARGALOVIC_RESPONSE_TO_OXIDIZED_PHOSPHOLIPIDS_BLUE_DN, DACOSTA_ERCC3_ALLELE_XPCS_VS_TTD_DN, GALIE_TUMOR_STEMNESS_GENES, GROSS_ELK3_TARGETS_UP, RANKIN_ANGIOGENIC_TARGETS_OF_VHL_HIF2A_UP, TARTE_PL…	5031.76	5223.99	4839.53	-0.110265	0.11556	0.861454	FALSE	5190	5272	4788	4880	5231	4834
ENSDARG00000029150	hsp90ab1	protein_coding	Heat shock protein HSP 90-beta	hsp90ab1, hsp90b	O57521	HS90B_DANRE	ENSDART00000020084, ENSDART00000169321	ENSDARP00000014978, ENSDARP00000137112	ENSDARG00000029150	chr20	51197758	51213829	+	Protein processing in endoplasmic reticulum, NOD-like receptor signaling pathway, Progesterone-mediated oocyte maturation	dre04141, dre04621, dre04914	nucleotide binding, blood vessel development, nucleoside binding, purine nucleoside binding, vasculature development, immune system process, binding, protein binding, ATP binding, intracellular, cell, nucleus, cytoplasm, protein folding, movement of cell or subcellular component, response to stress, multicellular organism development, muscle organ development, cellular process, cell migration, pu…	GO:0000166, GO:0001568, GO:0001882, GO:0001883, GO:0001944, GO:0002376, GO:0005488, GO:0005515, GO:0005524, GO:0005622, GO:0005623, GO:0005634, GO:0005737, GO:0006457, GO:0006928, GO:0006950, GO:0007275, GO:0007517, GO:0009987, GO:0016477, GO:0017076, GO:0030554, GO:0032501, GO:0032502, GO:0032549, GO:0032550, GO:0032553, GO:0032555, GO:0032559, GO:0035639, GO:0036094, GO:0040011, GO:0043226, GO:…	HALLMARK_MYC_TARGETS_V1	HOUNKPE_HOUSEKEEPING_GENES, IBRAHIM_NRF2_UP, DEURIG_T_CELL_PROLYMPHOCYTIC_LEUKEMIA_UP, WAMUNYOKOLI_OVARIAN_CANCER_LMP_DN, TOMIDA_METASTASIS_UP, MYLLYKANGAS_AMPLIFICATION_HOT_SPOT_15, DACOSTA_LOW_DOSE_UV_RESPONSE_VIA_ERCC3_XPCS_DN, FALVELLA_SMOKERS_WITH_LUNG_CANCER, NAKAJIMA_MAST_CELL, MOREIRA_RESPONSE_TO_TSA_UP, JIANG_AGING_CEREBRAL_CORTEX_DN, SANSOM_APC_MYC_TARGETS, GRESHOCK_CANCER_COPY_NUMBER_U…	5011.7	5167.8	4855.61	-0.0898802	0.210295	0.942092	FALSE	5055	5296	4878	4821	5175	4849
ENSDARG00000100371	eef2b	protein_coding	Eukaryotic translation elongation factor 2, Eukaryotic translation elongation factor 2, like, Eukaryotic translation elongation factor 2b	eef2b, EEF2, eef2l	Q6P3J5	Q6P3J5_DANRE	ENSDART00000168497	ENSDARP00000131100	ENSDARG00000100371	chr2	57149002	57174954	+							4969.35	5047.78	4890.92	-0.0455345	0.519958	0.999929	FALSE	4969	5141	4883	4887	5055	4885
ENSDARG00000100826	hif1al	protein_coding	Hypoxia-inducible factor 1 subunit alpha,-like	hif1al	A0A0R4IBR4; A0A0R4IB28	A0A0R4IBR4_DANRE; A0A0R4IB28_DANRE	ENSDART00000167005; ENSDART00000158594	ENSDARP00000132400; ENSDARP00000129996	ENSDARG00000100826	chr15	25501864	25527581	-						ACEVEDO_METHYLATED_IN_LIVER_CANCER_DN, MEISSNER_NPC_HCP_WITH_H3_UNMETHYLATED, PURBEY_TARGETS_OF_CTBP1_AND_SATB1_DN, REACTOME_REGULATION_OF_GENE_EXPRESSION_BY_HYPOXIA_INDUCIBLE_FACTOR, REACTOME_CELLULAR_RESPONSE_TO_HYPOXIA, REACTOME_DEVELOPMENTAL_BIOLOGY, REACTOME_TRANSCRIPTIONAL_REGULATION_OF_PLURIPOTENT_STEM_CELLS, REACTOME_POST_TRANSLATIONAL_PROTEIN_MODIFICATION, REACTOME_NEDDYLATION, REACTOME_…	4968.03	5148.61	4787.45	-0.104903	0.135981	0.883319	FALSE	5117	5194	4735	4829	5155	4782
ENSDARG00000002552	mapkapk2a	protein_coding	Non-specific serine/threonine protein kinase	mapkapk2a	Q7T2F2	Q7T2F2_DANRE	ENSDART00000027532, ENSDART00000186145	ENSDARP00000020470, ENSDARP00000147731	ENSDARG00000002552	chr11	21154678	21218172	-	MAPK signaling pathway, VEGF signaling pathway	dre04010, dre04370	MAPK cascade, nucleotide binding, gastrulation with mouth forming second, nucleoside binding, purine nucleoside binding, morphogenesis of an epithelium, morphogenesis of an epithelial sheet, catalytic activity, protein kinase activity, protein serine/threonine kinase activity, calmodulin-dependent protein kinase activity, signal transducer activity, binding, protein binding, calmodulin binding, A…	GO:0000165, GO:0000166, GO:0001702, GO:0001882, GO:0001883, GO:0002009, GO:0002011, GO:0003824, GO:0004672, GO:0004674, GO:0004683, GO:0004871, GO:0005488, GO:0005515, GO:0005516, GO:0005524, GO:0005622, GO:0005623, GO:0005634, GO:0005737, GO:0006464, GO:0006468, GO:0006793, GO:0006796, GO:0006950, GO:0006952, GO:0006954, GO:0007154, GO:0007165, GO:0007166, GO:0007167, GO:0007169, GO:0007275, GO:…	HALLMARK_IL2_STAT5_SIGNALING	LIU_VMYB_TARGETS_UP, LIU_TARGETS_OF_VMYB_VS_CMYB_DN, MULLIGHAN_MLL_SIGNATURE_2_UP, ELVIDGE_HYPOXIA_DN, FALVELLA_SMOKERS_WITH_LUNG_CANCER, NIKOLSKY_BREAST_CANCER_1Q32_AMPLICON, BYSTROEM_CORRELATED_WITH_IL5_DN, TARTE_PLASMA_CELL_VS_PLASMABLAST_UP, LEE_CALORIE_RESTRICTION_MUSCLE_DN, TSUDA_ALVEOLAR_SOFT_PART_SARCOMA, ONGUSAHA_BRCA1_TARGETS_DN, REACTOME_CYTOKINE_SIGNALING_IN_IMMUNE_SYSTEM, REACTOME_MY…	4924.29	5041.18	4807.41	-0.068489	0.336945	0.983419	FALSE	4951	5146	4811	4792	5048	4801
ENSDARG00000016687	acadvl	protein_coding	Acyl-CoA dehydrogenase very long chain	acadvl	F1Q8J4	F1Q8J4_DANRE	ENSDART00000023089, ENSDART00000131019	ENSDARP00000007240, ENSDARP00000112163	ENSDARG00000016687	chr7	20298333	20333524	+	Metabolic pathways, Fatty acid degradation, Fatty acid metabolism	dre01100, dre00071, dre01212	very long-chain fatty acid metabolic process, fatty-acyl-CoA binding, nucleotide binding, catalytic activity, acyl-CoA dehydrogenase activity, long-chain-acyl-CoA dehydrogenase activity, binding, intracellular, cell, cytoplasm, mitochondrion, organic acid metabolic process, lipid metabolic process, fatty acid metabolic process, fatty acid beta-oxidation, metabolic process, electron carrier activi…	GO:0000038, GO:0000062, GO:0000166, GO:0003824, GO:0003995, GO:0004466, GO:0005488, GO:0005622, GO:0005623, GO:0005737, GO:0005739, GO:0006082, GO:0006629, GO:0006631, GO:0006635, GO:0008152, GO:0009055, GO:0009056, GO:0009062, GO:0009987, GO:0016042, GO:0016054, GO:0016491, GO:0016627, GO:0017099, GO:0019395, GO:0019752, GO:0030258, GO:0032502, GO:0032787, GO:0033539, GO:0034440, GO:0036094, GO:…	HALLMARK_FATTY_ACID_METABOLISM, HALLMARK_OXIDATIVE_PHOSPHORYLATION	LUCAS_HNF4A_TARGETS_UP, LASTOWSKA_NEUROBLASTOMA_COPY_NUMBER_UP, LUI_THYROID_CANCER_CLUSTER_2, POMEROY_MEDULLOBLASTOMA_PROGNOSIS_UP, MAHAJAN_RESPONSE_TO_IL1A_DN, KOHOUTEK_CCNT1_TARGETS, MANNE_COVID19_ICU_VS_HEALTHY_DONOR_PLATELETS_UP, REACTOME_IRE1ALPHA_ACTIVATES_CHAPERONES, REACTOME_UNFOLDED_PROTEIN_RESPONSE_UPR, REACTOME_METABOLISM_OF_LIPIDS, REACTOME_MITOCHONDRIAL_FATTY_ACID_BETA_OXIDATION_OF_S…	4882.01	5108.89	4655.14	-0.134159	0.0593472	0.723771	FALSE	5101	5130	4582	4718	5115	4650
ENSDARG00000039093	got1	protein_coding	Aspartate transaminase; Aspartate aminotransferase	got1	F1QMC6; Q7ZUW8	F1QMC6_DANRE; Q7ZUW8_DANRE	ENSDART00000057090; ENSDART00000167859	ENSDARP00000057089; ENSDARP00000129948	ENSDARG00000039093	chr13	40437550	40456995	+	Metabolic pathways, Tyrosine metabolism, Cysteine and methionine metabolism, Biosynthesis of amino acids, Arginine biosynthesis, Alanine, aspartate and glutamate metabolism, Carbon metabolism, Arginine and proline metabolism, Phenylalanine metabolism, 2-Oxocarboxylic acid metabolism, Phenylalanine, tyrosine and tryptophan biosynthesis	dre01100, dre00350, dre00270, dre01230, dre00220, dre00250, dre01200, dre00330, dre00360, dre01210, dre00400	catalytic activity, L-aspartate:2-oxoglutarate aminotransferase activity, binding, organic acid metabolic process, cellular amino acid metabolic process, nitrogen compound metabolic process, metabolic process, transaminase activity, biosynthetic process, cellular process, transferase activity, transferase activity, transferring nitrogenous groups, carboxylic acid metabolic process, pyridoxal phos…	GO:0003824, GO:0004069, GO:0005488, GO:0006082, GO:0006520, GO:0006807, GO:0008152, GO:0008483, GO:0009058, GO:0009987, GO:0016740, GO:0016769, GO:0019752, GO:0030170, GO:0043167, GO:0043168, GO:0043436, GO:0044237, GO:0044238, GO:0044281, GO:0044699, GO:0044710, GO:0044763, GO:0048037, GO:0070546, GO:0071704, GO:0080130, GO:1901564	HALLMARK_MTORC1_SIGNALING, HALLMARK_GLYCOLYSIS	VECCHI_GASTRIC_CANCER_ADVANCED_VS_EARLY_DN, MULLIGHAN_NPM1_MUTATED_SIGNATURE_1_UP, MULLIGHAN_NPM1_SIGNATURE_3_UP, COLDREN_GEFITINIB_RESISTANCE_UP, KANG_FLUOROURACIL_RESISTANCE_DN, CHEN_PDGF_TARGETS, CUI_GLUCOSE_DEPRIVATION, HOFFMANN_LARGE_TO_SMALL_PRE_BII_LYMPHOCYTE_DN, FISCHER_G2_M_CELL_CYCLE, OISHI_CHOLANGIOMA_STEM_CELL_LIKE_UP, REACTOME_METHIONINE_SALVAGE_PATHWAY, REACTOME_SULFUR_AMINO_ACID_ME…	4880.98	5019.85	4742.11	-0.0820996	0.278637	0.971731	FALSE	5100	4951	4586	4889	5025	4737
ENSDARG00000071196	cavin2b	protein_coding	Caveolae-associated protein 2b	cavin2b, sdprb	F1R665	F1R665_DANRE	ENSDART00000143956	ENSDARP00000121255	ENSDARG00000071196	chr6	8707812	8736766	-			protein kinase C binding, binding, protein binding, intracellular, cell, cytoplasm, plasma membrane, caveola, membrane, enzyme binding, kinase binding, protein kinase binding, intracellular part, membrane part, plasma membrane part, cell part, plasma membrane raft, membrane raft, cell periphery, membrane region, plasma membrane region, whole membrane, membrane microdomain	GO:0005080, GO:0005488, GO:0005515, GO:0005622, GO:0005623, GO:0005737, GO:0005886, GO:0005901, GO:0016020, GO:0019899, GO:0019900, GO:0019901, GO:0044424, GO:0044425, GO:0044459, GO:0044464, GO:0044853, GO:0045121, GO:0071944, GO:0098589, GO:0098590, GO:0098805, GO:0098857	HALLMARK_HYPOXIA	PROVENZANI_METASTASIS_UP, LA_MEN1_TARGETS, GILDEA_METASTASIS, HOWLIN_CITED1_TARGETS_2_DN, TOOKER_GEMCITABINE_RESISTANCE_UP, MEISSNER_NPC_HCP_WITH_H3_UNMETHYLATED, MARTENS_TRETINOIN_RESPONSE_UP, LU_EZH2_TARGETS_UP, PANGAS_TUMOR_SUPPRESSION_BY_SMAD1_AND_SMAD5_UP, ISSAEVA_MLL2_TARGETS, VANLOO_SP3_TARGETS_DN, OISHI_CHOLANGIOMA_STEM_CELL_LIKE_DN, WP_CIRCADIAN_RHYTHM_GENES, ONKEN_UVEAL_MELANOMA_UP, SCH…	4811.86	4937.82	4685.9	-0.0755333	0.287597	0.977543	FALSE	4900	4989	4642	4719	4944	4680
ENSDARG00000031819	eif4ebp2	protein_coding	Eukaryotic translation initiation factor 4E-binding protein 2	eif4ebp2	Q6NYL2	Q6NYL2_DANRE	ENSDART00000040926	ENSDARP00000040925	ENSDARG00000031819	chr13	30163515	30168897	+	RNA transport	dre03013	nucleic acid binding, RNA binding, translation initiation factor activity, binding, protein binding, intracellular, cell, cytoplasm, translation, translational initiation, regulation of translation, regulation of translational initiation, peptide metabolic process, nitrogen compound metabolic process, translation factor activity, RNA binding, metabolic process, eukaryotic initiation factor 4E bin…	GO:0003676, GO:0003723, GO:0003743, GO:0005488, GO:0005515, GO:0005622, GO:0005623, GO:0005737, GO:0006412, GO:0006413, GO:0006417, GO:0006446, GO:0006518, GO:0006807, GO:0008135, GO:0008152, GO:0008190, GO:0009058, GO:0009059, GO:0009889, GO:0009890, GO:0009892, GO:0009987, GO:0010467, GO:0010468, GO:0010556, GO:0010558, GO:0010605, GO:0010608, GO:0010629, GO:0017148, GO:0019222, GO:0019538, GO:…		MULLIGHAN_MLL_SIGNATURE_1_UP, MULLIGHAN_MLL_SIGNATURE_2_UP, LASTOWSKA_NEUROBLASTOMA_COPY_NUMBER_DN, RASHI_RESPONSE_TO_IONIZING_RADIATION_3, BALDWIN_PRKCI_TARGETS_UP, MORI_EMU_MYC_LYMPHOMA_BY_ONSET_TIME_UP, LEE_CALORIE_RESTRICTION_MUSCLE_DN, IWANAGA_CARCINOGENESIS_BY_KRAS_PTEN_UP, CHNG_MULTIPLE_MYELOMA_HYPERPLOID_DN, YAGI_AML_WITH_11Q23_REARRANGED, ZHAN_MULTIPLE_MYELOMA_HP_DN, GABRIELY_MIR21_TARGE…	4807.56	4965.76	4649.36	-0.094963	0.181352	0.924267	FALSE	4926	5019	4607	4681	4972	4644
ENSDARG00000004930	lmo7a	protein_coding	LIM domain 7a	lmo7a	B0UYM8; E9QJM8; B0UYM5	B0UYM8_DANRE; E9QJM8_DANRE; B0UYM5_DANRE	ENSDART00000009920; ENSDART00000134084; ENSDART00000090782	ENSDARP00000027005; ENSDARP00000113411; ENSDARP00000085215	ENSDARG00000004930	chr9	21893757	21970067	-	Adherens junction	dre04520	binding, cell adhesion, zinc ion binding, biological adhesion, regulation of signaling, signaling, regulation of cell adhesion, ion binding, cation binding, metal ion binding, transition metal ion binding, regulation of biological process, biological regulation	GO:0005488, GO:0007155, GO:0008270, GO:0022610, GO:0023051, GO:0023052, GO:0030155, GO:0043167, GO:0043169, GO:0046872, GO:0046914, GO:0050789, GO:0065007		THUM_SYSTOLIC_HEART_FAILURE_DN, CHIARADONNA_NEOPLASTIC_TRANSFORMATION_CDC25_UP, BARIS_THYROID_CANCER_DN, PEREZ_TP53_TARGETS, YORDY_RECIPROCAL_REGULATION_BY_ETS1_AND_SP100_DN, KIM_MYCN_AMPLIFICATION_TARGETS_DN, CHIANG_LIVER_CANCER_SUBCLASS_UNANNOTATED_UP, COULOUARN_TEMPORAL_TGFB1_SIGNATURE_UP, YAO_TEMPORAL_RESPONSE_TO_PROGESTERONE_CLUSTER_8, LINSLEY_MIR16_TARGETS, YUAN_ZNF143_PARTNERS, PEDERSEN_ME…	4784.71	4912.19	4657.23	-0.0768786	0.311553	0.978656	FALSE	4754	5086	4727	4575	4920	4651
ENSDARG00000040184	syncrip	protein_coding	Synaptotagmin-binding, cytoplasmic RNA-interacting protein	syncrip	F6NN54; R4GEZ9; R4GDP8; F1QY96; Q6NUZ3	F6NN54_DANRE; R4GEZ9_DANRE; R4GDP8_DANRE; F1QY96_DANRE; Q6NUZ3_DANRE	ENSDART00000132186; ENSDART00000152727; ENSDART00000152697; ENSDART00000129870; ENSDART00000058779	ENSDARP00000118608; ENSDARP00000127064; ENSDARP00000126603; ENSDARP00000105632; ENSDARP00000058778	ENSDARG00000040184	chr20	2731436	2745385	+					HALLMARK_G2M_CHECKPOINT, HALLMARK_E2F_TARGETS, HALLMARK_MYC_TARGETS_V1	HOUNKPE_HOUSEKEEPING_GENES, IBRAHIM_NRF1_UP, DAVICIONI_MOLECULAR_ARMS_VS_ERMS_UP, MULLIGHAN_MLL_SIGNATURE_2_DN, HAHTOLA_MYCOSIS_FUNGOIDES_CD4_DN, YANG_BREAST_CANCER_ESR1_LASER_DN, SHETH_LIVER_CANCER_VS_TXNIP_LOSS_PAM5, LIU_COMMON_CANCER_GENES, LIAO_METASTASIS, SCHAEFFER_PROSTATE_DEVELOPMENT_6HR_UP, PASQUALUCCI_LYMPHOMA_BY_GC_STAGE_DN, ONDER_CDH1_TARGETS_1_DN, HEDENFALK_BREAST_CANCER_BRACX_DN, HU_…	4733.42	4859.88	4606.96	-0.0770911	0.287003	0.977543	FALSE	4870	4862	4518	4686	4866	4602
ENSDARG00000003189	psmd1	protein_coding	26S proteasome non-ATPase regulatory subunit 1	psmd1	A0A2R8Q718; F1QK93	A0A2R8Q718_DANRE; F1QK93_DANRE	ENSDART00000193346; ENSDART00000007346, ENSDART00000159016	ENSDARP00000149973; ENSDARP00000006823, ENSDARP00000133612	ENSDARG00000003189	chr22	37631034	37716627	+	Proteasome	dre03050			HALLMARK_MYC_TARGETS_V1	HOUNKPE_HOUSEKEEPING_GENES, CAFFAREL_RESPONSE_TO_THC_8HR_3_DN, RICKMAN_METASTASIS_UP, CHAUHAN_RESPONSE_TO_METHOXYESTRADIOL_UP, SASSON_RESPONSE_TO_GONADOTROPHINS_UP, SASSON_RESPONSE_TO_FORSKOLIN_UP, EPPERT_PROGENITOR, REACTOME_APOPTOSIS, REACTOME_DOWNSTREAM_SIGNALING_EVENTS_OF_B_CELL_RECEPTOR_BCR, REACTOME_CELLULAR_RESPONSE_TO_HYPOXIA, REACTOME_ANTIGEN_PROCESSING_CROSS_PRESENTATION, REACTOME_CROSS…	4725.26	4964.84	4485.68	-0.14639	0.0620542	0.740228	FALSE	4778	5168	4577	4382	4973	4479
ENSDARG00000003035	hspa9	protein_coding	75 kDa glucose-regulated protein	hspa9	F1QFC0	F1QFC0_DANRE	ENSDART00000012438, ENSDART00000180021	ENSDARP00000003744, ENSDARP00000150302	ENSDARG00000003035	chr14	12142813	12168897	+	RNA degradation	dre03018			HALLMARK_UNFOLDED_PROTEIN_RESPONSE, HALLMARK_MTORC1_SIGNALING, HALLMARK_OXIDATIVE_PHOSPHORYLATION	IBRAHIM_NRF1_UP, IBRAHIM_NRF2_UP, NOJIMA_SFRP2_TARGETS_UP, TSENG_IRS1_TARGETS_UP, FISCHER_DREAM_TARGETS, REACTOME_MITOCHONDRIAL_PROTEIN_IMPORT, REACTOME_CYTOKINE_SIGNALING_IN_IMMUNE_SYSTEM, REACTOME_MITOCHONDRIAL_BIOGENESIS, REACTOME_ORGANELLE_BIOGENESIS_AND_MAINTENANCE, REACTOME_REGULATION_OF_HSF1_MEDIATED_HEAT_SHOCK_RESPONSE, REACTOME_CELLULAR_RESPONSE_TO_HEAT_STRESS, REACTOME_INTERLEUKIN_12_FA…	4672.3	4828.25	4516.35	-0.0963222	0.179941	0.924267	FALSE	4769	4901	4494	4528	4835	4511
ENSDARG00000068992	hspa8	protein_coding	Heat shock cognate 71 kDa protein; Heat shock cognate 71 kDa protein, Heat shock protein 8	hspa8	Q1LY27; Q1LY29; A0A2R8Q860; Q6NYR4	Q1LY27_DANRE; Q1LY29_DANRE; A0A2R8Q860_DANRE; Q6NYR4_DANRE	ENSDART00000141549; ENSDART00000132212; ENSDART00000180242; ENSDART00000099994, ENSDART00000168898, ENSDART00000183657	ENSDARP00000121031; ENSDARP00000119867; ENSDARP00000150450; ENSDARP00000090766, ENSDARP00000141099, ENSDARP00000145203	ENSDARG00000068992	chr10	29849497	29858018	+	Spliceosome, MAPK signaling pathway, Endocytosis, Protein processing in endoplasmic reticulum	dre03040, dre04010, dre04144, dre04141			HALLMARK_G2M_CHECKPOINT	IBRAHIM_NRF1_UP, IBRAHIM_NRF2_UP, PRAMOONJAGO_SOX4_TARGETS_DN, LAIHO_COLORECTAL_CANCER_SERRATED_UP, LANG_MYB_FAMILY_TARGETS, LASTOWSKA_NEUROBLASTOMA_COPY_NUMBER_DN, APPIERTO_RESPONSE_TO_FENRETINIDE_UP, HUMMERICH_SKIN_CANCER_PROGRESSION_UP, HERNANDEZ_ABERRANT_MITOSIS_BY_DOCETACEL_2NM_DN, YORDY_RECIPROCAL_REGULATION_BY_ETS1_AND_SP100_DN, ALCALA_APOPTOSIS, CAFFAREL_RESPONSE_TO_THC_DN, CAFFAREL_RESPO…	4653.54	4799.55	4507.52	-0.0905458	0.211886	0.942637	FALSE	4716	4897	4509	4495	4806	4502
ENSDARG00000032765	net1	protein_coding	Neuroepithelial cell-transforming 1	net1	H0WEF2; Q5RHT9; Q5RHT8	H0WEF2_DANRE; Q5RHT9_DANRE; Q5RHT8_DANRE	ENSDART00000150468; ENSDART00000002682; ENSDART00000049066	ENSDARP00000125229; ENSDARP00000011006; ENSDARP00000049065	ENSDARG00000032765	chr4	11573568	11603149	-					HALLMARK_MITOTIC_SPINDLE	DAVICIONI_MOLECULAR_ARMS_VS_ERMS_UP, AKL_HTLV1_INFECTION_UP, MULLIGHAN_MLL_SIGNATURE_1_DN, MULLIGHAN_MLL_SIGNATURE_2_DN, SHIRAISHI_PLZF_TARGETS_DN, KIM_MYCN_AMPLIFICATION_TARGETS_DN, PETRETTO_HEART_MASS_QTL_CIS_UP, ROSS_AML_OF_FAB_M7_TYPE, GUO_HEX_TARGETS_DN, KANG_IMMORTALIZED_BY_TERT_DN, YAGI_AML_FAB_MARKERS, BRUNO_HEMATOPOIESIS, DELLA_RESPONSE_TO_TSA_AND_BUTYRATE, KYNG_DNA_DAMAGE_BY_4NQO, KYNG_…	4629.58	4737.06	4522.1	-0.0669861	0.405689	0.999929	FALSE	4853	4631	4334	4702	4742	4518
ENSDARG00000035322	myh7bb	protein_coding	Myosin, heavy chain 7B, cardiac muscle, beta b	myh7bb	E9QF07; E7F5L1	E9QF07_DANRE; E7F5L1_DANRE	ENSDART00000137438; ENSDART00000025057	ENSDARP00000114580; ENSDARP00000025782	ENSDARG00000035322	chr23	18722715	18757078	+							4613.97	5187.62	4040.32	-0.360524	0.00119249	0.0923631	FALSE	4697	5701	4353	3713	5199	4033
ENSDARG00000011459	gsna	protein_coding	Actin-depolymerizing factor	gsna	A0A286YAZ1; F1QUM3	A0A286YAZ1_DANRE; F1QUM3_DANRE	ENSDART00000177270; ENSDART00000020048, ENSDART00000044078, ENSDART00000168495	ENSDARP00000144376; ENSDARP00000026895, ENSDARP00000044077, ENSDARP00000141984	ENSDARG00000011459	chr21	17572421	17603218	-	Regulation of actin cytoskeleton	dre04810			HALLMARK_MITOTIC_SPINDLE, HALLMARK_APOPTOSIS, HALLMARK_MYOGENESIS, HALLMARK_COAGULATION	FOURNIER_ACINAR_DEVELOPMENT_EARLY_UP, TONKS_TARGETS_OF_RUNX1_RUNX1T1_FUSION_HSC_UP, LINDGREN_BLADDER_CANCER_CLUSTER_2A_DN, MCBRYAN_TERMINAL_END_BUD_DN, FRIDMAN_SENESCENCE_UP, BENPORATH_ES_WITH_H3K27ME3, SMITH_TERT_TARGETS_DN, HASLINGER_B_CLL_WITH_11Q23_DELETION, ALCALAY_AML_BY_NPM1_LOCALIZATION_DN, DORSEY_GAB2_TARGETS, VERHAAK_AML_WITH_NPM1_MUTATED_DN, XU_CREBBP_TARGETS_DN, SESTO_RESPONSE_TO_UV_C…	4592.44	4603.5	4581.38	-0.0069456	0.925421	0.999929	FALSE	4488	4733	4618	4533	4610	4575
ENSDARG00000013078	ywhaba	protein_coding	14-3-3 protein beta/alpha-A	ywhaba; ywhaba, ywhab1, wu:fb80c08	E9QJ96; Q5PRD0	E9QJ96_DANRE; 143BA_DANRE	ENSDART00000143458; ENSDART00000025940	ENSDARP00000122901; ENSDARP00000027118	ENSDARG00000013078	chr6	52212574	52225289	+	Oocyte meiosis, Cell cycle	dre04114, dre04110	binding, protein binding, intracellular, cell, cytoplasm, transport, endocytosis, phagocytosis, phagocytosis, engulfment, cellular process, membrane invagination, cellular component organization, vesicle-mediated transport, protein domain specific binding, intracellular part, cell part, single-organism process, single-organism transport, localization, establishment of localization, membrane organ…	GO:0005488, GO:0005515, GO:0005622, GO:0005623, GO:0005737, GO:0006810, GO:0006897, GO:0006909, GO:0006911, GO:0009987, GO:0010324, GO:0016043, GO:0016192, GO:0019904, GO:0044424, GO:0044464, GO:0044699, GO:0044765, GO:0051179, GO:0051234, GO:0061024, GO:0071840, GO:0099024, GO:1902578	HALLMARK_PI3K_AKT_MTOR_SIGNALING	HOUNKPE_HOUSEKEEPING_GENES, IBRAHIM_NRF2_UP, WIKMAN_ASBESTOS_LUNG_CANCER_UP, GINESTIER_BREAST_CANCER_20Q13_AMPLIFICATION_UP, MULLIGHAN_NPM1_SIGNATURE_3_UP, DARWICHE_SKIN_TUMOR_PROMOTER_UP, DARWICHE_PAPILLOMA_RISK_LOW_UP, DARWICHE_PAPILLOMA_RISK_HIGH_DN, DARWICHE_SQUAMOUS_CELL_CARCINOMA_UP, NIKOLSKY_BREAST_CANCER_20Q12_Q13_AMPLICON, FAELT_B_CLL_WITH_VH3_21_DN, CHAUHAN_RESPONSE_TO_METHOXYESTRADIOL_…	4591.36	4566.19	4616.52	0.0158137	0.827869	0.999929	FALSE	4569	4575	4535	4688	4572	4611
ENSDARG00000060004	fzd7a	protein_coding	Frizzled class receptor 7a, Frizzled homolog 7a	fzd7a	Q6NV44	Q6NV44_DANRE	ENSDART00000084055, ENSDART00000191185	ENSDARP00000106912, ENSDARP00000147883	ENSDARG00000060004	chr9	13352308	13355071	-	mTOR signaling pathway, Wnt signaling pathway, Melanogenesis	dre04150, dre04310, dre04916			HALLMARK_NOTCH_SIGNALING	BLANCO_MELO_BRONCHIAL_EPITHELIAL_CELLS_INFLUENZA_A_DEL_NS1_INFECTION_UP, TURASHVILI_BREAST_DUCTAL_CARCINOMA_VS_DUCTAL_NORMAL_DN, LIU_VMYB_TARGETS_UP, TONKS_TARGETS_OF_RUNX1_RUNX1T1_FUSION_HSC_UP, WAMUNYOKOLI_OVARIAN_CANCER_LMP_DN, STREICHER_LSM1_TARGETS_UP, RICKMAN_TUMOR_DIFFERENTIATED_WELL_VS_POORLY_UP, ALCALAY_AML_BY_NPM1_LOCALIZATION_UP, HALMOS_CEBPA_TARGETS_DN, LINDVALL_IMMORTALIZED_BY_TERT_U…	4580.03	4605.96	4554.09	-0.0163373	0.821563	0.999929	FALSE	4591	4633	4491	4607	4612	4549
ENSDARG00000037998	flot1b	protein_coding	Flotillin	flot1b, FLOT1	Q6TH07	Q6TH07_DANRE	ENSDART00000104025	ENSDARP00000094800	ENSDARG00000037998	chr16	10287588	10316359	-	Insulin signaling pathway	dre04910				IBRAHIM_NRF1_DOWN, DITTMER_PTHLH_TARGETS_UP, BYSTRYKH_HEMATOPOIESIS_STEM_CELL_QTL_CIS, NGUYEN_NOTCH1_TARGETS_UP, KYNG_ENVIRONMENTAL_STRESS_RESPONSE_NOT_BY_4NQO_IN_OLD, KYNG_ENVIRONMENTAL_STRESS_RESPONSE_NOT_BY_4NQO_IN_WS, KYNG_ENVIRONMENTAL_STRESS_RESPONSE_NOT_BY_GAMMA_IN_OLD, KYNG_ENVIRONMENTAL_STRESS_RESPONSE_NOT_BY_GAMMA_IN_WS, KYNG_ENVIRONMENTAL_STRESS_RESPONSE_NOT_BY_UV_IN_OLD, KYNG_DNA_DAMA…	4561.36	4669.85	4452.87	-0.0686262	0.344762	0.986626	FALSE	4600	4753	4443	4452	4676	4447
ENSDARG00000019060	snx12	protein_coding	Sorting nexin 12; Sorting nexin 12, Zgc:77034 protein; Snx12 protein, Sorting nexin 12; Sorting nexin 12, Sorting nexin 12, variation 1, Sorting nexin 12, variation 2	snx12; snx12, zgc:77034; snx12, SNX12-var1, SNX12-var2	A0A0R4IIM0; F1RDJ8; Q6NYP1; Q803J1; A2RV07; Q6TNQ4	A0A0R4IIM0_DANRE; F1RDJ8_DANRE; Q6NYP1_DANRE; Q803J1_DANRE; A2RV07_DANRE; Q6TNQ4_DANRE	ENSDART00000171648; ENSDART00000140811; ENSDART00000147375; ENSDART00000003335; ENSDART00000126678; ENSDART00000133478	ENSDARP00000134144; ENSDARP00000112873; ENSDARP00000114138; ENSDARP00000008027; ENSDARP00000106488; ENSDARP00000122910	ENSDARG00000019060	chr21	30470809	30488267	+	Endocytosis	dre04144				HOUNKPE_HOUSEKEEPING_GENES, BLANCO_MELO_INFLUENZA_A_INFECTION_A594_CELLS_DN, WEI_MIR34A_TARGETS, RAO_BOUND_BY_SALL4_ISOFORM_A, BYSTRYKH_HEMATOPOIESIS_STEM_CELL_QTL_TRANS, RAMALHO_STEMNESS_UP, MARSON_BOUND_BY_FOXP3_UNSTIMULATED, ICHIBA_GRAFT_VERSUS_HOST_DISEASE_35D_UP, FORTSCHEGGER_PHF8_TARGETS_DN, ZHOU_TNF_SIGNALING_4HR	4559.17	4643.16	4475.17	-0.0531531	0.539	0.999929	FALSE	4809	4486	4239	4704	4647	4471
ENSDARG00000019253	rhag	protein_coding	Rh-associated glycoprotein, Rhesus blood group-associated glycoprotein	rhag	Q5TYN0	Q5TYN0_DANRE	ENSDART00000009549	ENSDARP00000015966	ENSDARG00000019253	chr20	14014813	14054083	-			transporter activity, cell, plasma membrane, integral component of plasma membrane, transport, ion transport, cation transport, cation transmembrane transporter activity, ammonium transmembrane transporter activity, ion transmembrane transporter activity, organic cation transport, ammonium transport, urea transport, membrane, integral component of membrane, nitrogen utilization, one-carbon compou…	GO:0005215, GO:0005623, GO:0005886, GO:0005887, GO:0006810, GO:0006811, GO:0006812, GO:0008324, GO:0008519, GO:0015075, GO:0015695, GO:0015696, GO:0015840, GO:0016020, GO:0016021, GO:0019740, GO:0019755, GO:0022857, GO:0022891, GO:0022892, GO:0031224, GO:0031226, GO:0034220, GO:0042886, GO:0044425, GO:0044459, GO:0044464, GO:0044699, GO:0044765, GO:0051179, GO:0051234, GO:0055085, GO:0071702, GO:…	HALLMARK_HEME_METABOLISM	GRAHAM_CML_DIVIDING_VS_NORMAL_DIVIDING_UP, ROSS_AML_OF_FAB_M7_TYPE, GUO_HEX_TARGETS_DN, VERHAAK_AML_WITH_NPM1_MUTATED_UP, YAGI_AML_FAB_MARKERS, ACEVEDO_LIVER_CANCER_WITH_H3K27ME3_UP, BHATI_G2M_ARREST_BY_2METHOXYESTRADIOL_DN, WANG_TUMOR_INVASIVENESS_DN, SHEDDEN_LUNG_CANCER_GOOD_SURVIVAL_A12, BRUINS_UVC_RESPONSE_VIA_TP53_GROUP_A, ROESSLER_LIVER_CANCER_METASTASIS_UP, EPPERT_PROGENITOR, FLORIO_NEOCOR…	4555.78	4343.87	4767.68	0.134275	0.206713	0.942092	FALSE	4647	4046	4354	5176	4346	4765
ENSDARG00000057128	hadhaa	protein_coding	Enoyl-CoA hydratase	hadhaa, hadha	A7YT47	A7YT47_DANRE	ENSDART00000079734	ENSDARP00000074186	ENSDARG00000057128	chr20	47953047	47984895	+	Metabolic pathways, Tryptophan metabolism, Lysine degradation, Fatty acid degradation, Fatty acid metabolism, Carbon metabolism, Valine, leucine and isoleucine degradation, beta-Alanine metabolism, Propanoate metabolism, Butanoate metabolism, Biosynthesis of unsaturated fatty acids, Fatty acid elongation	dre01100, dre00380, dre00310, dre00071, dre01212, dre01200, dre00280, dre00410, dre00640, dre00650, dre01040, dre00062	catalytic activity, 3-hydroxyacyl-CoA dehydrogenase activity, enoyl-CoA hydratase activity, intracellular, cell, cytoplasm, mitochondrion, mitochondrial matrix, organic acid metabolic process, lipid metabolic process, fatty acid metabolic process, fatty acid beta-oxidation, metabolic process, catabolic process, fatty acid catabolic process, response to external stimulus, response to biotic stimul…	GO:0003824, GO:0003857, GO:0004300, GO:0005622, GO:0005623, GO:0005737, GO:0005739, GO:0005759, GO:0006082, GO:0006629, GO:0006631, GO:0006635, GO:0008152, GO:0009056, GO:0009062, GO:0009605, GO:0009607, GO:0009617, GO:0009987, GO:0016042, GO:0016054, GO:0016491, GO:0016507, GO:0016614, GO:0016616, GO:0016829, GO:0016835, GO:0016836, GO:0019395, GO:0019752, GO:0030258, GO:0031974, GO:0032787, GO:…			4554.35	4815.73	4292.97	-0.165742	0.0258888	0.524408	FALSE	4701	4945	4322	4253	4823	4287
ENSDARG00000008030	myl9b	protein_coding	Myosin, light chain 9b, regulatory, Myosin, light polypeptide 9, regulatory	myl9b, myl9, myl9l	Q6NVA6	Q6NVA6_DANRE	ENSDART00000113505	ENSDARP00000104211	ENSDARG00000008030	chr6	1787160	1799561	+	Focal adhesion, Tight junction, Regulation of actin cytoskeleton, Vascular smooth muscle contraction	dre04510, dre04530, dre04810, dre04270	binding, calcium ion binding, ion binding, cation binding, metal ion binding	GO:0005488, GO:0005509, GO:0043167, GO:0043169, GO:0046872	HALLMARK_APICAL_JUNCTION, HALLMARK_EPITHELIAL_MESENCHYMAL_TRANSITION	FOROUTAN_TGFB_EMT_UP, FOROUTAN_PRODRANK_TGFB_EMT_UP, FOROUTAN_INTEGRATED_TGFB_EMT_UP, BLANCO_MELO_HUMAN_PARAINFLUENZA_VIRUS_3_INFECTION_A594_CELLS_DN, CHEBOTAEV_GR_TARGETS_DN, MAINA_VHL_TARGETS_UP, COWLING_MYCN_TARGETS, GILDEA_METASTASIS, MILICIC_FAMILIAL_ADENOMATOUS_POLYPOSIS_DN, CHEN_HOXA5_TARGETS_9HR_DN, MALONEY_RESPONSE_TO_17AAG_UP, BOYLAN_MULTIPLE_MYELOMA_PCA3_DN, DURAND_STROMA_NS_UP, ZWANG_…	4507.5	4697.74	4317.26	-0.121823	0.0957942	0.828029	FALSE	4620	4789	4315	4309	4704	4312
ENSDARG00000028335	hmga1a	protein_coding	High mobility group AT-hook 1a; High mobility group AT-hook 1a, Zgc:85677, Zgc:85677 protein	hmga1a; hmga1a, hmga1, hmgiy, zgc:85677	E9QEA0; Q6NV11; E9QD31	E9QEA0_DANRE; Q6NV11_DANRE; E9QD31_DANRE	ENSDART00000139408; ENSDART00000028885, ENSDART00000132205, ENSDART00000137826; ENSDART00000131536, ENSDART00000189382	ENSDARP00000114774; ENSDARP00000036107, ENSDARP00000118077, ENSDARP00000115025; ENSDARP00000117564, ENSDARP00000154454	ENSDARG00000028335	chr23	3751451	3759692	-							4501.32	4630.26	4372.38	-0.0826564	0.260198	0.963476	FALSE	4546	4728	4377	4357	4637	4367
ENSDARG00000101074	glud1b	protein_coding	Glutamate dehydrogenase (NAD(P)(+))	glud1b	Q6P3L9	Q6P3L9_DANRE	ENSDART00000170582	ENSDARP00000135641	ENSDARG00000101074	chr12	25845494	25881944	+	Metabolic pathways, Nitrogen metabolism, Arginine biosynthesis, Alanine, aspartate and glutamate metabolism, D-Glutamine and D-glutamate metabolism, Carbon metabolism	dre01100, dre00910, dre00220, dre00250, dre00471, dre01200					4490.32	4632.88	4347.77	-0.0916148	0.209996	0.942092	FALSE	4561	4718	4341	4344	4639	4342
ENSDARG00000045302	smpx	protein_coding	Small muscular protein	smpx	Q6GMK5	Q6GMK5_DANRE	ENSDART00000066625, ENSDART00000189933	ENSDARP00000066624, ENSDARP00000152619	ENSDARG00000045302	chr24	25467465	25500712	+			system process, muscle system process, intracellular, cell, cytoplasm, adherens junction, cell-substrate adherens junction, muscle tendon junction, muscle contraction, striated muscle contraction, myofibril, sarcomere, cell junction, cell-substrate junction, M band, A band, multicellular organismal process, costamere, organelle, non-membrane-bounded organelle, intracellular organelle, intracellul…	GO:0003008, GO:0003012, GO:0005622, GO:0005623, GO:0005737, GO:0005912, GO:0005924, GO:0005927, GO:0006936, GO:0006941, GO:0030016, GO:0030017, GO:0030054, GO:0030055, GO:0031430, GO:0031672, GO:0032501, GO:0043034, GO:0043226, GO:0043228, GO:0043229, GO:0043232, GO:0043292, GO:0044422, GO:0044424, GO:0044444, GO:0044449, GO:0044464, GO:0070161	HALLMARK_KRAS_SIGNALING_DN	CHIANG_LIVER_CANCER_SUBCLASS_CTNNB1_UP, OHGUCHI_LIVER_HNF4A_TARGETS_UP, EBAUER_TARGETS_OF_PAX3_FOXO1_FUSION_UP, EBAUER_MYOGENIC_TARGETS_OF_PAX3_FOXO1_FUSION, RICKMAN_HEAD_AND_NECK_CANCER_F, KUNINGER_IGF1_VS_PDGFB_TARGETS_UP, CHEMELLO_SOLEUS_VS_EDL_MYOFIBERS_UP	4484.88	4601.63	4368.13	-0.0751093	0.301608	0.978537	FALSE	4551	4665	4341	4385	4608	4363
ENSDARG00000103364	cs	protein_coding	Citrate synthase	cs	B2GTW6	B2GTW6_DANRE	ENSDART00000159445	ENSDARP00000135698	ENSDARG00000103364	chr23	33907899	33928316	+	Metabolic pathways, Biosynthesis of amino acids, Carbon metabolism, Glyoxylate and dicarboxylate metabolism, Citrate cycle (TCA cycle), 2-Oxocarboxylic acid metabolism	dre01100, dre01230, dre01200, dre00630, dre00020, dre01210	catalytic activity, citrate (Si)-synthase activity, intracellular, cell, cytoplasm, mitochondrion, mitochondrial matrix, carbohydrate metabolic process, organic acid metabolic process, generation of precursor metabolites and energy, tricarboxylic acid cycle, citrate metabolic process, metabolic process, aerobic respiration, cellular process, response to activity, energy derivation by oxidation of…	GO:0003824, GO:0004108, GO:0005622, GO:0005623, GO:0005737, GO:0005739, GO:0005759, GO:0005975, GO:0006082, GO:0006091, GO:0006099, GO:0006101, GO:0008152, GO:0009060, GO:0009987, GO:0014823, GO:0015980, GO:0016740, GO:0016746, GO:0019752, GO:0031974, GO:0036440, GO:0043226, GO:0043227, GO:0043229, GO:0043231, GO:0043233, GO:0043436, GO:0044237, GO:0044238, GO:0044281, GO:0044422, GO:0044424, GO:…	HALLMARK_ADIPOGENESIS, HALLMARK_OXIDATIVE_PHOSPHORYLATION	MULLIGHAN_NPM1_MUTATED_SIGNATURE_1_DN, MULLIGHAN_NPM1_SIGNATURE_3_DN, WANG_ESOPHAGUS_CANCER_VS_NORMAL_DN, INAMURA_LUNG_CANCER_SCC_SUBTYPES_UP, JIANG_AGING_HYPOTHALAMUS_DN, BACOLOD_RESISTANCE_TO_ALKYLATING_AGENTS_DN, JIANG_AGING_CEREBRAL_CORTEX_DN, YAGI_AML_WITH_11Q23_REARRANGED, CAIRO_HEPATOBLASTOMA_UP, HOLLEMAN_PREDNISOLONE_RESISTANCE_B_ALL_UP, BIOCARTA_MALATEX_PATHWAY, REACTOME_MITOCHONDRIAL_PR…	4455.57	4492.54	4418.61	-0.0239341	0.749072	0.999929	FALSE	4522	4474	4314	4514	4498	4414
ENSDARG00000079438	pkp3b	protein_coding	Plakophilin 3b	pkp3b	F1QWE6; A0A286YB85	F1QWE6_DANRE; A0A286YB85_DANRE	ENSDART00000113744; ENSDART00000175614	ENSDARP00000101802; ENSDARP00000144453	ENSDARG00000079438	chr7	32926760	32981559	-					HALLMARK_ESTROGEN_RESPONSE_LATE	LIN_APC_TARGETS, LEIN_CEREBELLUM_MARKERS, WANG_TUMOR_INVASIVENESS_DN, MIKKELSEN_ES_ICP_WITH_H3K4ME3, KASLER_HDAC7_TARGETS_1_UP, TORCHIA_TARGETS_OF_EWSR1_FLI1_FUSION_UP, ANDERSEN_CHOLANGIOCARCINOMA_CLASS2, HOLLERN_EMT_BREAST_TUMOR_DN, MEBARKI_HCC_PROGENITOR_WNT_UP, MEBARKI_HCC_PROGENITOR_WNT_UP_CTNNB1_DEPENDENT, MEBARKI_HCC_PROGENITOR_FZD8CRD_UP, REACTOME_DEVELOPMENTAL_BIOLOGY, REACTOME_KERATINIZA…	4435.99	4642.36	4229.62	-0.1343	0.0672292	0.763951	FALSE	4570	4728	4223	4226	4649	4224
ENSDARG00000087697	lpl	protein_coding	Lipoprotein lipase	lpl	F1QHK8	F1QHK8_DANRE	ENSDART00000124868	ENSDARP00000109101	ENSDARG00000087697	chr22	15624371	15630421	+	PPAR signaling pathway, Glycerolipid metabolism	dre03320, dre00561	catalytic activity, lipoprotein lipase activity, triglyceride lipase activity, binding, glycosaminoglycan binding, extracellular region, extracellular space, cell, plasma membrane, lipid metabolic process, metabolic process, heparin binding, catabolic process, membrane, lipid catabolic process, lipase activity, hydrolase activity, hydrolase activity, acting on ester bonds, intrinsic component of …	GO:0003824, GO:0004465, GO:0004806, GO:0005488, GO:0005539, GO:0005576, GO:0005615, GO:0005623, GO:0005886, GO:0006629, GO:0008152, GO:0008201, GO:0009056, GO:0016020, GO:0016042, GO:0016298, GO:0016787, GO:0016788, GO:0031224, GO:0031225, GO:0032991, GO:0032994, GO:0034358, GO:0034361, GO:0034385, GO:0042627, GO:0044238, GO:0044421, GO:0044425, GO:0044464, GO:0044699, GO:0044710, GO:0044712, GO:…	HALLMARK_CHOLESTEROL_HOMEOSTASIS, HALLMARK_ADIPOGENESIS, HALLMARK_ANGIOGENESIS	BILBAN_B_CLL_LPL_UP, TONKS_TARGETS_OF_RUNX1_RUNX1T1_FUSION_MONOCYTE_UP, TONKS_TARGETS_OF_RUNX1_RUNX1T1_FUSION_ERYTHROCYTE_UP, SABATES_COLORECTAL_ADENOMA_UP, GAUSSMANN_MLL_AF4_FUSION_TARGETS_F_DN, BORLAK_LIVER_CANCER_EGF_UP, SHETH_LIVER_CANCER_VS_TXNIP_LOSS_PAM2, BENPORATH_SUZ12_TARGETS, BENPORATH_EED_TARGETS, BENPORATH_ES_WITH_H3K27ME3, BENPORATH_PRC2_TARGETS, LEE_LIVER_CANCER_MYC_UP, LEE_LIVER_C…	4435.78	4456	4415.55	-0.0131526	0.856916	0.999929	FALSE	4425	4499	4370	4451	4462	4410
ENSDARG00000037559	uba1	protein_coding	Ubiquitin-like modifier-activating enzyme 1	uba1	E9QFW7; F1RCA1; E9QEY2	E9QFW7_DANRE; F1RCA1_DANRE; E9QEY2_DANRE	ENSDART00000147382; ENSDART00000054691; ENSDART00000133131	ENSDARP00000120542; ENSDARP00000054690; ENSDARP00000119427	ENSDARG00000037559	chr23	20640484	20664621	+	Ubiquitin mediated proteolysis	dre04120	nucleotide binding, cell morphogenesis, cell morphogenesis involved in differentiation, nucleoside binding, purine nucleoside binding, catalytic activity, ubiquitin activating enzyme activity, ubiquitin-protein transferase activity, binding, ATP binding, intracellular, cell, nucleus, cytoplasm, cytosol, cellular protein modification process, proteolysis, ubiquitin-dependent protein catabolic proc…	GO:0000166, GO:0000902, GO:0000904, GO:0001882, GO:0001883, GO:0003824, GO:0004839, GO:0004842, GO:0005488, GO:0005524, GO:0005622, GO:0005623, GO:0005634, GO:0005737, GO:0005829, GO:0006464, GO:0006508, GO:0006511, GO:0007275, GO:0007399, GO:0007409, GO:0008152, GO:0008641, GO:0009056, GO:0009057, GO:0009653, GO:0009987, GO:0016043, GO:0016740, GO:0016874, GO:0016877, GO:0017076, GO:0019538, GO:…	HALLMARK_INTERFERON_ALPHA_RESPONSE	BLANCO_MELO_HUMAN_PARAINFLUENZA_VIRUS_3_INFECTION_A594_CELLS_UP, BLANCO_MELO_RESPIRATORY_SYNCYTIAL_VIRUS_INFECTION_A594_CELLS_UP, BLANCO_MELO_BETA_INTERFERON_TREATED_BRONCHIAL_EPITHELIAL_CELLS_UP, BLANCO_MELO_BRONCHIAL_EPITHELIAL_CELLS_INFLUENZA_A_DEL_NS1_INFECTION_UP, MORI_LARGE_PRE_BII_LYMPHOCYTE_DN, LEE_CALORIE_RESTRICTION_NEOCORTEX_UP, LEE_AGING_CEREBELLUM_DN, RIZKI_TUMOR_INVASIVENESS_3D_DN, …	4428.62	4380.68	4476.57	0.0312313	0.668882	0.999929	FALSE	4358	4415	4423	4520	4386	4471
ENSDARG00000003705	prnprs3	protein_coding	Prion protein,-related sequence 3	prnprs3	X1WHE9	X1WHE9_DANRE	ENSDART00000154348	ENSDARP00000129661	ENSDARG00000003705	chr25	3677650	3685280	+			cell, plasma membrane, protein complex assembly, transport, ion transport, apoptotic process, cell communication, cell adhesion, homophilic cell adhesion via plasma membrane adhesion molecules, signal transduction, cell surface receptor signaling pathway, glutamate receptor signaling pathway, multicellular organism development, nervous system development, central nervous system development, brain…	GO:0005623, GO:0005886, GO:0006461, GO:0006810, GO:0006811, GO:0006915, GO:0007154, GO:0007155, GO:0007156, GO:0007165, GO:0007166, GO:0007215, GO:0007275, GO:0007399, GO:0007417, GO:0007420, GO:0008219, GO:0009653, GO:0009887, GO:0009966, GO:0009987, GO:0010469, GO:0010646, GO:0010941, GO:0012501, GO:0016020, GO:0016043, GO:0021548, GO:0021731, GO:0022037, GO:0022607, GO:0022610, GO:0022898, GO:…			4423.39	4318.2	4528.59	0.0686147	0.353329	0.99166	FALSE	4238	4411	4535	4511	4324	4523
ENSDARG00000017219	pabpc1a	protein_coding	Polyadenylate-binding protein 1A	pabpc1a	F1QB54	PABPA_DANRE	ENSDART00000024729, ENSDART00000148392	ENSDARP00000021064, ENSDARP00000124828	ENSDARG00000017219	chr16	54829284	54851247	+	RNA transport, RNA degradation, mRNA surveillance pathway	dre03013, dre03018, dre03015	nucleotide binding, nucleic acid binding, RNA binding, binding, intracellular, cell, cytoplasm, multicellular organism development, heart development, multicellular organismal process, developmental process, small molecule binding, intracellular part, cell part, single-organism process, single-multicellular organism process, single-organism developmental process, animal organ development, system …	GO:0000166, GO:0003676, GO:0003723, GO:0005488, GO:0005622, GO:0005623, GO:0005737, GO:0007275, GO:0007507, GO:0032501, GO:0032502, GO:0036094, GO:0044424, GO:0044464, GO:0044699, GO:0044707, GO:0044767, GO:0048513, GO:0048731, GO:0048856, GO:0072358, GO:0072359, GO:0097159, GO:1901265, GO:1901363		BENPORATH_SUZ12_TARGETS, BENPORATH_EED_TARGETS, BENPORATH_ES_WITH_H3K27ME3, BENPORATH_PRC2_TARGETS	4420.69	4474.57	4366.82	-0.0351572	0.632642	0.999929	FALSE	4401	4561	4364	4359	4481	4361
ENSDARG00000075536	cpne1	protein_coding	Copine I, Copine III; Copine I	cpne1, CPNE3, cpne3l; cpne1	Q6TEN9; F1QNY5	Q6TEN9_DANRE; F1QNY5_DANRE	ENSDART00000087652; ENSDART00000103513, ENSDART00000171748	ENSDARP00000082086; ENSDARP00000094289, ENSDARP00000140424	ENSDARG00000075536	chr11	26375979	26401674	+						LAIHO_COLORECTAL_CANCER_SERRATED_DN, NIKOLSKY_BREAST_CANCER_20Q11_AMPLICON, FIRESTEIN_PROLIFERATION, PURBEY_TARGETS_OF_CTBP1_AND_SATB1_UP, PURBEY_TARGETS_OF_CTBP1_AND_SATB1_DN, REACTOME_GLYCEROPHOSPHOLIPID_BIOSYNTHESIS, REACTOME_PHOSPHOLIPID_METABOLISM, REACTOME_INNATE_IMMUNE_SYSTEM, REACTOME_METABOLISM_OF_LIPIDS, REACTOME_NEUTROPHIL_DEGRANULATION, GARY_CD5_TARGETS_UP, ENK_UV_RESPONSE_EPIDERMIS_U…	4380.65	4563.36	4197.94	-0.120388	0.106893	0.845446	FALSE	4584	4554	4107	4280	4569	4193
ENSDARG00000037488	canx	protein_coding	Calnexin	canx	F1QKS4	F1QKS4_DANRE	ENSDART00000089021	ENSDARP00000083454	ENSDARG00000037488	chr14	16432738	16476863	-	Phagosome, Protein processing in endoplasmic reticulum	dre04145, dre04141	binding, calcium ion binding, protein binding, intracellular, cell, cytoplasm, endoplasmic reticulum, protein folding, multicellular organism development, tissue development, cellular process, endomembrane system, membrane, integral component of membrane, intrinsic component of membrane, multicellular organismal process, developmental process, ion binding, cation binding, organelle, membrane-boun…	GO:0005488, GO:0005509, GO:0005515, GO:0005622, GO:0005623, GO:0005737, GO:0005783, GO:0006457, GO:0007275, GO:0009888, GO:0009987, GO:0012505, GO:0016020, GO:0016021, GO:0031224, GO:0032501, GO:0032502, GO:0043167, GO:0043169, GO:0043226, GO:0043227, GO:0043229, GO:0043231, GO:0044424, GO:0044425, GO:0044444, GO:0044464, GO:0044699, GO:0044707, GO:0044767, GO:0046872, GO:0048731, GO:0048856, GO:…	HALLMARK_MTORC1_SIGNALING, HALLMARK_MYC_TARGETS_V1	IBRAHIM_NRF1_UP, IBRAHIM_NRF2_UP, PRAMOONJAGO_SOX4_TARGETS_DN, WAMUNYOKOLI_OVARIAN_CANCER_LMP_DN, HAHTOLA_MYCOSIS_FUNGOIDES_DN, HATADA_METHYLATED_IN_LUNG_CANCER_UP, TOMLINS_PROSTATE_CANCER_UP, SCHAEFFER_PROSTATE_DEVELOPMENT_AND_CANCER_BOX4_DN, ONDER_CDH1_TARGETS_1_DN, TARTE_PLASMA_CELL_VS_B_LYMPHOCYTE_UP, FLECHNER_PBL_KIDNEY_TRANSPLANT_OK_VS_DONOR_DN, FLECHNER_PBL_KIDNEY_TRANSPLANT_REJECTED_VS_OK…	4331.14	4057.47	4604.81	0.182519	0.160272	0.914598	FALSE	4488	3629	4038	5169	4058	4603
ENSDARG00000016721	sdha	protein_coding	Succinate dehydrogenase [ubiquinone] flavoprotein subunit, mitochondrial	sdha, si:dkeyp-84f11.2	Q7ZVF3	SDHA_DANRE	ENSDART00000015559	ENSDARP00000018027	ENSDARG00000016721	chr19	7276060	7291733	-	Metabolic pathways, Oxidative phosphorylation, Carbon metabolism, Citrate cycle (TCA cycle)	dre01100, dre00190, dre01200, dre00020					4321.15	4538.92	4103.39	-0.1455	0.0592333	0.723771	FALSE	4407	4685	4152	4044	4546	4098
ENSDARG00000013422	slc8a1a	protein_coding	Solute carrier family 8 member 1a; Sodium calcium exchanger 1h, Solute carrier family 8 member 1a	slc8a1a; slc8a1a, ncx1h	F1R4F4; A0A286YBI0; F6PC65; Q32SG8	F1R4F4_DANRE; A0A286YBI0_DANRE; F6PC65_DANRE; Q32SG8_DANRE	ENSDART00000089803; ENSDART00000177984; ENSDART00000046800; ENSDART00000172244	ENSDARP00000084236; ENSDARP00000144549; ENSDARP00000046799; ENSDARP00000134979	ENSDARG00000013422	chr11	30535943	30612166	-	Calcium signaling pathway	dre04020					4318.52	4421.67	4215.37	-0.0689149	0.519931	0.999929	FALSE	4041	4821	4506	3910	4431	4208
ENSDARG00000057167	eif4g2b	protein_coding	Eukaryotic translation initiation factor 4, gamma 2b	eif4g2b	A0A0R4IFW9; A3KQB2	A0A0R4IFW9_DANRE; A3KQB2_DANRE	ENSDART00000166849; ENSDART00000079758	ENSDARP00000133305; ENSDARP00000074210	ENSDARG00000057167	chr18	16715864	16726206	+	RNA transport	dre03013			HALLMARK_MYC_TARGETS_V1	HOUNKPE_HOUSEKEEPING_GENES, IBRAHIM_NRF1_UP, IBRAHIM_NRF2_UP, THEILGAARD_NEUTROPHIL_AT_SKIN_WOUND_DN, MUNSHI_MULTIPLE_MYELOMA_UP, JOSEPH_RESPONSE_TO_SODIUM_BUTYRATE_DN, SESTO_RESPONSE_TO_UV_C0, GHO_ATF5_TARGETS_UP, LEE_METASTASIS_AND_ALTERNATIVE_SPLICING_DN, CARD_MIR302A_TARGETS, BIOCARTA_IRES_PATHWAY, REACTOME_ANTIVIRAL_MECHANISM_BY_IFN_STIMULATED_GENES, REACTOME_CYTOKINE_SIGNALING_IN_IMMUNE_SYS…	4312.77	4471.27	4154.28	-0.106064	0.160086	0.914598	FALSE	4367	4589	4180	4118	4478	4149
ENSDARG00000102995	rbm24a	protein_coding	RNA-binding motif protein 24a; RNA binding motif protein 24; RNA-binding protein 24	rbm24a; rbm24a, rbm24; rbm24	A0A0R4ICY2; B3DI77; Q76LC6	A0A0R4ICY2_DANRE; B3DI77_DANRE; RBM24_DANRE	ENSDART00000159331; ENSDART00000161826	ENSDARP00000130407; ENSDARP00000135480	ENSDARG00000102995	chr19	46113828	46148977	+			nucleotide binding, skeletal system development, somitogenesis, heart looping, morphogenesis of an epithelium, regionalization, heart morphogenesis, embryonic heart tube morphogenesis, atrial cardiac muscle tissue development, nucleic acid binding, RNA binding, mRNA binding, mRNA 3'-UTR binding, binding, intracellular, cell, nucleus, cytoplasm, nucleobase-containing compound metabolic process, RN…	GO:0000166, GO:0001501, GO:0001756, GO:0001947, GO:0002009, GO:0003002, GO:0003007, GO:0003143, GO:0003228, GO:0003676, GO:0003723, GO:0003729, GO:0003730, GO:0005488, GO:0005622, GO:0005623, GO:0005634, GO:0005737, GO:0006139, GO:0006396, GO:0006397, GO:0006725, GO:0006807, GO:0006996, GO:0007010, GO:0007275, GO:0007368, GO:0007389, GO:0007507, GO:0007517, GO:0007519, GO:0008152, GO:0009653, GO:…		CHARAFE_BREAST_CANCER_BASAL_VS_MESENCHYMAL_DN, BENPORATH_EED_TARGETS, NIKOLSKY_BREAST_CANCER_6P24_P22_AMPLICON, RIGGI_EWING_SARCOMA_PROGENITOR_UP, BRUECKNER_TARGETS_OF_MIRLET7A3_UP, KORKOLA_EMBRYONIC_CARCINOMA_VS_SEMINOMA_DN, CHANDRAN_METASTASIS_DN, HOELZEL_NF1_TARGETS_UP, PEDERSEN_METASTASIS_BY_ERBB2_ISOFORM_6, MEBARKI_HCC_PROGENITOR_WNT_UP, MEBARKI_HCC_PROGENITOR_WNT_UP_CTNNB1_DEPENDENT, MEBARK…	4303.65	4481.52	4125.77	-0.119298	0.143801	0.898502	FALSE	4301	4677	4221	4019	4489	4120
ENSDARG00000013144	atp1b1a	protein_coding	Sodium/potassium-transporting ATPase subunit beta	atp1b1a	Q9DGL3	Q9DGL3_DANRE	ENSDART00000006386	ENSDARP00000003281	ENSDARG00000013144	chr6	29217392	29227487	+	Adrenergic signaling in cardiomyocytes, Cardiac muscle contraction	dre04261, dre04260			HALLMARK_OXIDATIVE_PHOSPHORYLATION	HUTTMANN_B_CLL_POOR_SURVIVAL_DN, DEURIG_T_CELL_PROLYMPHOCYTIC_LEUKEMIA_UP, LAIHO_COLORECTAL_CANCER_SERRATED_UP, ROY_WOUND_BLOOD_VESSEL_DN, HOEBEKE_LYMPHOID_STEM_CELL_DN, MULLIGHAN_MLL_SIGNATURE_1_DN, MULLIGHAN_MLL_SIGNATURE_2_DN, GAUSSMANN_MLL_AF4_FUSION_TARGETS_E_UP, SILIGAN_TARGETS_OF_EWS_FLI1_FUSION_UP, OUELLET_CULTURED_OVARIAN_CANCER_INVASIVE_VS_LMP_UP, JOHANSSON_BRAIN_CANCER_EARLY_VS_LATE_DN…	4271.59	4412.62	4130.55	-0.0952763	0.201073	0.939312	FALSE	4336	4502	4131	4120	4419	4125
ENSDARG00000054632	fli1a	protein_coding	Fli-1 proto-oncogene, ETS transcription factor a; Fli-1 protein, Fli-1 proto-oncogene, ETS transcription factor a, Friend leukemia integration 1, Friend leukemia integration 1a	fli1, fli1a; fli1, fli-1, fli1a, CH211-241L24.8-001	Q1L8J3; A0A2R8QGN6; Q1L8J0; Q1L8J1; Q9PU61	Q1L8J3_DANRE; A0A2R8QGN6_DANRE; Q1L8J0_DANRE; Q1L8J1_DANRE; Q9PU61_DANRE	ENSDART00000147074; ENSDART00000184233; ENSDART00000134817; ENSDART00000137978; ENSDART00000076861	ENSDARP00000117852; ENSDARP00000151205; ENSDARP00000115341; ENSDARP00000112877; ENSDARP00000071331	ENSDARG00000054632	chr18	48423973	48487875	+			RNA polymerase II transcription factor activity, sequence-specific DNA binding, nucleic acid binding transcription factor activity, angiogenesis, blood vessel development, vasculature development, nucleic acid binding, DNA binding, transcription factor activity, sequence-specific DNA binding, binding, intracellular, cell, nucleus, nucleobase-containing compound metabolic process, transcription, D…	GO:0000981, GO:0001071, GO:0001525, GO:0001568, GO:0001944, GO:0003676, GO:0003677, GO:0003700, GO:0005488, GO:0005622, GO:0005623, GO:0005634, GO:0006139, GO:0006351, GO:0006355, GO:0006725, GO:0006807, GO:0007275, GO:0008152, GO:0009058, GO:0009059, GO:0009653, GO:0009889, GO:0009987, GO:0010467, GO:0010468, GO:0010556, GO:0016070, GO:0018130, GO:0019219, GO:0019222, GO:0019438, GO:0030154, GO:…		WINTER_HYPOXIA_DN, GRABARCZYK_BCL11B_TARGETS_DN, PEREZ_TP53_TARGETS, MYLLYKANGAS_AMPLIFICATION_HOT_SPOT_23, BENPORATH_SUZ12_TARGETS, BENPORATH_EED_TARGETS, BENPORATH_ES_WITH_H3K27ME3, BENPORATH_PRC2_TARGETS, BYSTRYKH_HEMATOPOIESIS_STEM_CELL_QTL_CIS, FLECHNER_PBL_KIDNEY_TRANSPLANT_OK_VS_DONOR_DN, HOFMANN_CELL_LYMPHOMA_UP, NUMATA_CSF3_SIGNALING_VIA_STAT3, THEILGAARD_NEUTROPHIL_AT_SKIN_WOUND_DN, ZHA…	4264.56	4352.45	4176.67	-0.0594598	0.442765	0.999929	FALSE	4406	4309	4054	4291	4357	4172
ENSDARG00000038643	alas2	protein_coding	5-aminolevulinate synthase, erythroid-specific, mitochondrial	alas2, alas-e	Q9YHT4	HEM0_DANRE	ENSDART00000056420	ENSDARP00000056419	ENSDARG00000038643	chr8	21353878	21369028	+	Metabolic pathways, Porphyrin and chlorophyll metabolism, Glycine, serine and threonine metabolism	dre01100, dre00860, dre00260			HALLMARK_HEME_METABOLISM	RHEIN_ALL_GLUCOCORTICOID_THERAPY_UP, HAHTOLA_SEZARY_SYNDROM_UP, SHEN_SMARCA2_TARGETS_DN, VERHAAK_AML_WITH_NPM1_MUTATED_DN, YAUCH_HEDGEHOG_SIGNALING_PARACRINE_UP, SHEDDEN_LUNG_CANCER_GOOD_SURVIVAL_A12, KYNG_WERNER_SYNDROM_AND_NORMAL_AGING_DN, VANDESLUIS_NORMAL_EMBRYOS_DN, MANNE_COVID19_COMBINED_COHORT_VS_HEALTHY_DONOR_PLATELETS_UP, REACTOME_METABOLISM_OF_PORPHYRINS, REACTOME_HEME_BIOSYNTHESIS, WP_…	4261.6	4122.79	4400.41	0.0939934	0.258962	0.961765	FALSE	4233	4021	4207	4586	4127	4396
ENSDARG00000079578	rbpms2b	protein_coding	RNA-binding protein, mRNA-processing factor 2b; RNA binding protein, RNA binding protein with multiple splicing 2, RNA-binding protein, mRNA-processing factor 2b, Rbpms2 protein	rbpms2b; rbpms2b, rbpms2; rbpms2b, hermes, rbpms2	A0A1L1QZL3; E9QHK7; Q7ZUL7	A0A1L1QZL3_DANRE; E9QHK7_DANRE; Q7ZUL7_DANRE	ENSDART00000134832; ENSDART00000142370, ENSDART00000147968; ENSDART00000006619	ENSDARP00000143130; ENSDARP00000118336, ENSDARP00000122203; ENSDARP00000026087	ENSDARG00000079578	chr7	48252638	48263633	-			nucleotide binding, RNA splicing, via transesterification reactions, RNA splicing, via transesterification reactions with bulged adenosine as nucleophile, mRNA splicing, via spliceosome, cell morphogenesis, cell morphogenesis involved in differentiation, nucleic acid binding, RNA binding, mRNA binding, binding, protein binding, nucleobase-containing compound metabolic process, RNA processing, mRN…	GO:0000166, GO:0000375, GO:0000377, GO:0000398, GO:0000902, GO:0000904, GO:0003676, GO:0003723, GO:0003729, GO:0005488, GO:0005515, GO:0006139, GO:0006396, GO:0006397, GO:0006725, GO:0006807, GO:0007275, GO:0007399, GO:0008152, GO:0008380, GO:0009653, GO:0009987, GO:0010467, GO:0016043, GO:0016070, GO:0016071, GO:0016358, GO:0017069, GO:0022008, GO:0030030, GO:0030154, GO:0030182, GO:0031175, GO:…			4245.89	4474.47	4017.31	-0.155448	0.0461348	0.656817	FALSE	4339	4624	4070	3954	4481	4012
ENSDARG00000034293	hif1ab	protein_coding	Hypoxia-inducible factor 1-alpha	hif1ab, hif1a	Q6EHI4	Q6EHI4_DANRE	ENSDART00000018500	ENSDARP00000004329	ENSDARG00000034293	chr20	20326611	20355577	-			cell morphogenesis, cell morphogenesis involved in differentiation, RNA polymerase II transcription factor activity, sequence-specific DNA binding, nucleic acid binding transcription factor activity, response to hypoxia, ameboidal-type cell migration, neural crest cell migration, nucleic acid binding, DNA binding, chromatin binding, transcription factor activity, sequence-specific DNA binding, bi…	GO:0000902, GO:0000904, GO:0000981, GO:0001071, GO:0001666, GO:0001667, GO:0001755, GO:0003676, GO:0003677, GO:0003682, GO:0003700, GO:0005488, GO:0005515, GO:0005622, GO:0005623, GO:0005634, GO:0006139, GO:0006351, GO:0006355, GO:0006357, GO:0006366, GO:0006725, GO:0006807, GO:0006915, GO:0006928, GO:0006935, GO:0006950, GO:0007275, GO:0007399, GO:0007409, GO:0007411, GO:0008045, GO:0008152, GO:…	HALLMARK_G2M_CHECKPOINT, HALLMARK_INTERFERON_GAMMA_RESPONSE, HALLMARK_INFLAMMATORY_RESPONSE, HALLMARK_ALLOGRAFT_REJECTION	BENITEZ_GBM_PROTEASOME_INHIBITION_RESPONSE, LAIHO_COLORECTAL_CANCER_SERRATED_UP, MULLIGHAN_MLL_SIGNATURE_2_DN, MARTIN_INTERACT_WITH_HDAC, HERNANDEZ_ABERRANT_MITOSIS_BY_DOCETACEL_4NM_DN, HASINA_NOL7_TARGETS_UP, RICKMAN_TUMOR_DIFFERENTIATED_WELL_VS_POORLY_DN, RICKMAN_TUMOR_DIFFERENTIATED_WELL_VS_MODERATELY_DN, ROSS_ACUTE_MYELOID_LEUKEMIA_CBF, SESTO_RESPONSE_TO_UV_C2, HOWLIN_CITED1_TARGETS_1_DN, DE_…	4228.43	4267.44	4189.43	-0.0266084	0.729139	0.999929	FALSE	4153	4395	4230	4138	4274	4184
ENSDARG00000017821	gata5	protein_coding	GATA-binding protein 5, Transcription factor gata5	gata5	Q9W6U0	Q9W6U0_DANRE	ENSDART00000012194	ENSDARP00000026381	ENSDARG00000017821	chr23	7379728	7391028	+			regulatory region DNA binding, transcription regulatory region sequence-specific DNA binding, RNA polymerase II regulatory region sequence-specific DNA binding, RNA polymerase II transcription factor activity, sequence-specific DNA binding, RNA polymerase II regulatory region DNA binding, regulatory region nucleic acid binding, nucleic acid binding transcription factor activity, RNA polymerase II…	GO:0000975, GO:0000976, GO:0000977, GO:0000981, GO:0001012, GO:0001067, GO:0001071, GO:0001085, GO:0001228, GO:0001704, GO:0001706, GO:0001889, GO:0002009, GO:0002376, GO:0002520, GO:0003002, GO:0003007, GO:0003260, GO:0003318, GO:0003676, GO:0003677, GO:0003682, GO:0003690, GO:0003700, GO:0005488, GO:0005515, GO:0005622, GO:0005623, GO:0005634, GO:0005667, GO:0006139, GO:0006351, GO:0006355, GO:…		RIZ_ERYTHROID_DIFFERENTIATION_HBZ, PEREZ_TP53_TARGETS, SCHLESINGER_METHYLATED_DE_NOVO_IN_CANCER, OHM_METHYLATED_IN_ADULT_CANCERS, BENPORATH_SUZ12_TARGETS, NIKOLSKY_BREAST_CANCER_20Q12_Q13_AMPLICON, HOQUE_METHYLATED_IN_CANCER, MCGARVEY_SILENCED_BY_METHYLATION_IN_COLON_CANCER, MEISSNER_NPC_HCP_WITH_H3K27ME3, MEISSNER_BRAIN_HCP_WITH_H3K27ME3, MIKKELSEN_MCV6_HCP_WITH_H3K27ME3, MIKKELSEN_NPC_HCP_WITH_…	4222.38	4353.37	4091.39	-0.089521	0.228441	0.949135	FALSE	4295	4424	4076	4097	4359	4086
ENSDARG00000026801	stau2	protein_coding	Double-stranded RNA-binding protein Staufen homolog 2	stau2	F1QJT6	F1QJT6_DANRE	ENSDART00000142457	ENSDARP00000116175	ENSDARG00000026801	chr24	13017586	13240057	+			reproduction, developmental process involved in reproduction, nucleic acid binding, RNA binding, binding, intracellular, cell, cytoskeleton, microtubule, transport, movement of cell or subcellular component, gamete generation, germ cell development, germ cell migration, cellular process, microtubule cytoskeleton, cell migration, sexual reproduction, cellular process involved in reproduction in mu…	GO:0000003, GO:0003006, GO:0003676, GO:0003723, GO:0005488, GO:0005622, GO:0005623, GO:0005856, GO:0005874, GO:0006810, GO:0006928, GO:0007276, GO:0007281, GO:0008354, GO:0009987, GO:0015630, GO:0016477, GO:0019953, GO:0022412, GO:0022414, GO:0030154, GO:0032501, GO:0032502, GO:0032504, GO:0040011, GO:0043226, GO:0043228, GO:0043229, GO:0043232, GO:0044422, GO:0044424, GO:0044430, GO:0044446, GO:…		IBRAHIM_NRF2_UP, GRABARCZYK_BCL11B_TARGETS_DN, NIKOLSKY_BREAST_CANCER_8Q12_Q22_AMPLICON, KIM_GERMINAL_CENTER_T_HELPER_UP, KENNY_CTNNB1_TARGETS_DN, YAGI_AML_SURVIVAL, DIAZ_CHRONIC_MYELOGENOUS_LEUKEMIA_UP, KINSEY_TARGETS_OF_EWSR1_FLII_FUSION_UP, DACOSTA_UV_RESPONSE_VIA_ERCC3_DN, DACOSTA_UV_RESPONSE_VIA_ERCC3_COMMON_DN, KIM_BIPOLAR_DISORDER_OLIGODENDROCYTE_DENSITY_CORR_UP, KIM_ALL_DISORDERS_CALB1_CO…	4214.6	4362.29	4066.91	-0.10113	0.174839	0.924267	FALSE	4297	4440	4058	4066	4368	4062
ENSDARG00000012625	prkag2a	protein_coding	Protein kinase, AMP-activated, gamma 2 non-catalytic subunit a	prkag2a	F8W352; F8W4H7; F8W5P9; F1QJ49	F8W352_DANRE; F8W4H7_DANRE; F8W5P9_DANRE; F1QJ49_DANRE	ENSDART00000149015; ENSDART00000148406; ENSDART00000148618; ENSDART00000129174	ENSDARP00000124496; ENSDARP00000124183; ENSDARP00000125018; ENSDARP00000109004	ENSDARG00000012625	chr24	28252520	28381437	-	FoxO signaling pathway, Insulin signaling pathway, Adipocytokine signaling pathway	dre04068, dre04910, dre04920				GOZGIT_ESR1_TARGETS_UP, MCBRYAN_PUBERTAL_BREAST_3_4WK_DN, ROVERSI_GLIOMA_COPY_NUMBER_UP, BENPORATH_ES_WITH_H3K27ME3, AMIT_SERUM_RESPONSE_240_MCF10A, ONDER_CDH1_TARGETS_1_UP, TSUDA_ALVEOLAR_SOFT_PART_SARCOMA, MEISSNER_NPC_HCP_WITH_H3_UNMETHYLATED, CHIANG_LIVER_CANCER_SUBCLASS_POLYSOMY7_UP, PURBEY_TARGETS_OF_CTBP1_NOT_SATB1_UP, DURAND_STROMA_NS_UP, BIOCARTA_CHREBP_PATHWAY, KEGG_HYPERTROPHIC_CARDIOM…	4205.83	4302.69	4108.97	-0.0664432	0.397742	0.999929	FALSE	4167	4452	4168	4039	4309	4103
ENSDARG00000076348	mylk3	protein_coding	Myosin light chain kinase 3	mylk3	T1ECV2; A0A1N8QGS5	T1ECV2_DANRE; A0A1N8QGS5_DANRE	ENSDART00000142981; ENSDART00000109918	ENSDARP00000117853; ENSDARP00000102547	ENSDARG00000076348	chr7	41821311	41858513	-	Focal adhesion, Regulation of actin cytoskeleton, Vascular smooth muscle contraction, Calcium signaling pathway	dre04510, dre04810, dre04270, dre04020	nucleotide binding, nucleoside binding, purine nucleoside binding, heart morphogenesis, catalytic activity, protein kinase activity, protein serine/threonine kinase activity, myosin light chain kinase activity, binding, ATP binding, intracellular, cell, cytoplasm, cellular protein modification process, protein phosphorylation, phosphorus metabolic process, phosphate-containing compound metabolic …	GO:0000166, GO:0001882, GO:0001883, GO:0003007, GO:0003824, GO:0004672, GO:0004674, GO:0004687, GO:0005488, GO:0005524, GO:0005622, GO:0005623, GO:0005737, GO:0006464, GO:0006468, GO:0006793, GO:0006796, GO:0006996, GO:0007010, GO:0007275, GO:0007507, GO:0008152, GO:0009653, GO:0009887, GO:0009888, GO:0009987, GO:0010927, GO:0014706, GO:0016043, GO:0016301, GO:0016310, GO:0016740, GO:0016772, GO:…		SEAVEY_EPITHELIOID_HEMANGIOENDOTHELIOMA, BLANCO_MELO_MERS_COV_INFECTION_MCR5_CELLS_UP, ROYLANCE_BREAST_CANCER_16Q_COPY_NUMBER_UP, ROYLANCE_BREAST_CANCER_16Q_COPY_NUMBER_DN, WP_CARDIAC_PROGENITOR_DIFFERENTIATION, WP_MICRORNAS_IN_CARDIOMYOCYTE_HYPERTROPHY, WP_FOCAL_ADHESION, CHYLA_CBFA2T3_TARGETS_DN, KEGG_CALCIUM_SIGNALING_PATHWAY, KEGG_VASCULAR_SMOOTH_MUSCLE_CONTRACTION, KEGG_FOCAL_ADHESION, KEGG_…	4186.48	4192	4180.96	-0.0038016	0.960506	0.999929	FALSE	4074	4323	4227	4124	4198	4175
ENSDARG00000014554	ppp1r3cb	protein_coding	Protein phosphatase 1 regulatory subunit 3C-B; Protein phosphatase 1 regulatory subunit 3C	ppp1r3cb	E9QEW8; R4GEM7; F1QTR4	E9QEW8_DANRE; R4GEM7_DANRE; F1QTR4_DANRE	ENSDART00000141169; ENSDART00000152500; ENSDART00000013360	ENSDARP00000121776; ENSDARP00000126940; ENSDARP00000014980	ENSDARG00000014554	chr12	16281312	16288285	+	Insulin signaling pathway	dre04910	polysaccharide biosynthetic process, binding, protein binding, carbohydrate metabolic process, polysaccharide metabolic process, glycogen metabolic process, glycogen biosynthetic process, cellular glucan metabolic process, generation of precursor metabolites and energy, energy reserve metabolic process, metabolic process, biosynthetic process, macromolecule biosynthetic process, glucan biosynthet…	GO:0000271, GO:0005488, GO:0005515, GO:0005975, GO:0005976, GO:0005977, GO:0005978, GO:0006073, GO:0006091, GO:0006112, GO:0008152, GO:0009058, GO:0009059, GO:0009250, GO:0009987, GO:0015980, GO:0016051, GO:0019208, GO:0019888, GO:0019899, GO:0019902, GO:0019903, GO:0030234, GO:0033692, GO:0034637, GO:0034645, GO:0043170, GO:0044042, GO:0044237, GO:0044238, GO:0044249, GO:0044260, GO:0044262, GO:…	HALLMARK_HYPOXIA, HALLMARK_MYOGENESIS	BLANCO_MELO_BETA_INTERFERON_TREATED_BRONCHIAL_EPITHELIAL_CELLS_DN, NAGASHIMA_NRG1_SIGNALING_DN, CHEBOTAEV_GR_TARGETS_DN, GAUSSMANN_MLL_AF4_FUSION_TARGETS_B_UP, RASHI_RESPONSE_TO_IONIZING_RADIATION_5, SHI_SPARC_TARGETS_UP, LEE_TARGETS_OF_PTCH1_AND_SUFU_DN, CHEN_LVAD_SUPPORT_OF_FAILING_HEART_DN, ZHANG_ANTIVIRAL_RESPONSE_TO_RIBAVIRIN_DN, ALONSO_METASTASIS_UP, FERRARI_RESPONSE_TO_FENRETINIDE_DN, POOL…	4177.82	4346.29	4009.35	-0.116387	0.119813	0.867798	FALSE	4279	4426	4003	4006	4352	4004
ENSDARG00000008982	casq2	protein_coding	Calsequestrin	casq2	Q6DI16	Q6DI16_DANRE	ENSDART00000013918	ENSDARP00000020399	ENSDARG00000008982	chr9	33097289	33107237	-			binding, calcium ion binding, ion binding, cation binding, metal ion binding	GO:0005488, GO:0005509, GO:0043167, GO:0043169, GO:0046872	HALLMARK_MYOGENESIS	REN_ALVEOLAR_RHABDOMYOSARCOMA_UP, XU_GH1_EXOGENOUS_TARGETS_UP, LEIN_CEREBELLUM_MARKERS, ACEVEDO_METHYLATED_IN_LIVER_CANCER_DN, ZWANG_TRANSIENTLY_UP_BY_2ND_EGF_PULSE_ONLY, GRYDER_PAX3FOXO1_ENHANCERS_IN_TADS, REACTOME_STIMULI_SENSING_CHANNELS, REACTOME_TRANSPORT_OF_SMALL_MOLECULES, REACTOME_MUSCLE_CONTRACTION, REACTOME_CARDIAC_CONDUCTION, REACTOME_ION_HOMEOSTASIS, REACTOME_ION_CHANNEL_TRANSPORT, WP…	4174.79	4316.84	4032.75	-0.0981895	0.204485	0.942092	FALSE	4199	4448	4074	3981	4323	4027
ENSDARG00000104372	gnb1b	protein_coding	Gnb1l protein, Guanine nucleotide binding protein (G protein), beta polypeptide 1, like, Guanine nucleotide-binding protein (G protein), beta polypeptide 1b	gnb1b, gnb1l	Q803H5	Q803H5_DANRE	ENSDART00000163867, ENSDART00000172465, ENSDART00000191740	ENSDARP00000140354, ENSDARP00000133655, ENSDARP00000157643	ENSDARG00000104372	chr6	53304977	53334259	-	Phototransduction	dre04744	binding, protein binding, movement of cell or subcellular component, cell communication, signal transduction, multicellular organism development, tissue development, cellular process, cell migration, signaling, multicellular organismal process, developmental process, locomotion, single-organism process, single organism signaling, single-multicellular organism process, single-organism cellular pro…	GO:0005488, GO:0005515, GO:0006928, GO:0007154, GO:0007165, GO:0007275, GO:0009888, GO:0009987, GO:0016477, GO:0023052, GO:0032501, GO:0032502, GO:0040011, GO:0044699, GO:0044700, GO:0044707, GO:0044763, GO:0044767, GO:0048731, GO:0048856, GO:0048870, GO:0048880, GO:0048881, GO:0048882, GO:0048883, GO:0048915, GO:0048916, GO:0048920, GO:0048925, GO:0050789, GO:0050794, GO:0050896, GO:0051179, GO:…		HOUNKPE_HOUSEKEEPING_GENES, DAVICIONI_MOLECULAR_ARMS_VS_ERMS_UP, LASTOWSKA_NEUROBLASTOMA_COPY_NUMBER_DN, YANG_BREAST_CANCER_ESR1_BULK_UP, BYSTRYKH_HEMATOPOIESIS_STEM_CELL_QTL_CIS, CHESLER_BRAIN_QTL_CIS, BYSTRYKH_HEMATOPOIESIS_STEM_CELL_AND_BRAIN_QTL_CIS, CHESLER_BRAIN_HIGHEST_GENETIC_VARIANCE, CHESLER_BRAIN_HIGHEST_EXPRESSION, CHIBA_RESPONSE_TO_TSA, MCCLUNG_CREB1_TARGETS_UP, WELCSH_BRCA1_TARGETS_…	4168.41	4353.6	3983.23	-0.128239	0.0904543	0.817769	FALSE	4371	4347	3899	4059	4359	3979
ENSDARG00000077226	smarca4a	protein_coding	Brahma protein-like protein 1, SWI/SNF related, matrix associated, actin dependent regulator of chromatin, subfamily a, member 4, SWI/SNF-related, matrix-associated, actin-dependent regulator of chromatin, subfamily a, member 4a	smarca4a, brg1, smarca4	Q7ZSY3	Q7ZSY3_DANRE	ENSDART00000134514, ENSDART00000174668	ENSDARP00000120295, ENSDARP00000143385	ENSDARG00000077226	chr3	19245804	19282525	+			MAPK cascade, nucleotide binding, activation of MAPKKK activity, eye development, nucleoside binding, purine nucleoside binding, regulation of protein phosphorylation, positive regulation of protein phosphorylation, heart looping, morphogenesis of an epithelium, heart morphogenesis, embryonic heart tube morphogenesis, retinal pigment epithelium development, neural retina development, catalytic ac…	GO:0000165, GO:0000166, GO:0000185, GO:0001654, GO:0001882, GO:0001883, GO:0001932, GO:0001934, GO:0001947, GO:0002009, GO:0003007, GO:0003143, GO:0003406, GO:0003407, GO:0003824, GO:0005488, GO:0005515, GO:0005524, GO:0005622, GO:0005623, GO:0005634, GO:0006139, GO:0006325, GO:0006338, GO:0006351, GO:0006355, GO:0006464, GO:0006468, GO:0006725, GO:0006793, GO:0006796, GO:0006807, GO:0006928, GO:…		BLANCO_MELO_COVID19_SARS_COV_2_INFECTION_A594_ACE2_EXPRESSING_CELLS_RUXOLITINIB_UP, GAZDA_DIAMOND_BLACKFAN_ANEMIA_PROGENITOR_DN, GINESTIER_BREAST_CANCER_ZNF217_AMPLIFIED_DN, HOEBEKE_LYMPHOID_STEM_CELL_UP, TONKS_TARGETS_OF_RUNX1_RUNX1T1_FUSION_MONOCYTE_UP, HUMMEL_BURKITTS_LYMPHOMA_UP, MAYBURD_RESPONSE_TO_L663536_UP, VANHARANTA_UTERINE_FIBROID_WITH_7Q_DELETION_UP, MATTIOLI_MULTIPLE_MYELOMA_SUBGROUP…	4166.41	4104.48	4228.34	0.0428836	0.564622	0.999929	FALSE	4076	4144	4185	4262	4110	4223
ENSDARG00000058365	hspb8	protein_coding	Heat shock protein b8	hspb8	A2BHS0; A2BHS1	A2BHS0_DANRE; A2BHS1_DANRE	ENSDART00000081230; ENSDART00000134206, ENSDART00000162003, ENSDART00000186969	ENSDARP00000075673; ENSDARP00000113545, ENSDARP00000131466, ENSDARP00000149403	ENSDARG00000058365	chr5	15819651	15840485	+					HALLMARK_ADIPOGENESIS, HALLMARK_ESTROGEN_RESPONSE_EARLY, HALLMARK_ESTROGEN_RESPONSE_LATE, HALLMARK_MYOGENESIS	IBRAHIM_NRF2_UP, BLANCO_MELO_RESPIRATORY_SYNCYTIAL_VIRUS_INFECTION_A594_CELLS_UP, BLANCO_MELO_BRONCHIAL_EPITHELIAL_CELLS_INFLUENZA_A_DEL_NS1_INFECTION_UP, WANG_LMO4_TARGETS_DN, YORDY_RECIPROCAL_REGULATION_BY_ETS1_AND_SP100_DN, ZAMORA_NOS2_TARGETS_DN, DURCHDEWALD_SKIN_CARCINOGENESIS_UP, LEIN_PONS_MARKERS, KYNG_DNA_DAMAGE_BY_4NQO, KYNG_DNA_DAMAGE_DN, RIGGI_EWING_SARCOMA_PROGENITOR_UP, SAGIV_CD24_TA…	4148.03	4295.21	4000.85	-0.102397	0.199294	0.93877	FALSE	4368	4232	3864	4130	4300	3997
ENSDARG00000056856	tax1bp1b	protein_coding	Tax1-binding protein 1 homolog B	tax1bp1b	E7FBY9; A0A2R8PWM5; A0A0R4IRG9	E7FBY9_DANRE; A0A2R8PWM5_DANRE; A0A0R4IRG9_DANRE	ENSDART00000040727; ENSDART00000188905; ENSDART00000180646	ENSDARP00000040726; ENSDARP00000145329; ENSDARP00000153930	ENSDARG00000056856	chr16	20805322	20932896	-						HOUNKPE_HOUSEKEEPING_GENES, GAZDA_DIAMOND_BLACKFAN_ANEMIA_MYELOID_DN, GAZDA_DIAMOND_BLACKFAN_ANEMIA_PROGENITOR_DN, WOOD_EBV_EBNA1_TARGETS_DN, FLECHNER_PBL_KIDNEY_TRANSPLANT_REJECTED_VS_OK_UP, BONOME_OVARIAN_CANCER_POOR_SURVIVAL_UP, BAE_BRCA1_TARGETS_UP, REACTOME_INNATE_IMMUNE_SYSTEM, REACTOME_DDX58_IFIH1_MEDIATED_INDUCTION_OF_INTERFERON_ALPHA_BETA, REACTOME_REGULATION_OF_TNFR1_SIGNALING, REACTOME…	4144.32	4300.19	3988.45	-0.108545	0.151265	0.90671	FALSE	4216	4397	3998	3969	4306	3983
ENSDARG00000074057	calm3b	protein_coding	Calm1b protein; Calmodulin	calm3a, calm1b; calm1a, zgc:63926, calm1b, calm2a, calm2d, calm2b, zgc:64036, calm3a, calm2g, zgc:86728, calm3b, zgc:76987	B2GQW3; Q6PI52	B2GQW3_DANRE; CALM_DANRE	; ENSDART00000014868, ENSDART00000021083, ENSDART00000034580, ENSDART00000050308, ENSDART00000065392, ENSDART00000172114, ENSDART00000185357, ENSDART00000186813, ENSDART00000187901	; ENSDARP00000018820, ENSDARP00000010393, ENSDARP00000035027, ENSDARP00000050307, ENSDARP00000065391, ENSDARP00000139118, ENSDARP00000148382, ENSDARP00000156858, ENSDARP00000147971	ENSDARG00000074057	chr21	26726936	26732085	+	Adrenergic signaling in cardiomyocytes, GnRH signaling pathway, Melanogenesis, Oocyte meiosis, Vascular smooth muscle contraction, Insulin signaling pathway, Phototransduction, Calcium signaling pathway, Phosphatidylinositol signaling system	dre04261, dre04912, dre04916, dre04114, dre04270, dre04910, dre04744, dre04020, dre04070	binding, calcium ion binding, ion binding, cation binding, metal ion binding	GO:0005488, GO:0005509, GO:0043167, GO:0043169, GO:0046872			4126.11	4265.84	3986.37	-0.0977298	0.19453	0.932572	FALSE	4193	4351	3986	3977	4272	3981
ENSDARG00000101251	ldha	protein_coding	L-lactate dehydrogenase A chain	ldha	Q9PVK5	LDHA_DANRE	ENSDART00000163892, ENSDART00000167542	ENSDARP00000137433, ENSDARP00000140963	ENSDARG00000101251	chr25	25123385	25131755	+	Metabolic pathways, Cysteine and methionine metabolism, Glycolysis / Gluconeogenesis, Propanoate metabolism, Pyruvate metabolism	dre01100, dre00270, dre00010, dre00640, dre00620	response to hypoxia, catalytic activity, lactate dehydrogenase activity, L-lactate dehydrogenase activity, intracellular, cell, cytoplasm, carbohydrate metabolic process, organic acid metabolic process, response to stress, metabolic process, response to abiotic stimulus, cellular process, oxidoreductase activity, oxidoreductase activity, acting on CH-OH group of donors, oxidoreductase activity, a…	GO:0001666, GO:0003824, GO:0004457, GO:0004459, GO:0005622, GO:0005623, GO:0005737, GO:0005975, GO:0006082, GO:0006950, GO:0008152, GO:0009628, GO:0009987, GO:0016491, GO:0016614, GO:0016616, GO:0019752, GO:0036293, GO:0043436, GO:0044237, GO:0044238, GO:0044281, GO:0044424, GO:0044464, GO:0044699, GO:0044710, GO:0044763, GO:0050896, GO:0055114, GO:0070482, GO:0071704	HALLMARK_HYPOXIA, HALLMARK_MTORC1_SIGNALING, HALLMARK_MYC_TARGETS_V1, HALLMARK_FATTY_ACID_METABOLISM, HALLMARK_OXIDATIVE_PHOSPHORYLATION, HALLMARK_GLYCOLYSIS	BUFFA_HYPOXIA_METAGENE, MULLIGHAN_NPM1_MUTATED_SIGNATURE_2_DN, MULLIGHAN_NPM1_SIGNATURE_3_DN, DARWICHE_SKIN_TUMOR_PROMOTER_UP, DARWICHE_PAPILLOMA_RISK_LOW_UP, DARWICHE_PAPILLOMA_RISK_HIGH_UP, DARWICHE_SQUAMOUS_CELL_CARCINOMA_UP, TERAMOTO_OPN_TARGETS_CLUSTER_4, RICKMAN_TUMOR_DIFFERENTIATED_WELL_VS_POORLY_DN, KAAB_FAILED_HEART_ATRIUM_DN, KAAB_FAILED_HEART_VENTRICLE_DN, IWANAGA_CARCINOGENESIS_BY_KRA…	4124.62	4242.23	4007.01	-0.0822783	0.278647	0.971731	FALSE	4155	4342	4021	3983	4248	4002
ENSDARG00000012387	pdha1a	protein_coding	Pyruvate dehydrogenase E1 component subunit alpha	pdha1a; pdha1a, pdha1	A0A0R4IT09; Q6P948	A0A0R4IT09_DANRE; Q6P948_DANRE	ENSDART00000161131; ENSDART00000023784, ENSDART00000181423	ENSDARP00000139481; ENSDARP00000024338, ENSDARP00000145800	ENSDARG00000012387	chr5	24031314	24044877	-	Metabolic pathways, Carbon metabolism, Glycolysis / Gluconeogenesis, Citrate cycle (TCA cycle), Pyruvate metabolism	dre01100, dre01200, dre00010, dre00020, dre00620			HALLMARK_FATTY_ACID_METABOLISM, HALLMARK_OXIDATIVE_PHOSPHORYLATION	NAM_FXYD5_TARGETS_DN, COLDREN_GEFITINIB_RESISTANCE_UP, KIM_MYC_AMPLIFICATION_TARGETS_UP, LOPEZ_MBD_TARGETS_IMPRINTED_AND_X_LINKED, KYNG_DNA_DAMAGE_BY_GAMMA_RADIATION, KYNG_DNA_DAMAGE_UP, DE_YY1_TARGETS_DN, PURBEY_TARGETS_OF_CTBP1_AND_SATB1_UP, MEBARKI_HCC_PROGENITOR_WNT_DN, BIOCARTA_MALATEX_PATHWAY, REACTOME_THE_CITRIC_ACID_TCA_CYCLE_AND_RESPIRATORY_ELECTRON_TRANSPORT, REACTOME_REGULATION_OF_PYRU…	4118.08	4261.7	3974.46	-0.100645	0.185326	0.927036	FALSE	4174	4362	3988	3951	4268	3969
ENSDARG00000012682	pfn2l	protein_coding	Profilin	pfn2l	Q7ZVJ0; A5WWI6	Q7ZVJ0_DANRE; A5WWI6_DANRE	ENSDART00000139064; ENSDART00000053426, ENSDART00000153678	ENSDARP00000113417; ENSDARP00000053425, ENSDARP00000128438	ENSDARG00000012682	chr2	10147029	10151839	+	Salmonella infection, Regulation of actin cytoskeleton	dre05132, dre04810			HALLMARK_EPITHELIAL_MESENCHYMAL_TRANSITION	CHIARADONNA_NEOPLASTIC_TRANSFORMATION_CDC25_UP, CHEBOTAEV_GR_TARGETS_DN, HU_ANGIOGENESIS_DN, TARTE_PLASMA_CELL_VS_PLASMABLAST_UP, FAELT_B_CLL_WITH_VH_REARRANGEMENTS_DN, SESTO_RESPONSE_TO_UV_C8, RIGGINS_TAMOXIFEN_RESISTANCE_UP, POS_RESPONSE_TO_HISTAMINE_UP, POS_HISTAMINE_RESPONSE_NETWORK, SMID_BREAST_CANCER_BASAL_UP, VERHAAK_GLIOBLASTOMA_PRONEURAL, FIGUEROA_AML_METHYLATION_CLUSTER_1_UP, FIGUEROA_A…	4116.55	4180.26	4052.85	-0.0446449	0.555839	0.999929	FALSE	4191	4180	3973	4124	4185	4048
ENSDARG00000007818	palm1b	protein_coding	Paralemmin 1b	palm1b	A0A2R8RTM3; B0V0Y4	A0A2R8RTM3_DANRE; B0V0Y4_DANRE	ENSDART00000191006; ENSDART00000030520, ENSDART00000129895	ENSDARP00000152546; ENSDARP00000031322, ENSDARP00000108721	ENSDARG00000007818	chr2	26237322	26284245	+			cell morphogenesis, regulation of cell shape, anatomical structure morphogenesis, cellular process, membrane, cellular component organization, regulation of anatomical structure morphogenesis, regulation of cell morphogenesis, developmental process, cellular component morphogenesis, single-organism process, single-organism cellular process, single-organism developmental process, anatomical struct…	GO:0000902, GO:0008360, GO:0009653, GO:0009987, GO:0016020, GO:0016043, GO:0022603, GO:0022604, GO:0032502, GO:0032989, GO:0044699, GO:0044763, GO:0044767, GO:0048856, GO:0048869, GO:0050789, GO:0050793, GO:0050794, GO:0051128, GO:0065007, GO:0065008, GO:0071840			4111.13	4242.43	3979.82	-0.0921649	0.220546	0.947461	FALSE	4176	4321	3974	3976	4248	3975
ENSDARG00000011545	arrb2b	protein_coding	Arrb2b protein, Arrestin, beta 2b	arrb2b, arrb2	Q7T2D2	Q7T2D2_DANRE	ENSDART00000026295	ENSDARP00000024694	ENSDARG00000011545	chr7	25920792	26005691	+	MAPK signaling pathway, Endocytosis, Hedgehog signaling pathway	dre04010, dre04144, dre04340	receptor recycling, regulation of receptor recycling, movement of cell or subcellular component, chemotaxis, cell communication, signal transduction, cell surface receptor signaling pathway, smoothened signaling pathway, multicellular organism development, muscle organ development, metabolic process, regulation of smoothened signaling pathway, response to external stimulus, regulation of signal t…	GO:0001881, GO:0001919, GO:0006928, GO:0006935, GO:0007154, GO:0007165, GO:0007166, GO:0007224, GO:0007275, GO:0007517, GO:0008152, GO:0008589, GO:0009605, GO:0009966, GO:0009987, GO:0010646, GO:0016477, GO:0019222, GO:0023051, GO:0023052, GO:0030334, GO:0031323, GO:0032101, GO:0032501, GO:0032502, GO:0032879, GO:0040011, GO:0040012, GO:0042221, GO:0042330, GO:0043112, GO:0043170, GO:0043393, GO:…	HALLMARK_UV_RESPONSE_UP	BLANCO_MELO_COVID19_SARS_COV_2_POS_PATIENT_LUNG_TISSUE_UP, PRAMOONJAGO_SOX4_TARGETS_DN, LIU_CMYB_TARGETS_UP, CHOW_RASSF1_TARGETS_UP, SCHAEFFER_PROSTATE_DEVELOPMENT_6HR_UP, BASSO_HAIRY_CELL_LEUKEMIA_UP, HOLLEMAN_ASPARAGINASE_RESISTANCE_B_ALL_DN, HOLLEMAN_ASPARAGINASE_RESISTANCE_ALL_DN, FISCHER_DREAM_TARGETS, REACTOME_HEMOSTASIS, REACTOME_SIGNALING_BY_NOTCH, REACTOME_SIGNALING_BY_WNT, REACTOME_SIGN…	4099.17	4140.58	4057.76	-0.0291415	0.722648	0.999929	FALSE	4231	4059	3900	4208	4145	4054
ENSDARG00000056964	ilk	protein_coding	59 kDa serine/threonine-protein kinase	ilk	Q6PHD6	Q6PHD6_DANRE	ENSDART00000079528, ENSDART00000192401	ENSDARP00000073983, ENSDARP00000153672	ENSDARG00000056964	chr10	24722580	24759616	-	Focal adhesion, PPAR signaling pathway	dre04510, dre03320	nucleotide binding, blood vessel development, nucleoside binding, purine nucleoside binding, vasculature development, system process, circulatory system process, heart process, catalytic activity, protein kinase activity, binding, ATP binding, intracellular, cell, cytoplasm, plasma membrane, cellular protein modification process, protein phosphorylation, phosphorus metabolic process, phosphate-co…	GO:0000166, GO:0001568, GO:0001882, GO:0001883, GO:0001944, GO:0003008, GO:0003013, GO:0003015, GO:0003824, GO:0004672, GO:0005488, GO:0005524, GO:0005622, GO:0005623, GO:0005737, GO:0005886, GO:0006464, GO:0006468, GO:0006793, GO:0006796, GO:0007154, GO:0007155, GO:0007160, GO:0007165, GO:0007166, GO:0007229, GO:0007275, GO:0007507, GO:0007517, GO:0008015, GO:0008016, GO:0008152, GO:0009888, GO:…		HWANG_PROSTATE_CANCER_MARKERS, SCHUHMACHER_MYC_TARGETS_DN, VERRECCHIA_RESPONSE_TO_TGFB1_C5, VERRECCHIA_DELAYED_RESPONSE_TO_TGFB1, KONDO_PROSTATE_CANCER_HCP_WITH_H3K27ME3, TOOKER_GEMCITABINE_RESISTANCE_UP, SASSON_RESPONSE_TO_GONADOTROPHINS_DN, SASSON_RESPONSE_TO_FORSKOLIN_DN, VERHAAK_GLIOBLASTOMA_CLASSICAL, WIERENGA_STAT5A_TARGETS_DN, GRYDER_PAX3FOXO1_ENHANCERS_IN_TADS, PID_ILK_PATHWAY, REACTOME_C…	4088.87	4094.8	4082.93	-0.00418838	0.95607	0.999929	FALSE	4099	4101	4009	4148	4100	4078
ENSDARG00000103846	hspa5	protein_coding	78 kDa glucose-regulated protein	hspa5	Q6P3L3	Q6P3L3_DANRE	ENSDART00000169404	ENSDARP00000131952	ENSDARG00000103846	chr5	2713779	2721686	-	Protein processing in endoplasmic reticulum, Protein export	dre04141, dre03060	nucleotide binding, response to hypoxia, response to yeast, nucleoside binding, purine nucleoside binding, binding, ATP binding, extracellular region, response to stress, response to external stimulus, response to biotic stimulus, response to fungus, response to abiotic stimulus, purine nucleotide binding, adenyl nucleotide binding, ribonucleoside binding, purine ribonucleoside binding, ribonucle…	GO:0000166, GO:0001666, GO:0001878, GO:0001882, GO:0001883, GO:0005488, GO:0005524, GO:0005576, GO:0006950, GO:0009605, GO:0009607, GO:0009620, GO:0009628, GO:0017076, GO:0030554, GO:0032549, GO:0032550, GO:0032553, GO:0032555, GO:0032559, GO:0035639, GO:0036094, GO:0036293, GO:0043207, GO:0050896, GO:0051704, GO:0051707, GO:0070482, GO:0097159, GO:0097367, GO:1901265, GO:1901363	HALLMARK_HYPOXIA, HALLMARK_COMPLEMENT, HALLMARK_UNFOLDED_PROTEIN_RESPONSE, HALLMARK_MTORC1_SIGNALING, HALLMARK_GLYCOLYSIS	IBRAHIM_NRF1_UP, IBRAHIM_NRF2_UP, BLANCO_MELO_INFLUENZA_A_INFECTION_A594_CELLS_UP, BLANCO_MELO_HUMAN_PARAINFLUENZA_VIRUS_3_INFECTION_A594_CELLS_UP, NOJIMA_SFRP2_TARGETS_UP, TONKS_TARGETS_OF_RUNX1_RUNX1T1_FUSION_MONOCYTE_UP, HUMMERICH_SKIN_CANCER_PROGRESSION_UP, NEBEN_AML_WITH_FLT3_OR_NRAS_DN, MORI_EMU_MYC_LYMPHOMA_BY_ONSET_TIME_DN, GOTTWEIN_TARGETS_OF_KSHV_MIR_K12_11, TARTE_PLASMA_CELL_VS_B_LYMPH…	4080.18	4159.35	4001.01	-0.0559797	0.462827	0.999929	FALSE	4073	4258	4016	3976	4165	3996
ENSDARG00000069432	plscr3b	protein_coding	Phospholipid scramblase	plscr3b, zgc:77051	Q6NY24	Q6NY24_DANRE	ENSDART00000099003, ENSDART00000188934	ENSDARP00000089774, ENSDARP00000153626	ENSDARG00000069432	chr7	26580501	26603743	-			transporter activity, lipid transporter activity, phospholipid transporter activity, membrane, phospholipid scramblase activity, substrate-specific transporter activity	GO:0005215, GO:0005319, GO:0005548, GO:0016020, GO:0017128, GO:0022892			4078.4	4207.63	3949.18	-0.0914335	0.223361	0.947611	FALSE	4157	4270	3929	3960	4213	3944
ENSDARG00000026531	alcama	protein_coding	CD166 antigen homolog A	alcama	A0A2R8PV55; A0A2R8RU51	A0A2R8PV55_DANRE; A0A2R8RU51_DANRE	ENSDART00000188436; ENSDART00000192220	ENSDARP00000144664; ENSDARP00000152888	ENSDARG00000026531	chr10	28731749	28835812	-	Cell adhesion molecules (CAMs)	dre04514	cell morphogenesis, cell morphogenesis involved in differentiation, skeletal system development, eye development, heart looping, morphogenesis of an epithelium, adaptive immune response, immune system process, heart morphogenesis, embryonic heart tube morphogenesis, binding, protein binding, cell, plasma membrane, immune response, cell adhesion, multicellular organism development, determination o…	GO:0000902, GO:0000904, GO:0001501, GO:0001654, GO:0001947, GO:0002009, GO:0002250, GO:0002376, GO:0003007, GO:0003143, GO:0005488, GO:0005515, GO:0005623, GO:0005886, GO:0006955, GO:0007155, GO:0007275, GO:0007368, GO:0007389, GO:0007399, GO:0007409, GO:0007423, GO:0007507, GO:0008152, GO:0009653, GO:0009790, GO:0009792, GO:0009799, GO:0009855, GO:0009887, GO:0009888, GO:0009893, GO:0009987, GO:…	HALLMARK_CHOLESTEROL_HOMEOSTASIS, HALLMARK_IL2_STAT5_SIGNALING	HUTTMANN_B_CLL_POOR_SURVIVAL_DN, LIU_VMYB_TARGETS_UP, RODRIGUES_THYROID_CARCINOMA_DN, CHOW_RASSF1_TARGETS_UP, BERENJENO_TRANSFORMED_BY_RHOA_REVERSIBLY_DN, LINDGREN_BLADDER_CANCER_CLUSTER_2A_DN, FARMER_BREAST_CANCER_CLUSTER_7, BORLAK_LIVER_CANCER_EGF_UP, WOOD_EBV_EBNA1_TARGETS_DN, MOHANKUMAR_HOXA1_TARGETS_DN, WOTTON_RUNX_TARGETS_DN, ROSS_AML_WITH_PML_RARA_FUSION, ABBUD_LIF_SIGNALING_1_DN, SESTO_RE…	4067.11	4206.39	3927.83	-0.0988272	0.192421	0.931702	FALSE	4131	4294	3931	3915	4212	3923
ENSDARG00000021443	zfp36l1b	protein_coding	Zinc finger protein 36, C3H type-like 1 like, Zinc finger protein 36, C3H type-like 1b	zfp36l1b, zfp36l1l	Q6P3H0	Q6P3H0_DANRE	ENSDART00000014168	ENSDARP00000011150	ENSDARG00000021443	chr20	9575374	9580446	-			nucleic acid binding, RNA binding, mRNA binding, mRNA 3'-UTR binding, binding, intracellular, cell, cytoplasm, cytosol, translation, regulation of translation, peptide metabolic process, nitrogen compound metabolic process, metabolic process, biosynthetic process, macromolecule biosynthetic process, regulation of biosynthetic process, negative regulation of biosynthetic process, negative regulati…	GO:0003676, GO:0003723, GO:0003729, GO:0003730, GO:0005488, GO:0005622, GO:0005623, GO:0005737, GO:0005829, GO:0006412, GO:0006417, GO:0006518, GO:0006807, GO:0008152, GO:0009058, GO:0009059, GO:0009889, GO:0009890, GO:0009892, GO:0009987, GO:0010467, GO:0010468, GO:0010556, GO:0010558, GO:0010605, GO:0010608, GO:0010629, GO:0017148, GO:0019222, GO:0019538, GO:0031323, GO:0031324, GO:0031326, GO:…	HALLMARK_P53_PATHWAY	BLANCO_MELO_COVID19_SARS_COV_2_INFECTION_A594_ACE2_EXPRESSING_CELLS_UP, LAIHO_COLORECTAL_CANCER_SERRATED_DN, GAL_LEUKEMIC_STEM_CELL_UP, ODONNELL_TFRC_TARGETS_UP, CHEBOTAEV_GR_TARGETS_DN, BARRIER_CANCER_RELAPSE_NORMAL_SAMPLE_DN, INGRAM_SHH_TARGETS_UP, CAFFAREL_RESPONSE_TO_THC_UP, CAFFAREL_RESPONSE_TO_THC_8HR_5_UP, CAFFAREL_RESPONSE_TO_THC_24HR_5_UP, MORI_MATURE_B_LYMPHOCYTE_UP, ZAMORA_NOS2_TARGETS…	4055.09	4239.91	3870.27	-0.131568	0.131703	0.87657	FALSE	4378	4110	3678	4056	4244	3867
ENSDARG00000075549	cdh5	protein_coding	Cadherin-5	cdh5	F1R2I9	F1R2I9_DANRE	ENSDART00000108766	ENSDARP00000104309	ENSDARG00000075549	chr7	44445595	44471544	+	Cell adhesion molecules (CAMs)	dre04514					4053.12	4064.19	4042.05	-0.00787772	0.939722	0.999929	FALSE	4311	3823	3728	4351	4067	4039
ENSDARG00000093549	selenop	protein_coding							ENSDARG00000093549	chr8	31435452	31443334	+							4041.81	4201.74	3881.89	-0.114201	0.136579	0.883319	FALSE	4110	4306	3900	3854	4208	3877
ENSDARG00000061187	cbx5	protein_coding	Chromobox homolog 5 (HP1 alpha homolog, Drosophila); Cbx5 protein, Chromobox homolog 5 (HP1 alpha homolog, Drosophila)	cbx5	E9QFQ7; E9QIB1; E9QD40; E9QC43; A1L223	E9QFQ7_DANRE; E9QIB1_DANRE; E9QD40_DANRE; E9QC43_DANRE; A1L223_DANRE	ENSDART00000147598; ENSDART00000133259; ENSDART00000146986; ENSDART00000136929; ENSDART00000086985, ENSDART00000142760, ENSDART00000143340, ENSDART00000188720	ENSDARP00000122819; ENSDARP00000120906; ENSDARP00000117533; ENSDARP00000114145; ENSDARP00000081419, ENSDARP00000120917, ENSDARP00000115557, ENSDARP00000145931	ENSDARG00000061187	chr23	36297221	36306356	-			intracellular, cell, nucleus, organelle, membrane-bounded organelle, intracellular organelle, intracellular membrane-bounded organelle, intracellular part, cell part	GO:0005622, GO:0005623, GO:0005634, GO:0043226, GO:0043227, GO:0043229, GO:0043231, GO:0044424, GO:0044464	HALLMARK_E2F_TARGETS	WATANABE_COLON_CANCER_MSI_VS_MSS_DN, JAATINEN_HEMATOPOIETIC_STEM_CELL_UP, MARTIN_INTERACT_WITH_HDAC, JAZAG_TGFB1_SIGNALING_VIA_SMAD4_UP, WILLIAMS_ESR2_TARGETS_DN, LIAO_METASTASIS, LU_AGING_BRAIN_DN, HOWLIN_CITED1_TARGETS_1_UP, MCCABE_BOUND_BY_HOXC6, AGUIRRE_PANCREATIC_CANCER_COPY_NUMBER_DN, CAIRO_HEPATOBLASTOMA_UP, CHANDRAN_METASTASIS_UP, FORTSCHEGGER_PHF8_TARGETS_UP, FISCHER_DREAM_TARGETS, REACT…	4032.71	4132.34	3933.07	-0.0712857	0.343587	0.986626	FALSE	4094	4182	3902	3955	4138	3928
ENSDARG00000023963	tpm4a	protein_coding	Tropomyosin 4a; Tropomyosin 4, Tropomyosin 4a	tpm4a, tpm4; tpm4a	Q1LXM2; F1R412; Q1LXM1; F1QKG7; Q7T3F0	Q1LXM2_DANRE; F1R412_DANRE; Q1LXM1_DANRE; F1QKG7_DANRE; Q7T3F0_DANRE	ENSDART00000142717; ENSDART00000036075; ENSDART00000138978; ENSDART00000009054; ENSDART00000123125	ENSDARP00000114668; ENSDARP00000034733; ENSDARP00000121408; ENSDARP00000015843; ENSDARP00000105889	ENSDARG00000023963	chr22	15577827	15602760	-	Adrenergic signaling in cardiomyocytes, Cardiac muscle contraction	dre04261, dre04260	system process, muscle system process, circulatory system process, heart process, muscle contraction, striated muscle contraction, organelle organization, cytoskeleton organization, multicellular organism development, heart development, blood circulation, anatomical structure morphogenesis, tissue development, cellular process, cellular component assembly involved in morphogenesis, striated muscl…	GO:0003008, GO:0003012, GO:0003013, GO:0003015, GO:0006936, GO:0006941, GO:0006996, GO:0007010, GO:0007275, GO:0007507, GO:0008015, GO:0009653, GO:0009888, GO:0009987, GO:0010927, GO:0014706, GO:0016043, GO:0022607, GO:0030029, GO:0030036, GO:0030154, GO:0030239, GO:0031032, GO:0032501, GO:0032502, GO:0032989, GO:0035051, GO:0042692, GO:0044085, GO:0044699, GO:0044707, GO:0044763, GO:0044767, GO:…			4021.55	4073.68	3969.42	-0.0373925	0.620923	0.999929	FALSE	4062	4096	3913	4017	4079	3965
ENSDARG00000012987	gpia	protein_coding	Glucose-6-phosphate isomerase	gpia	F1QZL6	F1QZL6_DANRE	ENSDART00000022437	ENSDARP00000009909	ENSDARG00000012987	chr25	35913614	35938996	+	Metabolic pathways, Carbon metabolism, Pentose phosphate pathway, Glycolysis / Gluconeogenesis, Starch and sucrose metabolism, Amino sugar and nucleotide sugar metabolism	dre01100, dre01200, dre00030, dre00010, dre00500, dre00520	catalytic activity, glucose-6-phosphate isomerase activity, carbohydrate metabolic process, monosaccharide metabolic process, glucose metabolic process, organic acid metabolic process, pyruvate metabolic process, generation of precursor metabolites and energy, gluconeogenesis, glycolytic process, nucleobase-containing compound metabolic process, purine nucleotide metabolic process, nucleoside dip…	GO:0003824, GO:0004347, GO:0005975, GO:0005996, GO:0006006, GO:0006082, GO:0006090, GO:0006091, GO:0006094, GO:0006096, GO:0006139, GO:0006163, GO:0006165, GO:0006725, GO:0006732, GO:0006733, GO:0006753, GO:0006757, GO:0006793, GO:0006796, GO:0006807, GO:0008152, GO:0009056, GO:0009058, GO:0009116, GO:0009117, GO:0009119, GO:0009123, GO:0009126, GO:0009132, GO:0009135, GO:0009141, GO:0009144, GO:…	HALLMARK_HYPOXIA, HALLMARK_MTORC1_SIGNALING, HALLMARK_OXIDATIVE_PHOSPHORYLATION	HOUNKPE_HOUSEKEEPING_GENES, SATOH_COLORECTAL_CANCER_MYC_UP, BUFFA_HYPOXIA_METAGENE, JAEGER_METASTASIS_UP, MULLIGHAN_NPM1_MUTATED_SIGNATURE_1_DN, MULLIGHAN_NPM1_MUTATED_SIGNATURE_2_DN, MULLIGHAN_NPM1_SIGNATURE_3_DN, HU_ANGIOGENESIS_DN, WIEMANN_TELOMERE_SHORTENING_AND_CHRONIC_LIVER_DAMAGE_UP, KIM_MYC_AMPLIFICATION_TARGETS_UP, ALCALA_APOPTOSIS, BYSTRYKH_HEMATOPOIESIS_STEM_CELL_QTL_CIS, KLEIN_PRIMARY…	3994.87	4135.51	3854.23	-0.101598	0.182545	0.924267	FALSE	4063	4220	3856	3843	4141	3849
ENSDARG00000074242	serbp1a	protein_coding	SERPINE1 mRNA-binding protein 1a; SERPINE1 mRNA binding protein 1, SERPINE1 mRNA-binding protein 1a, Serbp1 protein	serbp1a, serbp1	F1Q5Q3; Q802Z9	F1Q5Q3_DANRE; Q802Z9_DANRE	ENSDART00000131610; ENSDART00000186689	ENSDARP00000115589; ENSDARP00000149304	ENSDARG00000074242	chr6	34931597	34938746	-					HALLMARK_MYC_TARGETS_V1	HOUNKPE_HOUSEKEEPING_GENES, CHOI_ATL_CHRONIC_VS_ACUTE_DN, SEIDEN_ONCOGENESIS_BY_MET, YANG_BREAST_CANCER_ESR1_LASER_DN, LIU_NASOPHARYNGEAL_CARCINOMA, JI_RESPONSE_TO_FSH_DN, ACEVEDO_METHYLATED_IN_LIVER_CANCER_DN, LIN_NPAS4_TARGETS_UP, VANTVEER_BREAST_CANCER_ESR1_DN, VANTVEER_BREAST_CANCER_BRCA1_UP, WP_APOPTOSISRELATED_NETWORK_DUE_TO_ALTERED_NOTCH3_IN_OVARIAN_CANCER, LIU_SOX4_TARGETS_DN, ONKEN_UVEAL…	3988.17	4082.49	3893.85	-0.0682364	0.373381	0.998126	FALSE	4001	4176	3905	3873	4088	3889
ENSDARG00000013968	psap	protein_coding	Prosaposin	psap	E7FCT1; A0A0R4ILW2; B8JI17	E7FCT1_DANRE; A0A0R4ILW2_DANRE; B8JI17_DANRE	ENSDART00000130379; ENSDART00000162425; ENSDART00000056295	ENSDARP00000106362; ENSDARP00000136693; ENSDARP00000056294	ENSDARG00000013968	chr13	5004924	5028964	+	Lysosome	dre04142				IBRAHIM_NRF1_UP, BLANCO_MELO_COVID19_SARS_COV_2_INFECTION_A594_ACE2_EXPRESSING_CELLS_DN, BLANCO_MELO_COVID19_SARS_COV_2_INFECTION_A594_ACE2_EXPRESSING_CELLS_RUXOLITINIB_DN, BERTUCCI_MEDULLARY_VS_DUCTAL_BREAST_CANCER_UP, WANG_LMO4_TARGETS_DN, DIRMEIER_LMP1_RESPONSE_LATE_DN, TARTE_PLASMA_CELL_VS_PLASMABLAST_UP, MCCLUNG_DELTA_FOSB_TARGETS_8WK, YAMAZAKI_TCEB3_TARGETS_UP, JOSEPH_RESPONSE_TO_SODIUM_BUT…	3979.81	4121.07	3838.55	-0.102432	0.195398	0.932747	FALSE	4001	4254	3885	3782	4127	3833
ENSDARG00000037655	pls3	protein_coding	Plastin 3 (T isoform), Pls3 protein	pls3	Q6DG81	Q6DG81_DANRE	ENSDART00000054849, ENSDART00000161854	ENSDARP00000054848, ENSDARP00000132035	ENSDARG00000037655	chr14	13453130	13525458	+			cell morphogenesis, cell morphogenesis involved in differentiation, skeletal system development, ossification, actin binding, binding, calcium ion binding, protein binding, movement of cell or subcellular component, chemotaxis, multicellular organism development, nervous system development, axonogenesis, axon guidance, motor neuron axon guidance, cytoskeletal protein binding, response to external…	GO:0000902, GO:0000904, GO:0001501, GO:0001503, GO:0003779, GO:0005488, GO:0005509, GO:0005515, GO:0006928, GO:0006935, GO:0007275, GO:0007399, GO:0007409, GO:0007411, GO:0008045, GO:0008092, GO:0009605, GO:0009653, GO:0009790, GO:0009792, GO:0009887, GO:0009888, GO:0009987, GO:0016043, GO:0022008, GO:0030030, GO:0030154, GO:0030182, GO:0030282, GO:0031175, GO:0031214, GO:0032501, GO:0032502, GO:…		IBRAHIM_NRF1_UP, HOEBEKE_LYMPHOID_STEM_CELL_DN, PEPPER_CHRONIC_LYMPHOCYTIC_LEUKEMIA_UP, TONKS_TARGETS_OF_RUNX1_RUNX1T1_FUSION_MONOCYTE_UP, JAATINEN_HEMATOPOIETIC_STEM_CELL_UP, GRAHAM_CML_QUIESCENT_VS_NORMAL_DIVIDING_DN, SEIDEN_ONCOGENESIS_BY_MET, YANG_BREAST_CANCER_ESR1_LASER_DN, LIANG_HEMATOPOIESIS_STEM_CELL_NUMBER_SMALL_VS_HUGE_UP, RICKMAN_TUMOR_DIFFERENTIATED_WELL_VS_POORLY_DN, BENPORATH_SUZ12…	3976.79	4095.71	3857.88	-0.086283	0.273652	0.970243	FALSE	4142	4059	3748	3960	4100	3854
ENSDARG00000058358	krt8	protein_coding	Keratin, type II cytoskeletal 8	krt8, krt2-8	Q6NWF6	K2C8_DANRE	ENSDART00000081215	ENSDARP00000075658	ENSDARG00000058358	chr23	10249626	10254288	-			structural molecule activity, intracellular, cell, nucleus, nucleoplasm, cytoplasm, cytoskeleton, intermediate filament, nuclear matrix, membrane-enclosed lumen, nuclear lumen, nuclear periphery, organelle, membrane-bounded organelle, non-membrane-bounded organelle, intracellular organelle, intracellular membrane-bounded organelle, intracellular non-membrane-bounded organelle, organelle lumen, or…	GO:0005198, GO:0005622, GO:0005623, GO:0005634, GO:0005654, GO:0005737, GO:0005856, GO:0005882, GO:0016363, GO:0031974, GO:0031981, GO:0034399, GO:0043226, GO:0043227, GO:0043228, GO:0043229, GO:0043231, GO:0043232, GO:0043233, GO:0044422, GO:0044424, GO:0044428, GO:0044430, GO:0044446, GO:0044464, GO:0045095, GO:0045111, GO:0070013, GO:0099512, GO:0099513			3973.52	4030.51	3916.53	-0.041375	0.584366	0.999929	FALSE	3996	4076	3883	3941	4036	3912
ENSDARG00000027590	sept2	protein_coding	Septin	sept2	F1QQN9	F1QQN9_DANRE	ENSDART00000130603	ENSDARP00000105058	ENSDARG00000027590	chr2	22592139	22615366	+						BARIS_THYROID_CANCER_DN, SEIDEN_MET_SIGNALING, SESTO_RESPONSE_TO_UV_C6, MURAKAMI_UV_RESPONSE_6HR_UP, CAIRO_HEPATOBLASTOMA_UP, REACTOME_ORGANELLE_BIOGENESIS_AND_MAINTENANCE, REACTOME_CILIUM_ASSEMBLY, REACTOME_ANCHORING_OF_THE_BASAL_BODY_TO_THE_PLASMA_MEMBRANE, ONKEN_UVEAL_MELANOMA_UP, CASORELLI_ACUTE_PROMYELOCYTIC_LEUKEMIA_DN, DIAZ_CHRONIC_MYELOGENOUS_LEUKEMIA_UP, MOHANKUMAR_HOXA1_TARGETS_UP, NUYT…	3968.43	4067.63	3869.22	-0.0721281	0.344325	0.986626	FALSE	3999	4148	3868	3861	4073	3864
ENSDARG00000089418	si:dkey-164f24.2	protein_coding	Si:dkey-164f24.2	si:dkey-164f24.2	A0A0R4IKX9; A0A286Y8V3; A0A0R4IFX0; E7F7M1; A0A2R8PYF3	A0A0R4IKX9_DANRE; A0A286Y8V3_DANRE; A0A0R4IFX0_DANRE; E7F7M1_DANRE; A0A2R8PYF3_DANRE	ENSDART00000168929; ENSDART00000176298; ENSDART00000163962; ENSDART00000122359; ENSDART00000183340	ENSDARP00000134478; ENSDARP00000143587; ENSDARP00000134324; ENSDARP00000110777; ENSDARP00000146054	ENSDARG00000089418	chr8	32481577	32497815	-							3966.87	4101.02	3832.73	-0.0975869	0.202336	0.939359	FALSE	4025	4189	3838	3818	4107	3828
ENSDARG00000012078	meis1b	protein_coding	Meis homeobox 1 b; Meis homeobox 1 b, Myeloid ecotropic viral integration 1, Transcription factor Meis1.1	meis1b; meis1b, meis1, meis1.1	A0A2R8QIZ3; Q90XH2	A0A2R8QIZ3_DANRE; Q90XH2_DANRE	ENSDART00000192679; ENSDART00000102576	ENSDARP00000152955; ENSDARP00000093352	ENSDARG00000012078	chr13	5490551	5569562	-			G1/S transition of mitotic cell cycle, mitotic cell cycle, skeletal system development, angiogenesis, blood vessel development, eye development, endothelial cell development, vasculature development, heart looping, morphogenesis of an epithelium, epithelial cell development, myeloid cell homeostasis, immune system process, immune system development, leukocyte differentiation, myeloid leukocyte di…	GO:0000082, GO:0000278, GO:0001501, GO:0001525, GO:0001568, GO:0001654, GO:0001885, GO:0001944, GO:0001947, GO:0002009, GO:0002064, GO:0002262, GO:0002376, GO:0002520, GO:0002521, GO:0002573, GO:0003007, GO:0003143, GO:0003158, GO:0003159, GO:0003676, GO:0003677, GO:0005488, GO:0005515, GO:0005622, GO:0005623, GO:0005634, GO:0005737, GO:0005829, GO:0006139, GO:0006351, GO:0006355, GO:0006725, GO:…	HALLMARK_G2M_CHECKPOINT	BLANCO_MELO_COVID19_SARS_COV_2_INFECTION_A594_ACE2_EXPRESSING_CELLS_UP, BLANCO_MELO_BETA_INTERFERON_TREATED_BRONCHIAL_EPITHELIAL_CELLS_DN, BLANCO_MELO_COVID19_SARS_COV_2_POS_PATIENT_LUNG_TISSUE_DN, GARGALOVIC_RESPONSE_TO_OXIDIZED_PHOSPHOLIPIDS_BLUE_DN, MULLIGHAN_NPM1_MUTATED_SIGNATURE_1_UP, MULLIGHAN_NPM1_MUTATED_SIGNATURE_2_UP, MULLIGHAN_MLL_SIGNATURE_1_UP, MULLIGHAN_MLL_SIGNATURE_2_UP, MULLIGHA…	3941.02	3937.88	3944.16	0.00229938	0.97725	0.999929	FALSE	3826	4062	3989	3889	3944	3939
ENSDARG00000004830	flot2a	protein_coding	Flotillin; Flotillin-2a	flot2a	F8W5F7; Q98TZ8	F8W5F7_DANRE; FLOT2_DANRE	ENSDART00000148852; ENSDART00000003947	ENSDARP00000125112; ENSDARP00000011656	ENSDARG00000004830	chr5	42835082	42872712	-	Insulin signaling pathway	dre04910					3940.9	4060.61	3821.19	-0.087655	0.25231	0.959508	FALSE	3989	4144	3823	3810	4066	3816
ENSDARG00000045930	rbpms2a	protein_coding	RNA-binding protein, mRNA-processing factor 2a	rbpms2a, hermesa, zgc:92689	Q6DH13	RBP2A_DANRE	ENSDART00000067514, ENSDART00000191824	ENSDARP00000067513, ENSDARP00000151988	ENSDARG00000045930	chr25	6122823	6153077	+			nucleotide binding, RNA splicing, via transesterification reactions, RNA splicing, via transesterification reactions with bulged adenosine as nucleophile, mRNA splicing, via spliceosome, cell morphogenesis, cell morphogenesis involved in differentiation, nucleic acid binding, RNA binding, binding, nucleobase-containing compound metabolic process, RNA processing, mRNA processing, cellular aromatic…	GO:0000166, GO:0000375, GO:0000377, GO:0000398, GO:0000902, GO:0000904, GO:0003676, GO:0003723, GO:0005488, GO:0006139, GO:0006396, GO:0006397, GO:0006725, GO:0006807, GO:0007275, GO:0007399, GO:0008152, GO:0008380, GO:0009653, GO:0009987, GO:0010467, GO:0016043, GO:0016070, GO:0016071, GO:0016358, GO:0017069, GO:0022008, GO:0030030, GO:0030154, GO:0030182, GO:0031175, GO:0032501, GO:0032502, GO:…		MEISSNER_BRAIN_HCP_WITH_H3K4ME3_AND_H3K27ME3, FIGUEROA_AML_METHYLATION_CLUSTER_4_UP, WIERENGA_STAT5A_TARGETS_DN, ZWANG_TRANSIENTLY_UP_BY_2ND_EGF_PULSE_ONLY, VECCHI_GASTRIC_CANCER_EARLY_DN, SENESE_HDAC1_AND_HDAC2_TARGETS_UP, SENESE_HDAC2_TARGETS_UP, LINDGREN_BLADDER_CANCER_CLUSTER_2B, DOUGLAS_BMI1_TARGETS_UP, CREIGHTON_ENDOCRINE_THERAPY_RESISTANCE_3, ACEVEDO_LIVER_CANCER_UP, DURAND_STROMA_S_UP, RO…	3939.4	4128.89	3749.9	-0.138867	0.106836	0.845446	FALSE	3940	4332	3857	3632	4136	3744
ENSDARG00000013777	ppp1r13l	protein_coding	Protein phosphatase 1, regulatory subunit 13-like	ppp1r13l	I3IT03; Q1L9A3	I3IT03_DANRE; Q1L9A3_DANRE	ENSDART00000151587; ENSDART00000131121, ENSDART00000185223	ENSDARP00000126054; ENSDARP00000106399, ENSDARP00000151632	ENSDARG00000013777	chr18	35842933	35899617	+						SEAVEY_EPITHELIOID_HEMANGIOENDOTHELIOMA, WANG_CLIM2_TARGETS_DN, RODRIGUES_THYROID_CARCINOMA_DN, ROVERSI_GLIOMA_COPY_NUMBER_UP, ZHANG_BREAST_CANCER_PROGENITORS_DN, AGUIRRE_PANCREATIC_CANCER_COPY_NUMBER_UP, REACTOME_TRANSCRIPTIONAL_REGULATION_BY_TP53, REACTOME_REGULATION_OF_TP53_ACTIVITY, REACTOME_REGULATION_OF_TP53_ACTIVITY_THROUGH_ASSOCIATION_WITH_CO_FACTORS, REACTOME_RNA_POLYMERASE_II_TRANSCRIPT…	3934.27	3978.39	3890.16	-0.0323466	0.670849	0.999929	FALSE	3924	4044	3877	3894	3984	3885
ENSDARG00000087647	sept7a	protein_coding	Septin	sept7a	A0A286YA64; F1REC2	A0A286YA64_DANRE; F1REC2_DANRE	ENSDART00000177875; ENSDART00000080762	ENSDARP00000144065; ENSDARP00000075208	ENSDARG00000087647	chr19	11331822	11425592	-						ZHANG_RESPONSE_TO_IKK_INHIBITOR_AND_TNF_DN, STONER_ESOPHAGEAL_CARCINOGENESIS_UP, MURAKAMI_UV_RESPONSE_6HR_UP, JIANG_AGING_CEREBRAL_CORTEX_DN, MCCABE_BOUND_BY_HOXC6, MCCABE_HOXC6_TARGETS_UP, MCCABE_HOXC6_TARGETS_CANCER_UP, WENDT_COHESIN_TARGETS_UP, MILI_PSEUDOPODIA, MILI_PSEUDOPODIA_CHEMOTAXIS_UP, MURAKAMI_UV_RESPONSE_1HR_UP, RAO_BOUND_BY_SALL4_ISOFORM_A, MANNE_COVID19_NONICU_VS_HEALTHY_DONOR_PLAT…	3928.66	4094.05	3763.26	-0.121513	0.109929	0.850758	FALSE	4072	4127	3719	3799	4099	3759
ENSDARG00000102874	immt	protein_coding	MICOS complex subunit MIC60	immt	Q6PFS4	Q6PFS4_DANRE	ENSDART00000159181	ENSDARP00000133453	ENSDARG00000102874	chr14	16093889	16123580	+			intracellular, cell, cytoplasm, mitochondrion, mitochondrial envelope, mitochondrial inner membrane, membrane, integral component of membrane, organelle inner membrane, organelle membrane, intrinsic component of membrane, mitochondrial membrane, organelle envelope, envelope, organelle, membrane-bounded organelle, intracellular organelle, intracellular membrane-bounded organelle, organelle part, i…	GO:0005622, GO:0005623, GO:0005737, GO:0005739, GO:0005740, GO:0005743, GO:0016020, GO:0016021, GO:0019866, GO:0031090, GO:0031224, GO:0031966, GO:0031967, GO:0031975, GO:0043226, GO:0043227, GO:0043229, GO:0043231, GO:0044422, GO:0044424, GO:0044425, GO:0044429, GO:0044444, GO:0044446, GO:0044464	HALLMARK_ADIPOGENESIS, HALLMARK_MTORC1_SIGNALING, HALLMARK_OXIDATIVE_PHOSPHORYLATION	DITTMER_PTHLH_TARGETS_UP, RICKMAN_TUMOR_DIFFERENTIATED_WELL_VS_POORLY_UP, PURBEY_TARGETS_OF_CTBP1_NOT_SATB1_UP, GRYDER_PAX3FOXO1_ENHANCERS_IN_TADS, GRYDER_PAX3FOXO1_TOP_ENHANCERS, REACTOME_MITOCHONDRIAL_BIOGENESIS, REACTOME_ORGANELLE_BIOGENESIS_AND_MAINTENANCE, REACTOME_CRISTAE_FORMATION, DIAZ_CHRONIC_MYELOGENOUS_LEUKEMIA_UP, DODD_NASOPHARYNGEAL_CARCINOMA_DN, GRAESSMANN_APOPTOSIS_BY_DOXORUBICIN_D…	3927.93	4007.44	3848.41	-0.0584048	0.453597	0.999929	FALSE	3911	4116	3875	3812	4013	3843
ENSDARG00000015427	hdac1	protein_coding	Histone deacetylase 1	hdac1	A0A2R8QIW0; A0A0R4IDY9; F1R653	A0A2R8QIW0_DANRE; A0A0R4IDY9_DANRE; F1R653_DANRE	ENSDART00000186428; ENSDART00000164205; ENSDART00000051799	ENSDARP00000155165; ENSDARP00000133315; ENSDARP00000051798	ENSDARG00000015427	chr19	29808471	29821601	+	Notch signaling pathway, Cell cycle	dre04330, dre04110	skeletal system development, eye development, neuron migration, liver development, morphogenesis of an epithelium, hematopoietic progenitor cell differentiation, immune system process, immune system development, regionalization, axis elongation, catalytic activity, histone deacetylase activity, intracellular, cell, nucleus, nucleobase-containing compound metabolic process, chromatin organization,…	GO:0001501, GO:0001654, GO:0001764, GO:0001889, GO:0002009, GO:0002244, GO:0002376, GO:0002520, GO:0003002, GO:0003401, GO:0003824, GO:0004407, GO:0005622, GO:0005623, GO:0005634, GO:0006139, GO:0006325, GO:0006351, GO:0006355, GO:0006464, GO:0006476, GO:0006725, GO:0006807, GO:0006928, GO:0006950, GO:0006996, GO:0007154, GO:0007165, GO:0007166, GO:0007267, GO:0007275, GO:0007389, GO:0007399, GO:…	HALLMARK_TGF_BETA_SIGNALING	HOLLMANN_APOPTOSIS_VIA_CD40_UP, LIAO_METASTASIS, SHIN_B_CELL_LYMPHOMA_CLUSTER_8, LEE_LIVER_CANCER_ACOX1_UP, NGUYEN_NOTCH1_TARGETS_UP, WEIGEL_OXIDATIVE_STRESS_BY_TBH_AND_H2O2, WELCSH_BRCA1_TARGETS_UP, SESTO_RESPONSE_TO_UV_C1, YAGI_AML_WITH_T_8_21_TRANSLOCATION, SETLUR_PROSTATE_CANCER_TMPRSS2_ERG_FUSION_UP, KESHELAVA_MULTIPLE_DRUG_RESISTANCE, LU_EZH2_TARGETS_UP, BIOCARTA_CARM_ER_PATHWAY, BIOCARTA_V…	3905.65	4034.25	3777.06	-0.0950127	0.214027	0.943311	FALSE	3973	4107	3769	3776	4040	3772
ENSDARG00000055678	akap12b	protein_coding	A kinase (PRKA) anchor protein 12b	akap12b	A0A2R8QBS2; A0A0R4IC31; F2Z4T4	A0A2R8QBS2_DANRE; A0A0R4IC31_DANRE; F2Z4T4_DANRE	ENSDART00000183767; ENSDART00000158213; ENSDART00000110883, ENSDART00000182330	ENSDARP00000149072; ENSDARP00000131318; ENSDARP00000103304, ENSDARP00000153177	ENSDARG00000055678	chr20	26407758	26467454	-					HALLMARK_HYPOXIA, HALLMARK_ANDROGEN_RESPONSE, HALLMARK_KRAS_SIGNALING_UP	BLANCO_MELO_COVID19_SARS_COV_2_INFECTION_CALU3_CELLS_UP, DAVICIONI_TARGETS_OF_PAX_FOXO1_FUSIONS_UP, BILBAN_B_CLL_LPL_UP, MULLIGHAN_NPM1_MUTATED_SIGNATURE_2_UP, CASTELLANO_NRAS_TARGETS_DN, LANDIS_ERBB2_BREAST_TUMORS_324_UP, ZIRN_TRETINOIN_RESPONSE_WT1_UP, ZIRN_TRETINOIN_RESPONSE_UP, XU_HGF_SIGNALING_NOT_VIA_AKT1_48HR_UP, WOOD_EBV_EBNA1_TARGETS_DN, KIM_MYCN_AMPLIFICATION_TARGETS_DN, GROSS_HYPOXIA_V…	3906.27	3369.11	4443.44	0.399203	1.77769e-07	9.50056e-05	FALSE	3361	3386	4378	4499	3373	4438
ENSDARG00000003952	pfn2	protein_coding	Profilin	pfn2	A0A0R4IPL1; Q802D5	A0A0R4IPL1_DANRE; Q802D5_DANRE	ENSDART00000164443; ENSDART00000104687	ENSDARP00000136573; ENSDARP00000095458	ENSDARG00000003952	chr22	35179575	35194243	-	Salmonella infection, Regulation of actin cytoskeleton	dre05132, dre04810	actin binding, binding, protein binding, intracellular, cell, cytoplasm, protein complex assembly, organelle organization, cytoskeleton organization, actin filament organization, regulation of actin polymerization or depolymerization, cytoskeletal protein binding, actin polymerization or depolymerization, cellular process, positive regulation of organelle organization, cellular component organiza…	GO:0003779, GO:0005488, GO:0005515, GO:0005622, GO:0005623, GO:0005737, GO:0006461, GO:0006996, GO:0007010, GO:0007015, GO:0008064, GO:0008092, GO:0008154, GO:0009987, GO:0010638, GO:0016043, GO:0022607, GO:0030029, GO:0030036, GO:0030041, GO:0030832, GO:0030833, GO:0032231, GO:0032233, GO:0032271, GO:0032535, GO:0032956, GO:0032970, GO:0033043, GO:0034622, GO:0043254, GO:0043623, GO:0043933, GO:…			3905.42	3996.05	3814.8	-0.0669513	0.440983	0.999929	FALSE	4116	3884	3635	3988	4000	3811
ENSDARG00000076120	foxp4	protein_coding	Forkhead box P4; Forkhead box P4, Rassf8 protein	foxp4; foxp4, rassf8, rassf8b	A0A0R4IE21; B3DJK9	A0A0R4IE21_DANRE; B3DJK9_DANRE	ENSDART00000161485; ENSDART00000114288	ENSDARP00000130981; ENSDARP00000100156	ENSDARG00000076120	chr11	21910343	22094392	+			RNA polymerase II transcription factor activity, sequence-specific DNA binding, nucleic acid binding transcription factor activity, nucleic acid binding, DNA binding, transcription factor activity, sequence-specific DNA binding, binding, intracellular, cell, nucleus, nucleobase-containing compound metabolic process, transcription, DNA-templated, regulation of transcription, DNA-templated, cellula…	GO:0000981, GO:0001071, GO:0003676, GO:0003677, GO:0003700, GO:0005488, GO:0005622, GO:0005623, GO:0005634, GO:0006139, GO:0006351, GO:0006355, GO:0006725, GO:0006807, GO:0008152, GO:0009058, GO:0009059, GO:0009889, GO:0009987, GO:0010467, GO:0010468, GO:0010556, GO:0016070, GO:0018130, GO:0019219, GO:0019222, GO:0019438, GO:0031323, GO:0031326, GO:0032774, GO:0034641, GO:0034645, GO:0034654, GO:…		PEREZ_TP53_TARGETS, PEREZ_TP63_TARGETS, PEREZ_TP53_AND_TP63_TARGETS, BOYLAN_MULTIPLE_MYELOMA_C_CLUSTER_UP, BOYLAN_MULTIPLE_MYELOMA_C_UP, MEISSNER_BRAIN_HCP_WITH_H3K4ME3_AND_H3K27ME3, KOYAMA_SEMA3B_TARGETS_DN, DELACROIX_RAR_BOUND_ES, CHEMNITZ_RESPONSE_TO_PROSTAGLANDIN_E2_DN, FOSTER_TOLERANT_MACROPHAGE_DN	3905.24	3977.03	3833.46	-0.0530288	0.569195	0.999929	FALSE	4144	3817	3607	4054	3980	3830
ENSDARG00000068732	spry4	protein_coding	Sprouty homolog 4 (Drosophila)	spry4	F1QZW4	F1QZW4_DANRE	ENSDART00000099528	ENSDARP00000090302	ENSDARG00000068732	chr21	44684577	44691068	+			MAPK cascade, regulation of protein phosphorylation, negative regulation of protein phosphorylation, immune system process, immune system development, cellular protein modification process, protein phosphorylation, phosphorus metabolic process, phosphate-containing compound metabolic process, cell communication, signal transduction, cell surface receptor signaling pathway, enzyme linked receptor …	GO:0000165, GO:0001932, GO:0001933, GO:0002376, GO:0002520, GO:0006464, GO:0006468, GO:0006793, GO:0006796, GO:0007154, GO:0007165, GO:0007166, GO:0007167, GO:0007169, GO:0007275, GO:0007399, GO:0007417, GO:0007420, GO:0007517, GO:0007519, GO:0008152, GO:0008543, GO:0009653, GO:0009719, GO:0009888, GO:0009892, GO:0009966, GO:0009968, GO:0009987, GO:0010033, GO:0010563, GO:0010605, GO:0010646, GO:…	HALLMARK_IL2_STAT5_SIGNALING	BLANCO_MELO_COVID19_BRONCHIAL_EPITHELIAL_CELLS_SARS_COV_2_INFECTION_UP, DAVICIONI_PAX_FOXO1_SIGNATURE_IN_ARMS_DN, DAVICIONI_TARGETS_OF_PAX_FOXO1_FUSIONS_DN, RIGGINS_TAMOXIFEN_RESISTANCE_UP, JEPSEN_SMRT_TARGETS, ZHANG_BREAST_CANCER_PROGENITORS_DN, MEISSNER_BRAIN_HCP_WITH_H3K4ME3_AND_H3K27ME3, LIU_IL13_MEMORY_MODEL_UP, DURAND_STROMA_NS_UP, GRYDER_PAX3FOXO1_ENHANCERS_IN_TADS, XIE_ST_HSC_S1PR3_OE_UP,…	3900.02	3875.56	3924.47	0.0180902	0.829266	0.999929	FALSE	3722	4042	4013	3825	3882	3919
ENSDARG00000077383	anxa11a	protein_coding	Annexin	anxa11a	B8A4V2; Q7T391	B8A4V2_DANRE; Q7T391_DANRE	ENSDART00000101775; ENSDART00000057948	ENSDARP00000092551; ENSDARP00000057947	ENSDARG00000077383	chr13	16279890	16326598	+							3898.45	3988.76	3808.14	-0.0668374	0.38342	0.998126	FALSE	3923	4066	3806	3801	3994	3803
ENSDARG00000044669	hp1bp3	protein_coding	Heterochromatin protein 1,-binding protein 3; Heterochromatin protein 1-binding protein 3	hp1bp3	A0A0R4IWH8; E7FAZ5; A0A140LGU1	A0A0R4IWH8_DANRE; E7FAZ5_DANRE; A0A140LGU1_DANRE	ENSDART00000157993; ENSDART00000077496; ENSDART00000172899	ENSDARP00000140753; ENSDARP00000071963; ENSDARP00000142470	ENSDARG00000044669	chr11	37612214	37631714	+							3895.45	3978.2	3812.7	-0.0612875	0.425961	0.999929	FALSE	3905	4063	3818	3798	3984	3808
ENSDARG00000068401	yap1	protein_coding	Transcriptional coactivator YAP1	yap1, CH211-181P1.5-001	Q1L8J7	YAP1_DANRE	ENSDART00000098914, ENSDART00000188193	ENSDARP00000089684, ENSDARP00000152736	ENSDARG00000068401	chr18	37283765	37355666	-						SUZUKI_AMPLIFIED_IN_ORAL_CANCER, SNIJDERS_AMPLIFIED_IN_HEAD_AND_NECK_TUMORS, ACEVEDO_LIVER_CANCER_WITH_H3K27ME3_DN, VERHAAK_GLIOBLASTOMA_MESENCHYMAL, FISCHER_DIRECT_P53_TARGETS_META_ANALYSIS, DESERT_PERIVENOUS_HEPATOCELLULAR_CARCINOMA_SUBCLASS_UP, MANNE_COVID19_NONICU_VS_HEALTHY_DONOR_PLATELETS_DN, MANNE_COVID19_ICU_VS_HEALTHY_DONOR_PLATELETS_DN, MANNE_COVID19_COMBINED_COHORT_VS_HEALTHY_DONOR_PLA…	3884.52	3776.25	3992.79	0.0804204	0.297236	0.978537	FALSE	3785	3777	3915	4062	3781	3988
ENSDARG00000006092	rad21a	protein_coding	Double-strand-break repair protein rad21 homolog A	rad21a, rad21, SCC1	Q6TEL1	RA21A_DANRE	ENSDART00000005927, ENSDART00000190554	ENSDARP00000009867, ENSDARP00000156767	ENSDARG00000006092	chr16	48409066	48430272	-	Cell cycle	dre04110	mitotic sister chromatid segregation, nuclear chromosome, mitotic cell cycle, nuclear division, sister chromatid segregation, skeletal system development, heart looping, morphogenesis of an epithelium, heart morphogenesis, system process, circulatory system process, embryonic heart tube morphogenesis, heart valve development, atrioventricular valve development, ventriculo bulbo valve development,…	GO:0000070, GO:0000228, GO:0000278, GO:0000280, GO:0000819, GO:0001501, GO:0001947, GO:0002009, GO:0003007, GO:0003008, GO:0003013, GO:0003143, GO:0003170, GO:0003171, GO:0003173, GO:0003179, GO:0003181, GO:0003187, GO:0003676, GO:0003677, GO:0005488, GO:0005622, GO:0005623, GO:0005634, GO:0005694, GO:0006139, GO:0006351, GO:0006355, GO:0006357, GO:0006366, GO:0006412, GO:0006508, GO:0006518, GO:…			3875.91	3949.28	3802.54	-0.0546101	0.496017	0.999929	FALSE	3828	4083	3854	3741	3955	3797
ENSDARG00000056186	eif5a2	protein_coding	Eukaryotic translation initiation factor 5A	eif5a2; eif5a2, zgc:77429	B0UY94; Q7ZUP4	B0UY94_DANRE; Q7ZUP4_DANRE	ENSDART00000139927; ENSDART00000078634, ENSDART00000125178, ENSDART00000134077, ENSDART00000140804	ENSDARP00000117771; ENSDARP00000073095, ENSDARP00000112181, ENSDARP00000117947, ENSDARP00000120991	ENSDARG00000056186	chr2	25839193	25845337	+			nucleic acid binding, RNA binding, translation elongation factor activity, binding, translation, translational elongation, translational termination, regulation of translation, regulation of translational elongation, regulation of translational termination, translational frameshifting, peptide metabolic process, nitrogen compound metabolic process, translation factor activity, RNA binding, metabo…	GO:0003676, GO:0003723, GO:0003746, GO:0005488, GO:0006412, GO:0006414, GO:0006415, GO:0006417, GO:0006448, GO:0006449, GO:0006452, GO:0006518, GO:0006807, GO:0008135, GO:0008152, GO:0009058, GO:0009059, GO:0009889, GO:0009891, GO:0009893, GO:0009987, GO:0010467, GO:0010468, GO:0010556, GO:0010557, GO:0010604, GO:0010608, GO:0010628, GO:0016043, GO:0019222, GO:0019538, GO:0022411, GO:0031323, GO:…			3875.26	3944.09	3806.44	-0.0512366	0.501877	0.999929	FALSE	3906	3993	3778	3826	3949	3802
ENSDARG00000052708	tnni1b	protein_coding	Troponin I type 1b (skeletal, slow)	tnni1b	F8W417; F8W4T8; E7F5J9	F8W417_DANRE; F8W4T8_DANRE; E7F5J9_DANRE	ENSDART00000150079; ENSDART00000149982; ENSDART00000007498, ENSDART00000180793	ENSDARP00000124278; ENSDARP00000124141; ENSDARP00000006632, ENSDARP00000153000	ENSDARG00000052708	chr6	54805136	54826061	-					HALLMARK_MYOGENESIS, HALLMARK_P53_PATHWAY	SCHLOSSER_SERUM_RESPONSE_UP, SANSOM_APC_TARGETS_UP, REN_ALVEOLAR_RHABDOMYOSARCOMA_UP, TSENG_IRS1_TARGETS_DN, SANSOM_APC_TARGETS, YAGI_AML_WITH_11Q23_REARRANGED, GOBERT_CORE_OLIGODENDROCYTE_DIFFERENTIATION, REACTOME_STRIATED_MUSCLE_CONTRACTION, REACTOME_MUSCLE_CONTRACTION, WP_STRIATED_MUSCLE_CONTRACTION_PATHWAY, GRAESSMANN_APOPTOSIS_BY_DOXORUBICIN_UP, GRAESSMANN_RESPONSE_TO_MC_AND_DOXORUBICIN_UP, …	3866.7	3949.69	3783.71	-0.0619228	0.423822	0.999929	FALSE	3871	4040	3794	3764	3955	3779
ENSDARG00000044601	rtn4a	protein_coding	Reticulon	rtn4a; rtn4a, rtn4	F1QT89; Q4G5V9; Q4G5W0; Q4G5W2	F1QT89_DANRE; Q4G5V9_DANRE; Q4G5W0_DANRE; Q4G5W2_DANRE	ENSDART00000124662, ENSDART00000126142; ENSDART00000081952; ENSDART00000125918; ENSDART00000081966	ENSDARP00000108083, ENSDARP00000110732; ENSDARP00000076390; ENSDARP00000106859; ENSDARP00000076404	ENSDARG00000044601	chr6	6231012	6258451	-						IBRAHIM_NRF1_UP, IBRAHIM_NRF2_UP, FUJIWARA_PARK2_HEPATOCYTE_PROLIFERATION_DN, TERAO_AOX4_TARGETS_SKIN_UP, GUILLAUMOND_KLF10_TARGETS_DN, JINESH_BLEBBISHIELD_TO_IMMUNE_CELL_FUSION_PBSHMS_DN, REACTOME_P75NTR_REGULATES_AXONOGENESIS, REACTOME_P75_NTR_RECEPTOR_MEDIATED_SIGNALLING, REACTOME_DEATH_RECEPTOR_SIGNALLING, WP_SPINAL_CORD_INJURY, WP_ALZHEIMERS_DISEASE_AND_MIRNA_EFFECTS, WP_ALZHEIMERS_DISEASE, …	3866.43	3969.72	3763.14	-0.0770807	0.317853	0.978656	FALSE	3897	4054	3768	3749	3975	3758
ENSDARG00000020235	sept9a	protein_coding	Septin 9a	sept9a	F1RCK9; F1QAK1; I3ISN6; A0A0R4IWY5	F1RCK9_DANRE; F1QAK1_DANRE; I3ISN6_DANRE; A0A0R4IWY5_DANRE	ENSDART00000023039; ENSDART00000129313; ENSDART00000151515; ENSDART00000166623	ENSDARP00000016316; ENSDARP00000112030; ENSDARP00000125922; ENSDARP00000139482	ENSDARG00000020235	chr3	34452336	34586403	-							3860.95	3945.76	3776.15	-0.0633717	0.411508	0.999929	FALSE	3874	4029	3780	3763	3951	3771
ENSDARG00000099730	pkma	protein_coding	Pyruvate kinase M1/2a; Pyruvate kinase	pkma; pkma, pkm2a	A0A0R4IAV3; A0A0R4IGP6; A0A0R4IAN1; Q7ZVT2	A0A0R4IAV3_DANRE; A0A0R4IGP6_DANRE; A0A0R4IAN1_DANRE; Q7ZVT2_DANRE	ENSDART00000161206; ENSDART00000170888; ENSDART00000171729; ENSDART00000167229, ENSDART00000193163	ENSDARP00000130584; ENSDARP00000132638; ENSDARP00000131416; ENSDARP00000140346, ENSDARP00000153615	ENSDARG00000099730	chr18	907266	951570	+	Metabolic pathways, Purine metabolism, Biosynthesis of amino acids, Carbon metabolism, Glycolysis / Gluconeogenesis, Pyruvate metabolism	dre01100, dre00230, dre01230, dre01200, dre00010, dre00620	magnesium ion binding, catalytic activity, pyruvate kinase activity, binding, carbohydrate metabolic process, organic acid metabolic process, pyruvate metabolic process, generation of precursor metabolites and energy, glycolytic process, nucleobase-containing compound metabolic process, purine nucleotide metabolic process, nucleoside diphosphate phosphorylation, cellular aromatic compound metabol…	GO:0000287, GO:0003824, GO:0004743, GO:0005488, GO:0005975, GO:0006082, GO:0006090, GO:0006091, GO:0006096, GO:0006139, GO:0006163, GO:0006165, GO:0006725, GO:0006732, GO:0006733, GO:0006753, GO:0006757, GO:0006793, GO:0006796, GO:0006807, GO:0008152, GO:0009056, GO:0009116, GO:0009117, GO:0009119, GO:0009123, GO:0009126, GO:0009132, GO:0009135, GO:0009141, GO:0009144, GO:0009150, GO:0009161, GO:…	HALLMARK_GLYCOLYSIS	IBRAHIM_NRF1_UP, THUM_SYSTOLIC_HEART_FAILURE_DN, AKL_HTLV1_INFECTION_UP, MULLIGHAN_MLL_SIGNATURE_1_UP, MULLIGHAN_MLL_SIGNATURE_2_UP, BARRIER_CANCER_RELAPSE_TUMOR_SAMPLE_DN, RODRIGUES_NTN1_AND_DCC_TARGETS, SCHLOSSER_SERUM_RESPONSE_AUGMENTED_BY_MYC, LIAO_METASTASIS, GNATENKO_PLATELET_SIGNATURE, CHEN_LUNG_CANCER_SURVIVAL, ZHAN_V2_LATE_DIFFERENTIATION_GENES, MODY_HIPPOCAMPUS_POSTNATAL, CHIBA_RESPONSE…	3860.4	3994.77	3726.03	-0.10045	0.19134	0.929902	FALSE	3931	4070	3722	3721	4000	3721
ENSDARG00000027249	btg1	protein_coding	B-cell translocation gene 1 protein	btg1	Q6PH73	Q6PH73_DANRE	ENSDART00000033188	ENSDARP00000031665	ENSDARG00000027249	chr4	16536173	16545085	-	RNA degradation	dre03018			HALLMARK_TNFA_SIGNALING_VIA_NFKB, HALLMARK_HYPOXIA, HALLMARK_INTERFERON_GAMMA_RESPONSE, HALLMARK_P53_PATHWAY, HALLMARK_UV_RESPONSE_UP	BENITEZ_GBM_PROTEASOME_INHIBITION_RESPONSE, BLANCO_MELO_COVID19_SARS_COV_2_INFECTION_A594_ACE2_EXPRESSING_CELLS_RUXOLITINIB_UP, NOJIMA_SFRP2_TARGETS_UP, TONKS_TARGETS_OF_RUNX1_RUNX1T1_FUSION_ERYTHROCYTE_UP, ODONNELL_TFRC_TARGETS_UP, PROVENZANI_METASTASIS_UP, GAUSSMANN_MLL_AF4_FUSION_TARGETS_B_UP, DUNNE_TARGETS_OF_AML1_MTG8_FUSION_UP, MYLLYKANGAS_AMPLIFICATION_HOT_SPOT_30, DIRMEIER_LMP1_RESPONSE_L…	3853.65	3942.89	3764.41	-0.0668131	0.400579	0.999929	FALSE	3833	4065	3805	3714	3949	3759
ENSDARG00000102798	mcm2	protein_coding	DNA replication licensing factor MCM2	mcm2	A0A0R4IF65	A0A0R4IF65_DANRE	ENSDART00000159629	ENSDARP00000133012	ENSDARG00000102798	chr22	5632029	5655680	-	DNA replication, Cell cycle	dre03030, dre04110			HALLMARK_G2M_CHECKPOINT, HALLMARK_MTORC1_SIGNALING, HALLMARK_E2F_TARGETS, HALLMARK_MYC_TARGETS_V1	BLANCO_MELO_BRONCHIAL_EPITHELIAL_CELLS_INFLUENZA_A_DEL_NS1_INFECTION_DN, DEURIG_T_CELL_PROLYMPHOCYTIC_LEUKEMIA_UP, AIYAR_COBRA1_TARGETS_DN, SHETH_LIVER_CANCER_VS_TXNIP_LOSS_PAM2, LEE_TARGETS_OF_PTCH1_AND_SUFU_UP, SANSOM_APC_TARGETS_UP, ALCALAY_AML_BY_NPM1_LOCALIZATION_DN, XU_CREBBP_TARGETS_UP, CHEN_ETV5_TARGETS_TESTIS, SMID_BREAST_CANCER_BASAL_UP, SERVITJA_LIVER_HNF1A_TARGETS_UP, FISCHER_G1_S_CEL…	3841.66	4028.76	3654.55	-0.140605	0.0673112	0.763951	FALSE	4020	4048	3600	3701	4034	3650
ENSDARG00000104039	errfi1a	protein_coding	ERBB receptor feedback inhibitor 1a, Zgc:162129 protein	errfi1a, errfi1, zgc:162129	A3KNJ9	A3KNJ9_DANRE	ENSDART00000160023, ENSDART00000186690	ENSDARP00000130213, ENSDARP00000153456	ENSDARG00000104039	chr11	40812590	40847615	+			intracellular, cell, plasma membrane, cell communication, signal transduction, cell surface receptor signaling pathway, enzyme linked receptor protein signaling pathway, transmembrane receptor protein tyrosine kinase signaling pathway, epidermal growth factor receptor signaling pathway, multicellular organism development, epidermis development, tissue development, cytoplasmic side of plasma membr…	GO:0005622, GO:0005623, GO:0005886, GO:0007154, GO:0007165, GO:0007166, GO:0007167, GO:0007169, GO:0007173, GO:0007275, GO:0008544, GO:0009888, GO:0009898, GO:0009913, GO:0009966, GO:0009968, GO:0009987, GO:0010646, GO:0010648, GO:0016020, GO:0019897, GO:0019898, GO:0023051, GO:0023052, GO:0023057, GO:0030154, GO:0030216, GO:0030855, GO:0030856, GO:0031234, GO:0032501, GO:0032502, GO:0038127, GO:…	HALLMARK_HYPOXIA, HALLMARK_CHOLESTEROL_HOMEOSTASIS	CHIARADONNA_NEOPLASTIC_TRANSFORMATION_CDC25_UP, BERENJENO_TRANSFORMED_BY_RHOA_REVERSIBLY_DN, LANDIS_ERBB2_BREAST_TUMORS_324_UP, WOTTON_RUNX_TARGETS_DN, MCCABE_BOUND_BY_HOXC6, MCCABE_HOXC6_TARGETS_DN, MCCABE_HOXC6_TARGETS_CANCER_DN, ACEVEDO_METHYLATED_IN_LIVER_CANCER_DN, BRUECKNER_TARGETS_OF_MIRLET7A3_UP, PIONTEK_PKD1_TARGETS_UP, KORKOLA_EMBRYONIC_CARCINOMA_VS_SEMINOMA_UP, YAO_TEMPORAL_RESPONSE_TO…	3840.99	3925.09	3756.89	-0.0631721	0.500598	0.999929	FALSE	4092	3765	3533	3975	3928	3754
ENSDARG00000059654	eif3ba	protein_coding	Eukaryotic translation initiation factor 3 subunit B	eif3ba, EIF3B, EIF3S9	X1WET9	X1WET9_DANRE	ENSDART00000155440	ENSDARP00000128740	ENSDARG00000059654	chr3	41714966	41724932	+	RNA transport	dre03013	nucleotide binding, formation of translation preinitiation complex, heart rudiment development, nucleic acid binding, RNA binding, translation initiation factor activity, binding, protein binding, intracellular, cell, cytoplasm, eukaryotic translation initiation factor 3 complex, translation, translational initiation, regulation of translation, regulation of translational initiation, peptide meta…	GO:0000166, GO:0001731, GO:0003313, GO:0003676, GO:0003723, GO:0003743, GO:0005488, GO:0005515, GO:0005622, GO:0005623, GO:0005737, GO:0005852, GO:0006412, GO:0006413, GO:0006417, GO:0006446, GO:0006518, GO:0006807, GO:0007275, GO:0007507, GO:0008135, GO:0008152, GO:0009058, GO:0009059, GO:0009790, GO:0009888, GO:0009889, GO:0009987, GO:0010467, GO:0010468, GO:0010556, GO:0010608, GO:0014031, GO:…	HALLMARK_MYC_TARGETS_V1	HOUNKPE_HOUSEKEEPING_GENES, GINESTIER_BREAST_CANCER_ZNF217_AMPLIFIED_DN, TONKS_TARGETS_OF_RUNX1_RUNX1T1_FUSION_MONOCYTE_UP, LIANG_HEMATOPOIESIS_STEM_CELL_NUMBER_SMALL_VS_HUGE_UP, CAFFAREL_RESPONSE_TO_THC_8HR_3_DN, WANG_PROSTATE_CANCER_ANDROGEN_INDEPENDENT, NIKOLSKY_BREAST_CANCER_7P22_AMPLICON, ZHAN_MULTIPLE_MYELOMA_UP, ZAMORA_NOS2_TARGETS_DN, GAVIN_FOXP3_TARGETS_CLUSTER_T7, FISCHER_DREAM_TARGETS,…	3836.47	3907.79	3765.16	-0.0536286	0.488649	0.999929	FALSE	3834	3993	3772	3749	3913	3760
ENSDARG00000104953	stt3a	protein_coding	Dolichyl-diphosphooligosaccharide--protein glycotransferase	stt3a	A0A0R4IRD0; A0A0R4IR75	A0A0R4IRD0_DANRE; A0A0R4IR75_DANRE	ENSDART00000159501; ENSDART00000168778	ENSDARP00000138249; ENSDARP00000136997	ENSDARG00000104953	chr10	39212601	39234155	+	N-Glycan biosynthesis, Metabolic pathways, Protein processing in endoplasmic reticulum	dre00510, dre01100, dre04141	catalytic activity, oligosaccharyl transferase activity, dolichyl-diphosphooligosaccharide-protein glycotransferase activity, intracellular, cell, cytoplasm, endoplasmic reticulum, endoplasmic reticulum membrane, carbohydrate metabolic process, cellular protein modification process, protein glycosylation, protein N-linked glycosylation, metabolic process, oligosaccharyltransferase complex, biosyn…	GO:0003824, GO:0004576, GO:0004579, GO:0005622, GO:0005623, GO:0005737, GO:0005783, GO:0005789, GO:0005975, GO:0006464, GO:0006486, GO:0006487, GO:0008152, GO:0008250, GO:0009058, GO:0009059, GO:0009100, GO:0009101, GO:0009987, GO:0012505, GO:0016020, GO:0016021, GO:0016740, GO:0016757, GO:0016758, GO:0018193, GO:0018196, GO:0018279, GO:0019538, GO:0031224, GO:0032991, GO:0034645, GO:0036211, GO:…		LASTOWSKA_NEUROBLASTOMA_COPY_NUMBER_DN, SHETH_LIVER_CANCER_VS_TXNIP_LOSS_PAM2, MORI_PLASMA_CELL_UP, TARTE_PLASMA_CELL_VS_B_LYMPHOCYTE_UP, GOLDRATH_HOMEOSTATIC_PROLIFERATION, QI_PLASMACYTOMA_DN, BOYAULT_LIVER_CANCER_SUBCLASS_G1_UP, BRUINS_UVC_RESPONSE_VIA_TP53_GROUP_D, KEGG_N_GLYCAN_BIOSYNTHESIS, REACTOME_ASPARAGINE_N_LINKED_GLYCOSYLATION, REACTOME_INFECTIOUS_DISEASE, REACTOME_POST_TRANSLATIONAL_P…	3835.68	3966.51	3704.86	-0.0984255	0.198899	0.93877	FALSE	3923	4021	3682	3719	3972	3700
ENSDARG00000031763	smad6b	protein_coding	Mothers against decapentaplegic homolog	smad6b, LOC564395, si:dkey-288j18.1	Q1L8Y3	Q1L8Y3_DANRE	ENSDART00000100569	ENSDARP00000091342	ENSDARG00000031763	chr18	19648275	19699061	+	TGF-beta signaling pathway	dre04350	nucleic acid binding transcription factor activity, nucleic acid binding, DNA binding, transcription factor activity, sequence-specific DNA binding, binding, intracellular, cell, nucleus, transcription factor complex, cytoplasm, nucleobase-containing compound metabolic process, transcription, DNA-templated, regulation of transcription, DNA-templated, cellular aromatic compound metabolic process, …	GO:0001071, GO:0003676, GO:0003677, GO:0003700, GO:0005488, GO:0005622, GO:0005623, GO:0005634, GO:0005667, GO:0005737, GO:0006139, GO:0006351, GO:0006355, GO:0006725, GO:0006807, GO:0007154, GO:0007165, GO:0007166, GO:0007167, GO:0007178, GO:0007179, GO:0008152, GO:0009058, GO:0009059, GO:0009719, GO:0009889, GO:0009987, GO:0010033, GO:0010467, GO:0010468, GO:0010556, GO:0016070, GO:0018130, GO:…	HALLMARK_TGF_BETA_SIGNALING	GAL_LEUKEMIC_STEM_CELL_UP, LINDGREN_BLADDER_CANCER_CLUSTER_3_DN, ODONNELL_METASTASIS_DN, PEREZ_TP53_TARGETS, PEREZ_TP63_TARGETS, PEREZ_TP53_AND_TP63_TARGETS, ROPERO_HDAC2_TARGETS, BENPORATH_SUZ12_TARGETS, ZHANG_RESPONSE_TO_IKK_INHIBITOR_AND_TNF_DN, GOTTWEIN_TARGETS_OF_KSHV_MIR_K12_11, HALMOS_CEBPA_TARGETS_DN, TSENG_IRS1_TARGETS_DN, BILD_E2F3_ONCOGENIC_SIGNATURE, LOPES_METHYLATED_IN_COLON_CANCER_D…	3829.25	3887.87	3770.62	-0.0441666	0.567591	0.999929	FALSE	3820	3967	3772	3760	3893	3766
ENSDARG00000028067	bnip3lb	protein_coding	BCL2-interacting protein 3-like b	bnip3lb	A2BG79	A2BG79_DANRE	ENSDART00000030205	ENSDARP00000038022	ENSDARG00000028067	chr10	18911152	18935945	+					HALLMARK_HYPOXIA, HALLMARK_APOPTOSIS, HALLMARK_HEME_METABOLISM	HOUNKPE_HOUSEKEEPING_GENES, FOURNIER_ACINAR_DEVELOPMENT_EARLY_UP, LIU_CMYB_TARGETS_UP, LIU_VMYB_TARGETS_UP, LAIHO_COLORECTAL_CANCER_SERRATED_UP, GINESTIER_BREAST_CANCER_20Q13_AMPLIFICATION_UP, BILBAN_B_CLL_LPL_UP, TONKS_TARGETS_OF_RUNX1_RUNX1T1_FUSION_HSC_UP, LUI_THYROID_CANCER_CLUSTER_2, ALCALA_APOPTOSIS, ROPERO_HDAC2_TARGETS, CHEOK_RESPONSE_TO_HD_MTX_DN, IIZUKA_LIVER_CANCER_PROGRESSION_L1_G1_UP…	3819.23	3716.8	3921.65	0.0773794	0.313778	0.978656	FALSE	3671	3773	3903	3931	3722	3917
ENSDARG00000075467	shisa3	protein_coding	Shisa family member 3	shisa3	F1QXS2	F1QXS2_DANRE	ENSDART00000110191	ENSDARP00000102069	ENSDARG00000075467	chr14	45200278	45206999	-			membrane, integral component of membrane, intrinsic component of membrane, membrane part	GO:0016020, GO:0016021, GO:0031224, GO:0044425		LASTOWSKA_NEUROBLASTOMA_COPY_NUMBER_DN, RIGGI_EWING_SARCOMA_PROGENITOR_UP, MEISSNER_BRAIN_HCP_WITH_H3K4ME2_AND_H3K27ME3, MARTENS_TRETINOIN_RESPONSE_UP, VECCHI_GASTRIC_CANCER_EARLY_DN, CUI_TCF21_TARGETS_2_DN, KONDO_EZH2_TARGETS, LEE_BMP2_TARGETS_DN, ZWANG_CLASS_1_TRANSIENTLY_INDUCED_BY_EGF, GARGALOVIC_RESPONSE_TO_OXIDIZED_PHOSPHOLIPIDS_GREY_DN, FOSTER_TOLERANT_MACROPHAGE_DN	3815.09	3900.82	3729.35	-0.0648365	0.452974	0.999929	FALSE	3726	4089	3833	3615	3907	3724
ENSDARG00000043795	arhgdia	protein_coding	Rho GDP dissociation inhibitor (GDI) alpha	arhgdia	Q6P3J2	Q6P3J2_DANRE	ENSDART00000064311, ENSDART00000154157	ENSDARP00000064310, ENSDARP00000127753	ENSDARG00000043795	chr3	59899452	59947208	+			GDP-dissociation inhibitor activity, Rho GDP-dissociation inhibitor activity, intracellular, cell, cytoplasm, cell communication, signal transduction, small GTPase mediated signal transduction, cellular process, signaling, enzyme regulator activity, GTPase regulator activity, intracellular signal transduction, intracellular part, cell part, single-organism process, single organism signaling, sing…	GO:0005092, GO:0005094, GO:0005622, GO:0005623, GO:0005737, GO:0007154, GO:0007165, GO:0007264, GO:0009987, GO:0023052, GO:0030234, GO:0030695, GO:0035556, GO:0044424, GO:0044464, GO:0044699, GO:0044700, GO:0044763, GO:0050789, GO:0050794, GO:0050896, GO:0051716, GO:0060589, GO:0065007, GO:0098772	HALLMARK_MITOTIC_SPINDLE, HALLMARK_PI3K_AKT_MTOR_SIGNALING	ELVIDGE_HYPOXIA_DN, SCHLOSSER_SERUM_RESPONSE_AUGMENTED_BY_MYC, WOOD_EBV_EBNA1_TARGETS_UP, AMIT_EGF_RESPONSE_240_HELA, NIKOLSKY_BREAST_CANCER_17Q21_Q25_AMPLICON, LIN_APC_TARGETS, WEIGEL_OXIDATIVE_STRESS_RESPONSE, MURAKAMI_UV_RESPONSE_6HR_UP, MACLACHLAN_BRCA1_TARGETS_UP, GAJATE_RESPONSE_TO_TRABECTEDIN_DN, DAZARD_UV_RESPONSE_CLUSTER_G4, ITO_PTTG1_TARGETS_DN, ZHANG_BREAST_CANCER_PROGENITORS_DN, JIANG…	3814.42	3935.34	3693.5	-0.0914783	0.236272	0.951863	FALSE	3871	4011	3691	3687	3941	3689
ENSDARG00000059906	sdc4	protein_coding	Syndecan 4	sdc4	F6NMW3	F6NMW3_DANRE	ENSDART00000083830	ENSDARP00000078265	ENSDARG00000059906	chr6	52663097	52675630	-	ECM-receptor interaction, Cell adhesion molecules (CAMs)	dre04512, dre04514			HALLMARK_TNFA_SIGNALING_VIA_NFKB, HALLMARK_HYPOXIA, HALLMARK_EPITHELIAL_MESENCHYMAL_TRANSITION	BLANCO_MELO_RESPIRATORY_SYNCYTIAL_VIRUS_INFECTION_A594_CELLS_UP, BLANCO_MELO_BETA_INTERFERON_TREATED_BRONCHIAL_EPITHELIAL_CELLS_UP, DAVICIONI_TARGETS_OF_PAX_FOXO1_FUSIONS_UP, LUCAS_HNF4A_TARGETS_UP, APPIERTO_RESPONSE_TO_FENRETINIDE_UP, LUND_SILENCED_BY_METHYLATION, AMIT_EGF_RESPONSE_240_HELA, NIKOLSKY_BREAST_CANCER_20Q12_Q13_AMPLICON, NELSON_RESPONSE_TO_ANDROGEN_DN, DORSAM_HOXA9_TARGETS_DN, CROME…	3804.15	3808.2	3800.09	-0.00307651	0.968643	0.999929	FALSE	3816	3810	3727	3865	3813	3796
ENSDARG00000074758	csde1	protein_coding	Cold shock domain-containing E1, RNA-binding	csde1	A0A2R8QRZ0; E9QFH8; F1R386; A0A2R8QTS1; E9QCU5; A0A2R8QTF0	A0A2R8QRZ0_DANRE; E9QFH8_DANRE; F1R386_DANRE; A0A2R8QTS1_DANRE; E9QCU5_DANRE; A0A2R8QTF0_DANRE	ENSDART00000183297; ENSDART00000134542; ENSDART00000140606; ENSDART00000182588; ENSDART00000144041; ENSDART00000185981	ENSDARP00000155984; ENSDARP00000116773; ENSDARP00000116278; ENSDARP00000156900; ENSDARP00000112965; ENSDARP00000156947	ENSDARG00000074758	chr8	22521729	22542545	-			nucleic acid binding, DNA binding, binding, nucleobase-containing compound metabolic process, transcription, DNA-templated, regulation of transcription, DNA-templated, cellular aromatic compound metabolic process, nitrogen compound metabolic process, metabolic process, biosynthetic process, macromolecule biosynthetic process, regulation of biosynthetic process, cellular process, gene expression, …	GO:0003676, GO:0003677, GO:0005488, GO:0006139, GO:0006351, GO:0006355, GO:0006725, GO:0006807, GO:0008152, GO:0009058, GO:0009059, GO:0009889, GO:0009987, GO:0010467, GO:0010468, GO:0010556, GO:0016070, GO:0018130, GO:0019219, GO:0019222, GO:0019438, GO:0031323, GO:0031326, GO:0032774, GO:0034641, GO:0034645, GO:0034654, GO:0043170, GO:0044237, GO:0044238, GO:0044249, GO:0044260, GO:0044271, GO:…		IBRAHIM_NRF1_UP, IBRAHIM_NRF2_UP, SEIDEN_ONCOGENESIS_BY_MET, JAZAG_TGFB1_SIGNALING_DN, MARIADASON_RESPONSE_TO_BUTYRATE_SULINDAC_4, YIH_RESPONSE_TO_ARSENITE_C1, JIANG_AGING_CEREBRAL_CORTEX_DN, KYNG_ENVIRONMENTAL_STRESS_RESPONSE_NOT_BY_UV_IN_OLD, KYNG_DNA_DAMAGE_DN, KYNG_ENVIRONMENTAL_STRESS_RESPONSE_UP, CAMPS_COLON_CANCER_COPY_NUMBER_UP, GUTIERREZ_MULTIPLE_MYELOMA_UP, EPPERT_LSC_R, ONKEN_UVEAL_MEL…	3804.14	3585.24	4023.05	0.166176	0.0306485	0.557128	FALSE	3567	3613	3974	4063	3590	4018
ENSDARG00000052856	khdrbs1a	protein_coding	KH domain-containing, RNA-binding, signal transduction-associated 1a; KH domain containing, RNA binding, signal transduction associated 1, KH domain-containing, RNA-binding, signal transduction-associated 1a	khdrbs1a; khdrbs1a, khdrbs1	A0A0R4ISK8; Q6NW56; A2CE73	A0A0R4ISK8_DANRE; Q6NW56_DANRE; A2CE73_DANRE	ENSDART00000159021; ENSDART00000074787; ENSDART00000125633, ENSDART00000183589	ENSDARP00000138873; ENSDARP00000069273; ENSDARP00000106646, ENSDARP00000145957	ENSDARG00000052856	chr13	45009957	45022527	-							3802.76	3871.05	3734.46	-0.0518085	0.500995	0.999929	FALSE	3819	3934	3721	3739	3876	3730
ENSDARG00000070670	crip2	protein_coding	Cysteine-rich protein 2	crip2	F1QZB0	F1QZB0_DANRE	ENSDART00000103980	ENSDARP00000094755	ENSDARG00000070670	chr17	37445525	37474689	-					HALLMARK_COAGULATION	DAVICIONI_MOLECULAR_ARMS_VS_ERMS_UP, PEREZ_TP53_TARGETS, MORI_SMALL_PRE_BII_LYMPHOCYTE_DN, ONDER_CDH1_TARGETS_1_UP, ONDER_CDH1_TARGETS_3_UP, ROSS_ACUTE_MYELOID_LEUKEMIA_CBF, YAO_HOXA10_TARGETS_VIA_PROGESTERONE_UP, ZHANG_TARGETS_OF_EWSR1_FLI1_FUSION, MARCHINI_TRABECTEDIN_RESISTANCE_UP, TSENG_IRS1_TARGETS_DN, RIGGI_EWING_SARCOMA_PROGENITOR_UP, HUANG_FOXA2_TARGETS_DN, KESHELAVA_MULTIPLE_DRUG_RESISTA…	3802.45	3894.84	3710.06	-0.0701046	0.365859	0.996751	FALSE	3825	3976	3713	3698	3900	3705
ENSDARG00000005359	sucla2	protein_coding	Succinate--CoA ligase [ADP-forming] subunit beta, mitochondrial	sucla2, SUCLA2	Q6PBI0	Q6PBI0_DANRE	ENSDART00000018503	ENSDARP00000021652	ENSDARG00000005359	chr6	10037252	10056640	+	Metabolic pathways, Carbon metabolism, Propanoate metabolism, Citrate cycle (TCA cycle)	dre01100, dre01200, dre00640, dre00020	nucleotide binding, nucleoside binding, purine nucleoside binding, catalytic activity, acyl-CoA ligase activity, succinate-CoA ligase activity, binding, ATP binding, metabolic process, 3-oxo-2-(2'-pentenyl)cyclopentane-1-octanoic acid CoA ligase activity, fatty acid ligase activity, CoA-ligase activity, ligase activity, ligase activity, forming carbon-sulfur bonds, acid-thiol ligase activity, pur…	GO:0000166, GO:0001882, GO:0001883, GO:0003824, GO:0003996, GO:0004774, GO:0005488, GO:0005524, GO:0008152, GO:0010435, GO:0015645, GO:0016405, GO:0016874, GO:0016877, GO:0016878, GO:0017076, GO:0018854, GO:0018855, GO:0018856, GO:0018857, GO:0030554, GO:0032549, GO:0032550, GO:0032553, GO:0032555, GO:0032559, GO:0034783, GO:0034793, GO:0034796, GO:0034823, GO:0034841, GO:0034842, GO:0034865, GO:…	HALLMARK_FATTY_ACID_METABOLISM, HALLMARK_OXIDATIVE_PHOSPHORYLATION	ABBUD_LIF_SIGNALING_1_DN, CHANG_IMMORTALIZED_BY_HPV31_UP, LIN_MELANOMA_COPY_NUMBER_DN, REACTOME_THE_CITRIC_ACID_TCA_CYCLE_AND_RESPIRATORY_ELECTRON_TRANSPORT, REACTOME_CITRIC_ACID_CYCLE_TCA_CYCLE, REACTOME_PYRUVATE_METABOLISM_AND_CITRIC_ACID_TCA_CYCLE, WP_TCA_CYCLE_AKA_KREBS_OR_CITRIC_ACID_CYCLE, WP_KREBS_CYCLE_DISORDERS, DIAZ_CHRONIC_MYELOGENOUS_LEUKEMIA_UP, TIEN_INTESTINE_PROBIOTICS_6HR_DN, TIEN…	3801.64	3946.8	3656.48	-0.1102	0.154762	0.911354	FALSE	3879	4026	3657	3647	3952	3652
ENSDARG00000105389	mmel1	protein_coding	Membrane metallo-endopeptidase-like 1	mmel1	A0A2R8QGK6; A0A140LH71	A0A2R8QGK6_DANRE; A0A140LH71_DANRE	ENSDART00000184673; ENSDART00000173239, ENSDART00000175424	ENSDARP00000151173; ENSDARP00000142601, ENSDARP00000144580	ENSDARG00000105389	chr11	40530748	40605868	+						PEREZ_TP53_TARGETS, MIKKELSEN_MCV6_LCP_WITH_H3K27ME3, MIKKELSEN_MEF_LCP_WITH_H3K27ME3, MARTENS_TRETINOIN_RESPONSE_UP, ZWANG_TRANSIENTLY_UP_BY_2ND_EGF_PULSE_ONLY, CHARAFE_BREAST_CANCER_LUMINAL_VS_MESENCHYMAL_UP, DODD_NASOPHARYNGEAL_CARCINOMA_UP, LIEN_BREAST_CARCINOMA_METAPLASTIC_VS_DUCTAL_DN, MATZUK_SPERMATOZOA	3801.8	3690	3913.59	0.0848477	0.279713	0.971805	FALSE	3713	3676	3822	3997	3694	3909
ENSDARG00000102441	ctnna1	protein_coding	Catenin (Cadherin-associated protein), alpha, Catenin (cadherin-associated protein), alpha 1, Cell-adhesion protein alphaE catenin	ctnna1, ctnna	Q9PVF8	Q9PVF8_DANRE	ENSDART00000171009	ENSDARP00000132933	ENSDARG00000102441	chr24	34488316	34680956	-	Tight junction, Adherens junction	dre04530, dre04520	actin binding, structural molecule activity, binding, protein binding, intracellular, cell, cytoplasm, cytosol, cytoskeleton, plasma membrane, microvillus, cell-cell junction, adherens junction, cell-cell adherens junction, cell cortex, organelle organization, cytoskeleton organization, actin filament organization, cell adhesion, beta-catenin binding, cytoskeletal protein binding, cellular proces…	GO:0003779, GO:0005198, GO:0005488, GO:0005515, GO:0005622, GO:0005623, GO:0005737, GO:0005829, GO:0005856, GO:0005886, GO:0005902, GO:0005911, GO:0005912, GO:0005913, GO:0005938, GO:0006996, GO:0007010, GO:0007015, GO:0007155, GO:0008013, GO:0008092, GO:0009987, GO:0015629, GO:0016020, GO:0016043, GO:0016337, GO:0016342, GO:0019897, GO:0019898, GO:0022610, GO:0030029, GO:0030036, GO:0030054, GO:…	HALLMARK_APICAL_JUNCTION	DEURIG_T_CELL_PROLYMPHOCYTIC_LEUKEMIA_UP, AKL_HTLV1_INFECTION_UP, BARIS_THYROID_CANCER_DN, KIM_MYC_AMPLIFICATION_TARGETS_DN, FALVELLA_SMOKERS_WITH_LUNG_CANCER, ALCALAY_AML_BY_NPM1_LOCALIZATION_UP, FAELT_B_CLL_WITH_VH3_21_DN, SESTO_RESPONSE_TO_UV_C8, WEIGEL_OXIDATIVE_STRESS_BY_TBH_AND_H2O2, KAAB_FAILED_HEART_ATRIUM_DN, LEE_CALORIE_RESTRICTION_MUSCLE_UP, VERRECCHIA_RESPONSE_TO_TGFB1_C5, VERRECCHIA_…	3800.78	3970.06	3631.51	-0.128558	0.115645	0.86159	FALSE	4036	3913	3509	3747	3974	3628
ENSDARG00000076667	ccng1	protein_coding	Cyclin-G1	ccng1	A0A0R4IGG7; E9QG23; F1QU95	A0A0R4IGG7_DANRE; E9QG23_DANRE; F1QU95_DANRE	ENSDART00000132514; ENSDART00000138274; ENSDART00000109065, ENSDART00000182067	ENSDARP00000132093; ENSDARP00000115586; ENSDARP00000101848, ENSDARP00000150277	ENSDARG00000076667	chr14	22129096	22140213	+	p53 signaling pathway	dre04115	cell cycle, cellular process, single-organism process, single-organism cellular process, regulation of biological process, regulation of cellular process, regulation of cell cycle, biological regulation	GO:0007049, GO:0009987, GO:0044699, GO:0044763, GO:0050789, GO:0050794, GO:0051726, GO:0065007	HALLMARK_MTORC1_SIGNALING, HALLMARK_P53_PATHWAY	BOGNI_TREATMENT_RELATED_MYELOID_LEUKEMIA_DN, MULLIGHAN_MLL_SIGNATURE_1_DN, MULLIGHAN_MLL_SIGNATURE_2_DN, HAHTOLA_MYCOSIS_FUNGOIDES_CD4_DN, SMITH_TERT_TARGETS_DN, GENTILE_UV_RESPONSE_CLUSTER_D9, JIANG_AGING_CEREBRAL_CORTEX_UP, SESTO_RESPONSE_TO_UV_C2, SIMBULAN_PARP1_TARGETS_UP, WU_HBX_TARGETS_1_UP, BACOLOD_RESISTANCE_TO_ALKYLATING_AGENTS_DN, WU_HBX_TARGETS_2_UP, DE_YY1_TARGETS_DN, LIN_NPAS4_TARGET…	3795.64	3923.7	3667.58	-0.0973613	0.212186	0.942637	FALSE	3843	4016	3680	3646	3929	3663
ENSDARG00000052674	csnk1a1	protein_coding	Casein kinase 1, alpha 1, Casein kinase 1-alphaL; Casein kinase 1, alpha 1, Casein kinase 1-alphaLS, Csnk1a1 protein; Casein kinase 1, alpha 1, Casein kinase 1alpha S; Casein kinase 1, alpha 1, Casein kinase I alpha	csnk1a1	Q8JHD9; Q8JHE0; Q8JG73; Q8JGT0	Q8JHD9_DANRE; Q8JHE0_DANRE; Q8JG73_DANRE; Q8JGT0_DANRE	ENSDART00000170906; ENSDART00000121429; ENSDART00000173351; ENSDART00000130655	ENSDARP00000130178; ENSDARP00000107253; ENSDARP00000142599; ENSDARP00000104911	ENSDARG00000052674	chr14	38762977	38783619	-	Wnt signaling pathway, Hedgehog signaling pathway	dre04310, dre04340				HOUNKPE_HOUSEKEEPING_GENES, IBRAHIM_NRF2_UP, TURASHVILI_BREAST_DUCTAL_CARCINOMA_VS_DUCTAL_NORMAL_DN, TURASHVILI_BREAST_DUCTAL_CARCINOMA_VS_LOBULAR_NORMAL_DN, THUM_SYSTOLIC_HEART_FAILURE_DN, LAIHO_COLORECTAL_CANCER_SERRATED_UP, HAHTOLA_MYCOSIS_FUNGOIDES_SKIN_DN, GAUSSMANN_MLL_AF4_FUSION_TARGETS_C_UP, RICKMAN_TUMOR_DIFFERENTIATED_WELL_VS_POORLY_DN, SCHAEFFER_PROSTATE_DEVELOPMENT_AND_CANCER_BOX2_UP,…	3790.36	3805.92	3774.79	-0.0118458	0.877672	0.999929	FALSE	3784	3838	3732	3809	3811	3770
ENSDARG00000078473	nucks1a	protein_coding	Nuclear casein kinase and cyclin-dependent kinase substrate 1, Nuclear casein kinase and cyclin-dependent kinase substrate 1a	nucks1a, nucks1	Q66I37	Q66I37_DANRE	ENSDART00000102858	ENSDARP00000093632	ENSDARG00000078473	chr11	38540138	38554394	-			catalytic activity, phosphorus metabolic process, phosphate-containing compound metabolic process, metabolic process, cellular process, kinase activity, phosphorylation, transferase activity, transferase activity, transferring phosphorus-containing groups, cellular metabolic process	GO:0003824, GO:0006793, GO:0006796, GO:0008152, GO:0009987, GO:0016301, GO:0016310, GO:0016740, GO:0016772, GO:0044237		HOUNKPE_HOUSEKEEPING_GENES, ZHONG_RESPONSE_TO_AZACITIDINE_AND_TSA_DN, CHANDRAN_METASTASIS_TOP50_UP, WAMUNYOKOLI_OVARIAN_CANCER_LMP_DN, HAHTOLA_MYCOSIS_FUNGOIDES_CD4_DN, LIU_NASOPHARYNGEAL_CARCINOMA, RICKMAN_TUMOR_DIFFERENTIATED_WELL_VS_POORLY_UP, PASQUALUCCI_LYMPHOMA_BY_GC_STAGE_DN, MARIADASON_RESPONSE_TO_BUTYRATE_SULINDAC_4, FIRESTEIN_PROLIFERATION, FISCHER_DREAM_TARGETS, JINESH_BLEBBISHIELD_TO_…	3779.41	3624.43	3934.38	0.118351	0.177403	0.924267	FALSE	3735	3521	3747	4115	3628	3931
ENSDARG00000057317	nexn	protein_coding	Nexilin (F actin-binding protein)	nexn	A0A2R8Q6F9; F8W277; A0A2R9YJK7; A0A2R8Q4T4; F8W2U9; F1QGT0	A0A2R8Q6F9_DANRE; F8W277_DANRE; A0A2R9YJK7_DANRE; A0A2R8Q4T4_DANRE; F8W2U9_DANRE; F1QGT0_DANRE	ENSDART00000192783; ENSDART00000149506; ENSDART00000100558; ENSDART00000190530; ENSDART00000148962; ENSDART00000148802	ENSDARP00000148589; ENSDARP00000124827; ENSDARP00000091331; ENSDARP00000145943; ENSDARP00000124600; ENSDARP00000124483	ENSDARG00000057317	chr8	18515711	18537882	-					HALLMARK_APICAL_JUNCTION	SEAVEY_EPITHELIOID_HEMANGIOENDOTHELIOMA, BLANCO_MELO_BRONCHIAL_EPITHELIAL_CELLS_INFLUENZA_A_DEL_NS1_INFECTION_DN, HOOI_ST7_TARGETS_UP, CHEBOTAEV_GR_TARGETS_DN, YANAGIHARA_ESX1_TARGETS, MEISSNER_NPC_HCP_WITH_H3K4ME2, FONTAINE_FOLLICULAR_THYROID_ADENOMA_UP, CHANDRAN_METASTASIS_DN, WP_VEGFAVEGFR2_SIGNALING_PATHWAY, PICCALUGA_ANGIOIMMUNOBLASTIC_LYMPHOMA_UP, LIU_PROSTATE_CANCER_DN, SENGUPTA_NASOPHARYN…	3764.82	3907.33	3622.32	-0.109242	0.178054	0.924267	FALSE	3786	4041	3673	3562	3913	3617
ENSDARG00000000563	ttn.1	protein_coding	Titin, tandem duplicate 1	ttn.1; ttn.1, ttnb	A0A2R8PZT6; G1K2X0; A0A2R8QPI1	A0A2R8PZT6_DANRE; G1K2X0_DANRE; A0A2R8QPI1_DANRE	ENSDART00000193688; ENSDART00000125953; ENSDART00000191396	ENSDARP00000145605; ENSDARP00000107866; ENSDARP00000157573	ENSDARG00000000563	chr9	42732992	42873700	-							3757.54	4762.84	2752.23	-0.791003	0.145681	0.900005	FALSE	3463	6100	3456	2031	4781	2743
ENSDARG00000036107	txnipa	protein_coding	Thioredoxin interacting protein, Thioredoxin-interacting protein a, Txnip protein	txnipa, txnip	Q7ZWB6	Q7ZWB6_DANRE	ENSDART00000052421	ENSDARP00000052420	ENSDARG00000036107	chr19	24488403	24492326	+					HALLMARK_APOPTOSIS, HALLMARK_INTERFERON_ALPHA_RESPONSE, HALLMARK_INTERFERON_GAMMA_RESPONSE, HALLMARK_P53_PATHWAY	IBRAHIM_NRF2_DOWN, BLANCO_MELO_COVID19_SARS_COV_2_INFECTION_CALU3_CELLS_UP, DAVICIONI_MOLECULAR_ARMS_VS_ERMS_UP, GARGALOVIC_RESPONSE_TO_OXIDIZED_PHOSPHOLIPIDS_RED_DN, HOEBEKE_LYMPHOID_STEM_CELL_DN, RHEIN_ALL_GLUCOCORTICOID_THERAPY_UP, MULLIGHAN_NPM1_MUTATED_SIGNATURE_1_UP, MULLIGHAN_NPM1_MUTATED_SIGNATURE_2_UP, MULLIGHAN_NPM1_SIGNATURE_3_UP, TONKS_TARGETS_OF_RUNX1_RUNX1T1_FUSION_HSC_UP, ODONNELL_…	3761.54	3634.12	3888.95	0.0977496	0.20482	0.942092	FALSE	3610	3668	3849	3920	3639	3884
ENSDARG00000105177	ilf3b	protein_coding	Interleukin enhancer-binding factor 3b	ilf3b	A0A0R4IBR5; A0A0R4IHG8; A0A0R4IBM8; A0A0R4IPU4; A0A0R4IUQ9	A0A0R4IBR5_DANRE; A0A0R4IHG8_DANRE; A0A0R4IBM8_DANRE; A0A0R4IPU4_DANRE; A0A0R4IUQ9_DANRE	ENSDART00000165808; ENSDART00000168315; ENSDART00000158068; ENSDART00000164872; ENSDART00000162317, ENSDART00000184342	ENSDARP00000129964; ENSDARP00000132586; ENSDARP00000130355; ENSDARP00000138304; ENSDARP00000140809, ENSDARP00000148432	ENSDARG00000105177	chr3	13842554	13879635	+			nucleic acid binding, DNA binding, RNA binding, binding, intracellular, cell, nucleus, nucleobase-containing compound metabolic process, transcription, DNA-templated, regulation of transcription, DNA-templated, cellular aromatic compound metabolic process, nitrogen compound metabolic process, metabolic process, biosynthetic process, macromolecule biosynthetic process, regulation of biosynthetic p…	GO:0003676, GO:0003677, GO:0003723, GO:0005488, GO:0005622, GO:0005623, GO:0005634, GO:0006139, GO:0006351, GO:0006355, GO:0006725, GO:0006807, GO:0008152, GO:0009058, GO:0009059, GO:0009889, GO:0009987, GO:0010467, GO:0010468, GO:0010556, GO:0016070, GO:0018130, GO:0019219, GO:0019222, GO:0019438, GO:0031323, GO:0031326, GO:0032774, GO:0034641, GO:0034645, GO:0034654, GO:0043170, GO:0043226, GO:…	HALLMARK_G2M_CHECKPOINT, HALLMARK_E2F_TARGETS	HOUNKPE_HOUSEKEEPING_GENES, GINESTIER_BREAST_CANCER_ZNF217_AMPLIFIED_DN, SCHLOSSER_MYC_TARGETS_AND_SERUM_RESPONSE_UP, WOOD_EBV_EBNA1_TARGETS_UP, JAZAG_TGFB1_SIGNALING_UP, MORI_EMU_MYC_LYMPHOMA_BY_ONSET_TIME_UP, ONDER_CDH1_TARGETS_1_DN, KLEIN_PRIMARY_EFFUSION_LYMPHOMA_UP, HADDAD_T_LYMPHOCYTE_AND_NK_PROGENITOR_UP, HOFMANN_CELL_LYMPHOMA_UP, ZHAN_MULTIPLE_MYELOMA_UP, WORSCHECH_TUMOR_REJECTION_DN, WAN…	3744.05	3826.08	3662.02	-0.0632089	0.415903	0.999929	FALSE	3823	3839	3602	3714	3831	3658
ENSDARG00000075557	apcdd1l	protein_coding	Adenomatosis polyposis coli down-regulated 1-like	apcdd1l	E7F3Y0; A0A2R8QKC8	E7F3Y0_DANRE; A0A2R8QKC8_DANRE	ENSDART00000112226; ENSDART00000191594	ENSDARP00000102504; ENSDARP00000154734	ENSDARG00000075557	chr6	49650170	49673476	-						HATADA_METHYLATED_IN_LUNG_CANCER_UP, BENPORATH_SUZ12_TARGETS, NIKOLSKY_BREAST_CANCER_20Q12_Q13_AMPLICON, JOHNSTONE_PARVB_TARGETS_1_DN, MANNE_COVID19_NONICU_VS_HEALTHY_DONOR_PLATELETS_DN, MANNE_COVID19_ICU_VS_HEALTHY_DONOR_PLATELETS_DN, MANNE_COVID19_COMBINED_COHORT_VS_HEALTHY_DONOR_PLATELETS_DN, MEBARKI_HCC_PROGENITOR_FZD8CRD_UP, CHARAFE_BREAST_CANCER_LUMINAL_VS_MESENCHYMAL_DN, RIGGI_EWING_SARCOM…	3737.88	3737.62	3738.13	0.000196397	0.999129	0.999929	FALSE	3469	4021	3943	3521	3745	3732
ENSDARG00000104782	oaz1b	protein_coding	Ornithine decarboxylase antizyme 2	oaz1b	A0A0R4IVI9	A0A0R4IVI9_DANRE	ENSDART00000160956	ENSDARP00000139123	ENSDARG00000104782	chr21	723998	735587	+			enzyme inhibitor activity, intracellular, cell, cytoplasm, cytosol, cellular biogenic amine metabolic process, polyamine metabolic process, polyamine biosynthetic process, nitrogen compound metabolic process, transport, intracellular protein transport, ornithine decarboxylase inhibitor activity, protein localization, metabolic process, biosynthetic process, amine metabolic process, amine biosynth…	GO:0004857, GO:0005622, GO:0005623, GO:0005737, GO:0005829, GO:0006576, GO:0006595, GO:0006596, GO:0006807, GO:0006810, GO:0006886, GO:0008073, GO:0008104, GO:0008152, GO:0009058, GO:0009308, GO:0009309, GO:0009987, GO:0015031, GO:0030234, GO:0032386, GO:0032388, GO:0032879, GO:0032880, GO:0033036, GO:0033157, GO:0034613, GO:0034641, GO:0042401, GO:0042979, GO:0043086, GO:0044092, GO:0044106, GO:…	HALLMARK_SPERMATOGENESIS	FRASOR_TAMOXIFEN_RESPONSE_UP, MULLIGHAN_NPM1_MUTATED_SIGNATURE_1_DN, MULLIGHAN_NPM1_MUTATED_SIGNATURE_2_DN, MULLIGHAN_NPM1_SIGNATURE_3_DN, JAZAG_TGFB1_SIGNALING_DN, NIKOLSKY_BREAST_CANCER_1Q21_AMPLICON, MCCLUNG_COCAINE_REWARD_5D, SAFFORD_T_LYMPHOCYTE_ANERGY, FIGUEROA_AML_METHYLATION_CLUSTER_2_UP, FIGUEROA_AML_METHYLATION_CLUSTER_4_UP, FIGUEROA_AML_METHYLATION_CLUSTER_6_UP, FIGUEROA_AML_METHYLATIO…	3723.46	3822.51	3624.41	-0.0767508	0.324324	0.978656	FALSE	3760	3896	3622	3618	3828	3620
ENSDARG00000009534	wls	protein_coding	Wnt ligand secretion mediator	wls	F2Z4U3	F2Z4U3_DANRE	ENSDART00000016369	ENSDARP00000016104	ENSDARG00000009534	chr2	10342177	10386738	-			skeletal system development, regionalization, binding, protein binding, cell communication, signal transduction, cell surface receptor signaling pathway, cell-cell signaling, multicellular organism development, pattern specification process, nervous system development, central nervous system development, brain development, sensory organ development, anatomical structure morphogenesis, embryo deve…	GO:0001501, GO:0003002, GO:0005488, GO:0005515, GO:0007154, GO:0007165, GO:0007166, GO:0007267, GO:0007275, GO:0007389, GO:0007399, GO:0007417, GO:0007420, GO:0007423, GO:0009653, GO:0009790, GO:0009792, GO:0009887, GO:0009888, GO:0009952, GO:0009987, GO:0016020, GO:0016021, GO:0016055, GO:0017147, GO:0021532, GO:0021536, GO:0021538, GO:0021903, GO:0021915, GO:0021986, GO:0023052, GO:0030900, GO:…	HALLMARK_IL2_STAT5_SIGNALING	TURASHVILI_BREAST_LOBULAR_CARCINOMA_VS_DUCTAL_NORMAL_DN, TURASHVILI_BREAST_LOBULAR_CARCINOMA_VS_LOBULAR_NORMAL_UP, LIU_TARGETS_OF_VMYB_VS_CMYB_UP, GAUSSMANN_MLL_AF4_FUSION_TARGETS_A_UP, MOHANKUMAR_HOXA1_TARGETS_DN, BENPORATH_SUZ12_TARGETS, BENPORATH_EED_TARGETS, CERVERA_SDHB_TARGETS_2, CERVERA_SDHB_TARGETS_1_UP, SMID_BREAST_CANCER_LUMINAL_B_DN, HOFFMANN_PRE_BI_TO_LARGE_PRE_BII_LYMPHOCYTE_DN, YAO_…	3719.77	3838.16	3601.38	-0.091838	0.240461	0.953812	FALSE	3845	3841	3533	3662	3843	3597
ENSDARG00000009484	arf1	protein_coding	ADP-ribosylation factor 1	arf1	Q803D1	Q803D1_DANRE	ENSDART00000109319	ENSDARP00000102498	ENSDARG00000009484	chr2	3062737	3077027	-			nucleotide binding, nucleoside binding, purine nucleoside binding, binding, GTP binding, intracellular, cell, cell communication, signal transduction, small GTPase mediated signal transduction, multicellular organism development, sensory organ development, cellular process, purine nucleotide binding, guanyl nucleotide binding, signaling, multicellular organismal process, developmental process, ri…	GO:0000166, GO:0001882, GO:0001883, GO:0005488, GO:0005525, GO:0005622, GO:0005623, GO:0007154, GO:0007165, GO:0007264, GO:0007275, GO:0007423, GO:0009987, GO:0017076, GO:0019001, GO:0023052, GO:0032501, GO:0032502, GO:0032549, GO:0032550, GO:0032553, GO:0032555, GO:0032561, GO:0035295, GO:0035556, GO:0035639, GO:0036094, GO:0043583, GO:0044464, GO:0044699, GO:0044700, GO:0044707, GO:0044763, GO:…			3719.91	3729.42	3710.4	-0.00737353	0.925823	0.999929	FALSE	3749	3719	3627	3786	3734	3706
ENSDARG00000008867	rap1b	protein_coding	Small monomeric GTPase; Ras-related protein Rap-1b	rap1b; rap1b, si:dkey-31f5.4	Z4YIG5; Q6TEN1	Z4YIG5_DANRE; RAP1B_DANRE	ENSDART00000132081; ENSDART00000042250	ENSDARP00000114387; ENSDARP00000042249	ENSDARG00000008867	chr4	18852821	18939338	-	Focal adhesion, MAPK signaling pathway	dre04510, dre04010				HOLLMANN_APOPTOSIS_VIA_CD40_UP, DAVICIONI_TARGETS_OF_PAX_FOXO1_FUSIONS_UP, NIKOLSKY_BREAST_CANCER_12Q13_Q21_AMPLICON, BYSTRYKH_HEMATOPOIESIS_STEM_CELL_AND_BRAIN_QTL_TRANS, DORSAM_HOXA9_TARGETS_UP, WALLACE_PROSTATE_CANCER_DN, AGUIRRE_PANCREATIC_CANCER_COPY_NUMBER_DN, HOLLERN_EMT_BREAST_TUMOR_UP, REACTOME_HEMOSTASIS, REACTOME_CYTOKINE_SIGNALING_IN_IMMUNE_SYSTEM, REACTOME_ADAPTIVE_IMMUNE_SYSTEM, REA…	3718.08	3789.71	3646.44	-0.0555861	0.477371	0.999929	FALSE	3796	3793	3578	3707	3794	3642
ENSDARG00000044345	cyfip1	protein_coding	Cytoplasmic FMR1-interacting protein 1 homolog; Cytoplasmic FMR1-interacting protein	cyfip1	F1R468; F1QE65	F1R468_DANRE; F1QE65_DANRE	ENSDART00000122199; ENSDART00000065127	ENSDARP00000107761; ENSDARP00000065126	ENSDARG00000044345	chr6	37655078	37730907	+	RNA transport, Regulation of actin cytoskeleton	dre03013, dre04810			HALLMARK_IL2_STAT5_SIGNALING	BENPORATH_SUZ12_TARGETS, TARTE_PLASMA_CELL_VS_PLASMABLAST_UP, ABBUD_LIF_SIGNALING_1_DN, SESTO_RESPONSE_TO_UV_C8, VANASSE_BCL2_TARGETS_DN, VALK_AML_CLUSTER_4, KYNG_WERNER_SYNDROM_AND_NORMAL_AGING_DN, REACTOME_INNATE_IMMUNE_SYSTEM, REACTOME_SIGNALING_BY_VEGF, REACTOME_RHO_GTPASE_EFFECTORS, REACTOME_FCGAMMA_RECEPTOR_FCGR_DEPENDENT_PHAGOCYTOSIS, REACTOME_INFECTIOUS_DISEASE, REACTOME_RHO_GTPASES_ACTIV…	3717.79	3745.96	3689.61	-0.0218616	0.780691	0.999929	FALSE	3669	3834	3703	3667	3751	3685
ENSDARG00000043976	etf1b	protein_coding	Eukaryotic peptide chain release factor subunit 1	etf1b, ETF1, etf1	Q803E5	Q803E5_DANRE	ENSDART00000064558, ENSDART00000193938	ENSDARP00000064557, ENSDARP00000146923	ENSDARG00000043976	chr10	21434649	21444731	+	mRNA surveillance pathway	dre03015	nucleic acid binding, RNA binding, translation release factor activity, binding, intracellular, cell, cytoplasm, translation, translational termination, peptide metabolic process, nitrogen compound metabolic process, multicellular organism development, nervous system development, central nervous system development, brain development, translation termination factor activity, translation factor act…	GO:0003676, GO:0003723, GO:0003747, GO:0005488, GO:0005622, GO:0005623, GO:0005737, GO:0006412, GO:0006415, GO:0006518, GO:0006807, GO:0007275, GO:0007399, GO:0007417, GO:0007420, GO:0008079, GO:0008135, GO:0008152, GO:0009058, GO:0009059, GO:0009987, GO:0010467, GO:0016043, GO:0016149, GO:0019538, GO:0022411, GO:0032501, GO:0032502, GO:0032984, GO:0034641, GO:0034645, GO:0043043, GO:0043170, GO:…	HALLMARK_APOPTOSIS, HALLMARK_MTORC1_SIGNALING, HALLMARK_MYC_TARGETS_V1	HOUNKPE_HOUSEKEEPING_GENES, IBRAHIM_NRF2_UP, ELVIDGE_HYPOXIA_DN, BYSTROEM_CORRELATED_WITH_IL5_UP, SESTO_RESPONSE_TO_UV_C1, MARSON_FOXP3_TARGETS_DN, GUTIERREZ_MULTIPLE_MYELOMA_UP, YAO_TEMPORAL_RESPONSE_TO_PROGESTERONE_CLUSTER_7, THILLAINADESAN_ZNF217_TARGETS_UP, BRUINS_UVC_RESPONSE_VIA_TP53_GROUP_C, HUANG_GATA2_TARGETS_DN, REACTOME_DEVELOPMENTAL_BIOLOGY, REACTOME_SIGNALING_BY_ROBO_RECEPTORS, REACT…	3717.44	3720.09	3714.79	-0.00205591	0.979877	0.999929	FALSE	3756	3693	3616	3806	3724	3711
ENSDARG00000090454	gnb1a	protein_coding	Guanine nucleotide-binding protein G(I)/G(S)/G(T) subunit beta-1	gnb1	Q6PH57	GBB1_DANRE	ENSDART00000130104, ENSDART00000184212	ENSDARP00000111963, ENSDARP00000150406	ENSDARG00000090454	chr8	53269657	53334650	+	Phototransduction	dre04744	signal transducer activity, movement of cell or subcellular component, cell communication, signal transduction, multicellular organism development, tissue development, cellular process, cell migration, signaling, multicellular organismal process, developmental process, locomotion, single-organism process, single organism signaling, single-multicellular organism process, single-organism cellular p…	GO:0004871, GO:0006928, GO:0007154, GO:0007165, GO:0007275, GO:0009888, GO:0009987, GO:0016477, GO:0023052, GO:0032501, GO:0032502, GO:0040011, GO:0044699, GO:0044700, GO:0044707, GO:0044763, GO:0044767, GO:0048731, GO:0048856, GO:0048870, GO:0048880, GO:0048881, GO:0048882, GO:0048883, GO:0048915, GO:0048916, GO:0048920, GO:0048925, GO:0050789, GO:0050794, GO:0050896, GO:0051179, GO:0051674, GO:…			3687.22	3764.41	3610.03	-0.0603963	0.444193	0.999929	FALSE	3684	3856	3625	3586	3770	3605
ENSDARG00000099974	ldb3b	protein_coding	LIM domain-binding 3b	ldb3b	A0A0R4IWD0; A0A0R4IT29; A0A0J9YJJ2; Q802V0	A0A0R4IWD0_DANRE; A0A0R4IT29_DANRE; A0A0J9YJJ2_DANRE; Q802V0_DANRE	ENSDART00000171212; ENSDART00000168825; ENSDART00000158215; ENSDART00000171206, ENSDART00000182956, ENSDART00000186779	ENSDARP00000141592; ENSDARP00000139848; ENSDARP00000139876; ENSDARP00000134964, ENSDARP00000151564, ENSDARP00000150427	ENSDARG00000099974	chr12	26023948	26064562	-					HALLMARK_MYOGENESIS	THUM_SYSTOLIC_HEART_FAILURE_DN, LASTOWSKA_NEUROBLASTOMA_COPY_NUMBER_DN, ASTON_MAJOR_DEPRESSIVE_DISORDER_DN, CHENG_IMPRINTED_BY_ESTRADIOL, MIKKELSEN_MEF_LCP_WITH_H3K4ME3, HOLLMANN_APOPTOSIS_VIA_CD40_DN, ONKEN_UVEAL_MELANOMA_UP, VECCHI_GASTRIC_CANCER_EARLY_DN, GOZGIT_ESR1_TARGETS_DN, GRAESSMANN_APOPTOSIS_BY_DOXORUBICIN_UP, GRAESSMANN_RESPONSE_TO_MC_AND_DOXORUBICIN_UP, GAUSSMANN_MLL_AF4_FUSION_TARGE…	3673.61	3814.63	3532.58	-0.110789	0.168414	0.924267	FALSE	3712	3929	3567	3489	3820	3528
ENSDARG00000101385	f8	protein_coding	Coagulation factor VIII, procoagulant component	f8	A0A0R4INL6	A0A0R4INL6_DANRE	ENSDART00000157945	ENSDARP00000135848	ENSDARG00000101385	chr14	1007169	1040736	+						BLANCO_MELO_COVID19_BRONCHIAL_EPITHELIAL_CELLS_SARS_COV_2_INFECTION_UP, BLANCO_MELO_BETA_INTERFERON_TREATED_BRONCHIAL_EPITHELIAL_CELLS_UP, BLANCO_MELO_BRONCHIAL_EPITHELIAL_CELLS_INFLUENZA_A_INFECTION_UP, WP_IRON_METABOLISM_IN_PLACENTA, IVANOVA_HEMATOPOIESIS_STEM_CELL_AND_PROGENITOR	3670.33	3302.14	4038.53	0.290349	0.000232698	0.0293768	FALSE	3236	3378	4050	4017	3307	4033
ENSDARG00000054355	dcaf7	protein_coding	Ddb1 and cul4-associated factor 7, WD repeat domain 68	dcaf7, wdr68	Q7T3E0	Q7T3E0_DANRE	ENSDART00000058221	ENSDARP00000058220	ENSDARG00000054355	chr3	31717261	31726949	+			skeletal system development, intracellular, cell, nucleus, multicellular organism development, tissue development, multicellular organismal process, developmental process, organelle, membrane-bounded organelle, intracellular organelle, intracellular membrane-bounded organelle, intracellular part, cell part, single-organism process, single-multicellular organism process, single-organism developmen…	GO:0001501, GO:0005622, GO:0005623, GO:0005634, GO:0007275, GO:0009888, GO:0032501, GO:0032502, GO:0043226, GO:0043227, GO:0043229, GO:0043231, GO:0044424, GO:0044464, GO:0044699, GO:0044707, GO:0044767, GO:0048513, GO:0048731, GO:0048856, GO:0051216, GO:0061448		LASTOWSKA_NEUROBLASTOMA_COPY_NUMBER_UP, SCHLOSSER_SERUM_RESPONSE_UP, RIZKI_TUMOR_INVASIVENESS_3D_UP, CHANDRAN_METASTASIS_UP, VERHAAK_GLIOBLASTOMA_PRONEURAL, MIYAGAWA_TARGETS_OF_EWSR1_ETS_FUSIONS_UP, EPPERT_PROGENITOR, REACTOME_ASSOCIATION_OF_TRIC_CCT_WITH_TARGET_PROTEINS_DURING_BIOSYNTHESIS, REACTOME_PROTEIN_FOLDING, REACTOME_POST_TRANSLATIONAL_PROTEIN_MODIFICATION, REACTOME_NEDDYLATION, WP_CILIA…	3667.96	3806.86	3529.05	-0.109293	0.159892	0.914598	FALSE	3779	3845	3494	3556	3812	3525
ENSDARG00000071562	mtus1a	protein_coding	Microtubule-associated tumor suppressor 1 homolog A	mtus1a	A0A140LH04; A0A140LG15; F8W4P4; F1R2R1	A0A140LH04_DANRE; A0A140LG15_DANRE; F8W4P4_DANRE; F1R2R1_DANRE	ENSDART00000173090; ENSDART00000173004; ENSDART00000148448; ENSDART00000105889	ENSDARP00000142534; ENSDARP00000142192; ENSDARP00000123866; ENSDARP00000096667	ENSDARG00000071562	chr14	30285613	30357641	+						FOROUTAN_TGFB_EMT_DN, FOROUTAN_PRODRANK_TGFB_EMT_DN, FOROUTAN_INTEGRATED_TGFB_EMT_DN, GAL_LEUKEMIC_STEM_CELL_UP, LEE_NEURAL_CREST_STEM_CELL_DN, ZHANG_RESPONSE_TO_IKK_INHIBITOR_AND_TNF_DN, JI_METASTASIS_REPRESSED_BY_STK11, WANG_IMMORTALIZED_BY_HOXA9_AND_MEIS1_UP, IWANAGA_CARCINOGENESIS_BY_KRAS_UP, CLIMENT_BREAST_CANCER_COPY_NUMBER_DN, MCMURRAY_TP53_HRAS_COOPERATION_RESPONSE_DN, MEISSNER_BRAIN_HCP_…	3665.47	3949.82	3381.12	-0.224225	0.00420397	0.206699	FALSE	3885	4026	3379	3375	3955	3377
ENSDARG00000002659	mapre1b	protein_coding	Microtubule-associated protein RP/EB family member 1	mapre1b; mapre1b, mapre1	E9QIF0; Q6NUY9	E9QIF0_DANRE; Q6NUY9_DANRE	ENSDART00000136740; ENSDART00000004474	ENSDARP00000120869; ENSDARP00000010960	ENSDARG00000002659	chr23	9794730	9807578	-					HALLMARK_MITOTIC_SPINDLE	HOUNKPE_HOUSEKEEPING_GENES, IBRAHIM_NRF1_UP, IBRAHIM_NRF2_UP, IWANAGA_E2F1_TARGETS_INDUCED_BY_SERUM, CHESLER_BRAIN_QTL_CIS, DELLA_RESPONSE_TO_TSA_AND_BUTYRATE, JAZAERI_BREAST_CANCER_BRCA1_VS_BRCA2_UP, ALONSO_METASTASIS_UP, BRUINS_UVC_RESPONSE_VIA_TP53_GROUP_A, DESERT_STEM_CELL_HEPATOCELLULAR_CARCINOMA_SUBCLASS_UP, REACTOME_CELL_CYCLE, REACTOME_ORGANELLE_BIOGENESIS_AND_MAINTENANCE, REACTOME_RHO_GT…	3663.91	3633.55	3694.28	0.0239076	0.758559	0.999929	FALSE	3602	3675	3663	3717	3638	3690
ENSDARG00000010721	sept6	protein_coding	Septin 6; Septin	sept6	A0A140LGQ2; F1R3Q3	A0A140LGQ2_DANRE; F1R3Q3_DANRE	ENSDART00000135700; ENSDART00000137997	ENSDARP00000142431; ENSDARP00000121708	ENSDARG00000010721	chr14	33297781	33328031	-						DAVICIONI_TARGETS_OF_PAX_FOXO1_FUSIONS_UP, JAEGER_METASTASIS_UP, UDAYAKUMAR_MED1_TARGETS_UP, GOZGIT_ESR1_TARGETS_UP, HAHTOLA_MYCOSIS_FUNGOIDES_CD4_DN, PROVENZANI_METASTASIS_UP, MYLLYKANGAS_AMPLIFICATION_HOT_SPOT_13, KORKOLA_EMBRYONAL_CARCINOMA, ROPERO_HDAC2_TARGETS, LEE_DIFFERENTIATING_T_LYMPHOCYTE, HOELZEL_NF1_TARGETS_UP, SERVITJA_LIVER_HNF1A_TARGETS_UP, SCHUETZ_BREAST_CANCER_DUCTAL_INVASIVE_UP,…	3662.71	3668.37	3657.06	-0.00445275	0.957326	0.999929	FALSE	3726	3619	3537	3770	3672	3653
ENSDARG00000018174	gnai2a	protein_coding	Guanine nucleotide binding protein (G protein), alpha inhibiting activity polypeptide 2, Guanine nucleotide binding protein (G protein), alpha inhibiting activity polypeptide 2, like, Guanine nucleotide-binding protein (G protein), alpha-inhibiting activity polypeptide 2a	gnai2a, GNAI2, gnai2l	Q6TNT8	Q6TNT8_DANRE	ENSDART00000128070	ENSDARP00000106050	ENSDARG00000018174	chr11	34921492	35042194	+	Adrenergic signaling in cardiomyocytes, Tight junction, Gap junction, Melanogenesis, Progesterone-mediated oocyte maturation	dre04261, dre04530, dre04540, dre04916, dre04914	nucleotide binding, G-protein coupled receptor binding, nucleoside binding, purine nucleoside binding, adenosine receptor signaling pathway, catalytic activity, GTPase activity, signal transducer activity, receptor binding, binding, protein binding, GTP binding, intracellular, cell, heterotrimeric G-protein complex, plasma membrane, cell communication, signal transduction, cell surface receptor s…	GO:0000166, GO:0001664, GO:0001882, GO:0001883, GO:0001973, GO:0003824, GO:0003924, GO:0004871, GO:0005102, GO:0005488, GO:0005515, GO:0005525, GO:0005622, GO:0005623, GO:0005834, GO:0005886, GO:0007154, GO:0007165, GO:0007166, GO:0007186, GO:0007187, GO:0007188, GO:0007193, GO:0007214, GO:0009898, GO:0009987, GO:0016020, GO:0016462, GO:0016787, GO:0016817, GO:0016818, GO:0017076, GO:0017111, GO:…			3659.04	3794.96	3523.12	-0.107199	0.18076	0.924267	FALSE	3827	3772	3433	3606	3799	3519
ENSDARG00000016875	gys1	protein_coding	Glycogen [starch] synthase	gys1, zgc:63701	Q7SYB8	Q7SYB8_DANRE	ENSDART00000008711, ENSDART00000182135	ENSDARP00000007913, ENSDARP00000145534	ENSDARG00000016875	chr3	16722014	16750036	+	Insulin signaling pathway, Starch and sucrose metabolism	dre04910, dre00500	polysaccharide biosynthetic process, catalytic activity, glycogen (starch) synthase activity, carbohydrate metabolic process, polysaccharide metabolic process, glycogen metabolic process, glycogen biosynthetic process, cellular glucan metabolic process, generation of precursor metabolites and energy, energy reserve metabolic process, metabolic process, UDP-glycosyltransferase activity, biosynthet…	GO:0000271, GO:0003824, GO:0004373, GO:0005975, GO:0005976, GO:0005977, GO:0005978, GO:0006073, GO:0006091, GO:0006112, GO:0008152, GO:0008194, GO:0009058, GO:0009059, GO:0009250, GO:0009987, GO:0015980, GO:0016051, GO:0016740, GO:0016757, GO:0016758, GO:0033692, GO:0034637, GO:0034645, GO:0035251, GO:0043170, GO:0044042, GO:0044237, GO:0044238, GO:0044249, GO:0044260, GO:0044262, GO:0044264, GO:…	HALLMARK_HYPOXIA, HALLMARK_GLYCOLYSIS	AGUIRRE_PANCREATIC_CANCER_COPY_NUMBER_UP, ROESSLER_LIVER_CANCER_METASTASIS_UP, REACTOME_GLYCOGEN_STORAGE_DISEASES, REACTOME_GLYCOGEN_SYNTHESIS, REACTOME_MYOCLONIC_EPILEPSY_OF_LAFORA, REACTOME_DISEASES_OF_CARBOHYDRATE_METABOLISM, REACTOME_DISEASES_OF_METABOLISM, REACTOME_METABOLISM_OF_CARBOHYDRATES, REACTOME_GLYCOGEN_METABOLISM, WP_ANGIOPOIETINLIKE_PROTEIN_8_REGULATORY_PATHWAY, WP_FOCAL_ADHESION_P…	3653.59	3641.5	3665.68	0.00954495	0.905177	0.999929	FALSE	3554	3740	3691	3631	3647	3661
ENSDARG00000044573	cdc42	protein_coding	Cell division control protein 42 homolog	cdc42	Q52WY2; Q6PFU4	Q52WY2_DANRE; Q6PFU4_DANRE	ENSDART00000154158, ENSDART00000189685; ENSDART00000155746, ENSDART00000180571	ENSDARP00000129719, ENSDARP00000155235; ENSDARP00000129339, ENSDARP00000149720	ENSDARG00000044573	chr11	39120306	39148199	+	Focal adhesion, Tight junction, MAPK signaling pathway, GnRH signaling pathway, AGE-RAGE signaling pathway in diabetic complications, Salmonella infection, Regulation of actin cytoskeleton, Endocytosis, Adherens junction, VEGF signaling pathway	dre04510, dre04530, dre04010, dre04912, dre04933, dre05132, dre04810, dre04144, dre04520, dre04370			HALLMARK_MITOTIC_SPINDLE	HOUNKPE_HOUSEKEEPING_GENES, WANG_LMO4_TARGETS_DN, HAHTOLA_MYCOSIS_FUNGOIDES_CD4_DN, HAHTOLA_MYCOSIS_FUNGOIDES_DN, LASTOWSKA_NEUROBLASTOMA_COPY_NUMBER_DN, LI_LUNG_CANCER, CAFFAREL_RESPONSE_TO_THC_24HR_3_DN, LEE_AGING_MUSCLE_UP, RIZKI_TUMOR_INVASIVENESS_3D_DN, BONCI_TARGETS_OF_MIR15A_AND_MIR16_1, HAHTOLA_CTCL_CUTANEOUS, VERHAAK_GLIOBLASTOMA_NEURAL, IKEDA_MIR133_TARGETS_UP, LIU_IL13_MEMORY_MODEL_UP,…	3651.82	3738.84	3564.8	-0.0687472	0.384115	0.998126	FALSE	3751	3736	3492	3630	3743	3561
ENSDARG00000103747	cav1	protein_coding	Caveolin	cav1; cav1, CAV1	Q6YLH8; Q6YLH9	Q6YLH8_DANRE; Q6YLH9_DANRE	ENSDART00000172338; ENSDART00000170841	ENSDARP00000134599; ENSDARP00000141857	ENSDARG00000103747	chr25	18563476	18577586	+	Focal adhesion, Endocytosis	dre04510, dre04144			HALLMARK_HYPOXIA, HALLMARK_APOPTOSIS, HALLMARK_ESTROGEN_RESPONSE_LATE, HALLMARK_UV_RESPONSE_DN	PYEON_HPV_POSITIVE_TUMORS_DN, DAVICIONI_TARGETS_OF_PAX_FOXO1_FUSIONS_UP, TURASHVILI_BREAST_DUCTAL_CARCINOMA_VS_LOBULAR_NORMAL_DN, LAIHO_COLORECTAL_CANCER_SERRATED_UP, MULLIGHAN_MLL_SIGNATURE_1_DN, WAMUNYOKOLI_OVARIAN_CANCER_LMP_DN, WAMUNYOKOLI_OVARIAN_CANCER_GRADES_1_2_DN, MIDORIKAWA_AMPLIFIED_IN_LIVER_CANCER, INAMURA_LUNG_CANCER_SCC_DN, GROSS_ELK3_TARGETS_UP, GUENTHER_GROWTH_SPHERICAL_VS_ADHEREN…	3649.16	3510.46	3787.86	0.109692	0.701575	0.999929	FALSE	3971	3050	3227	4348	3510	3787
ENSDARG00000002632	anxa11b	protein_coding	Annexin	anxa11b	F8W2N0	F8W2N0_DANRE	ENSDART00000149089	ENSDARP00000124670	ENSDARG00000002632	chr12	48815988	48837308	+						CHANDRAN_METASTASIS_TOP50_DN, DITTMER_PTHLH_TARGETS_UP, ROVERSI_GLIOMA_COPY_NUMBER_DN, ROSS_AML_WITH_CBFB_MYH11_FUSION, THEILGAARD_NEUTROPHIL_AT_SKIN_WOUND_DN, CHIARETTI_ACUTE_LYMPHOBLASTIC_LEUKEMIA_ZAP70, LINDVALL_IMMORTALIZED_BY_TERT_UP, BRUECKNER_TARGETS_OF_MIRLET7A3_UP, HUPER_BREAST_BASAL_VS_LUMINAL_DN, MEISSNER_NPC_HCP_WITH_H3_UNMETHYLATED, CHANDRAN_METASTASIS_DN, SENGUPTA_EBNA1_ANTICORRELAT…	3639.16	3684.72	3593.59	-0.0361211	0.657244	0.999929	FALSE	3730	3648	3488	3692	3689	3590
ENSDARG00000061688	arvcfb	protein_coding	ARVCF delta catenin family member b	arvcfb; arvcfb, si:ch211-173n20.1	F8W3V3; F8W3H3; A2BGY2; A0A2R8RZM1; F8W355; A0A0R4IF18; A2BGY1	F8W3V3_DANRE; F8W3H3_DANRE; A2BGY2_DANRE; A0A2R8RZM1_DANRE; F8W355_DANRE; A0A0R4IF18_DANRE; A2BGY1_DANRE	ENSDART00000148608; ENSDART00000148656; ENSDART00000144035; ENSDART00000188037; ENSDART00000133823; ENSDART00000169292; ENSDART00000088222, ENSDART00000146070	ENSDARP00000124021; ENSDARP00000124084; ENSDARP00000122485; ENSDARP00000156781; ENSDARP00000124493; ENSDARP00000131390; ENSDARP00000082655, ENSDARP00000117208	ENSDARG00000061688	chr5	26263128	26566435	-			intracellular, cell, nucleus, cytoplasm, plasma membrane, cell adhesion, multicellular organism development, membrane, single organismal cell-cell adhesion, calcium-dependent cell-cell adhesion via plasma membrane cell adhesion molecules, biological adhesion, multicellular organismal process, developmental process, organelle, membrane-bounded organelle, intracellular organelle, intracellular memb…	GO:0005622, GO:0005623, GO:0005634, GO:0005737, GO:0005886, GO:0007155, GO:0007275, GO:0016020, GO:0016337, GO:0016339, GO:0022610, GO:0032501, GO:0032502, GO:0043226, GO:0043227, GO:0043229, GO:0043231, GO:0044424, GO:0044464, GO:0044699, GO:0044707, GO:0044767, GO:0048856, GO:0071944, GO:0098602, GO:0098609, GO:0098742		STARK_HYPPOCAMPUS_22Q11_DELETION_DN, ZHENG_GLIOBLASTOMA_PLASTICITY_DN, BREDEMEYER_RAG_SIGNALING_NOT_VIA_ATM_DN, WANG_TUMOR_INVASIVENESS_DN, BOYLAN_MULTIPLE_MYELOMA_C_UP, MEISSNER_NPC_HCP_WITH_H3K4ME2, BRUINS_UVC_RESPONSE_MIDDLE, WP_22Q112_COPY_NUMBER_VARIATION_SYNDROME, DOANE_RESPONSE_TO_ANDROGEN_DN, GRAESSMANN_APOPTOSIS_BY_DOXORUBICIN_UP, GRAESSMANN_RESPONSE_TO_MC_AND_DOXORUBICIN_UP, KOYAMA_SEMA…	3636.59	3592.65	3680.53	0.0348549	0.67804	0.999929	FALSE	3463	3734	3750	3601	3598	3675
ENSDARG00000006120	tbx2b	protein_coding	T-box transcription factor TBX2b	tbx2b, tbx-c	Q7ZTU9	TBX2_DANRE	ENSDART00000005491, ENSDART00000122101	ENSDARP00000020624, ENSDARP00000107769	ENSDARG00000006120	chr15	27364394	27371340	+			nucleic acid binding transcription factor activity, eye development, ameboidal-type cell migration, cell fate specification, eye photoreceptor cell differentiation, heart looping, morphogenesis of an epithelium, heart morphogenesis, system process, circulatory system process, heart process, embryonic heart tube morphogenesis, cardiac chamber development, neural retina development, nucleic acid bi…	GO:0001071, GO:0001654, GO:0001667, GO:0001708, GO:0001754, GO:0001947, GO:0002009, GO:0003007, GO:0003008, GO:0003013, GO:0003015, GO:0003143, GO:0003205, GO:0003407, GO:0003676, GO:0003677, GO:0003700, GO:0005488, GO:0005622, GO:0005623, GO:0005634, GO:0006139, GO:0006351, GO:0006355, GO:0006725, GO:0006807, GO:0006928, GO:0007155, GO:0007275, GO:0007368, GO:0007369, GO:0007389, GO:0007399, GO:…		RIZ_ERYTHROID_DIFFERENTIATION_HBZ, LASTOWSKA_NEUROBLASTOMA_COPY_NUMBER_UP, RIZ_ERYTHROID_DIFFERENTIATION_HEMGN, SHETH_LIVER_CANCER_VS_TXNIP_LOSS_PAM5, ROPERO_HDAC2_TARGETS, BENPORATH_SUZ12_TARGETS, BENPORATH_EED_TARGETS, BENPORATH_ES_WITH_H3K27ME3, BENPORATH_PRC2_TARGETS, NIKOLSKY_BREAST_CANCER_17Q21_Q25_AMPLICON, KONDO_PROSTATE_CANCER_HCP_WITH_H3K27ME3, MEISSNER_BRAIN_HCP_WITH_H3K4ME3_AND_H3K27M…	3633.32	3738	3528.63	-0.0831337	0.349494	0.990158	FALSE	3560	3929	3636	3411	3744	3523
ENSDARG00000017624	krt4	protein_coding	Keratin 4	krt4	F1QK60	F1QK60_DANRE	ENSDART00000012644	ENSDARP00000016453	ENSDARG00000017624	chr6	39308498	39313027	-							3611.64	6031.05	1192.23	-2.33778	0.103843	0.84044	FALSE	1765	10395	2015	354	6080	1184
ENSDARG00000055647	ftr82	protein_coding	FinTRIM family, member 82	ftr82	A2BFT4	A2BFT4_DANRE	ENSDART00000016758	ENSDARP00000007384	ENSDARG00000055647	chr5	30707133	30715225	-			binding, intracellular, cell, zinc ion binding, ion binding, cation binding, cell part, metal ion binding, transition metal ion binding	GO:0005488, GO:0005622, GO:0005623, GO:0008270, GO:0043167, GO:0043169, GO:0044464, GO:0046872, GO:0046914			3622.04	3692.98	3551.11	-0.0565005	0.469355	0.999929	FALSE	3662	3734	3520	3574	3698	3547
ENSDARG00000026476	tia1l	protein_coding	Cytotoxic granule-associated RNA-binding protein 1,-like	tia1l	Q7ZVM6	Q7ZVM6_DANRE	ENSDART00000003957	ENSDARP00000018009	ENSDARG00000026476	chr5	24510619	24517768	-			nucleotide binding, nucleic acid binding, RNA binding, binding, small molecule binding, organic cyclic compound binding, nucleoside phosphate binding, heterocyclic compound binding	GO:0000166, GO:0003676, GO:0003723, GO:0005488, GO:0036094, GO:0097159, GO:1901265, GO:1901363			3619.05	3718.78	3519.31	-0.079515	0.313382	0.978656	FALSE	3723	3724	3455	3576	3723	3515
ENSDARG00000070914	dusp6	protein_coding	Dual specificity protein phosphatase	dusp6, MKP3, mkp3	Q7T2L8	Q7T2L8_DANRE	ENSDART00000104496, ENSDART00000181820	ENSDARP00000095269, ENSDARP00000148588	ENSDARG00000070914	chr25	18326298	18330503	-	MAPK signaling pathway	dre04010	MAPK cascade, formation of primary germ layer, endoderm formation, cell fate specification, endodermal cell fate commitment, endodermal cell fate specification, regulation of protein phosphorylation, negative regulation of protein phosphorylation, regionalization, catalytic activity, phosphoprotein phosphatase activity, protein tyrosine phosphatase activity, cellular protein modification process,…	GO:0000165, GO:0001704, GO:0001706, GO:0001708, GO:0001711, GO:0001714, GO:0001932, GO:0001933, GO:0003002, GO:0003824, GO:0004721, GO:0004725, GO:0006464, GO:0006468, GO:0006470, GO:0006793, GO:0006796, GO:0006915, GO:0007154, GO:0007165, GO:0007166, GO:0007167, GO:0007169, GO:0007275, GO:0007369, GO:0007389, GO:0007492, GO:0007507, GO:0008138, GO:0008152, GO:0008219, GO:0008543, GO:0009653, GO:…	HALLMARK_COMPLEMENT, HALLMARK_COAGULATION, HALLMARK_KRAS_SIGNALING_UP	BLANCO_MELO_INFLUENZA_A_INFECTION_A594_CELLS_UP, GARGALOVIC_RESPONSE_TO_OXIDIZED_PHOSPHOLIPIDS_GREEN_UP, AKL_HTLV1_INFECTION_DN, TONKS_TARGETS_OF_RUNX1_RUNX1T1_FUSION_HSC_UP, TONKS_TARGETS_OF_RUNX1_RUNX1T1_FUSION_MONOCYTE_UP, TONKS_TARGETS_OF_RUNX1_RUNX1T1_FUSION_ERYTHROCYTE_UP, TONKS_TARGETS_OF_RUNX1_RUNX1T1_FUSION_SUSTAINED_IN_MONOCYTE_UP, TONKS_TARGETS_OF_RUNX1_RUNX1T1_FUSION_SUSTAINDED_IN_ERY…	3618.46	3544.01	3692.91	0.0593579	0.448626	0.999929	FALSE	3497	3601	3679	3698	3549	3688
ENSDARG00000010149	atp5fa1	protein_coding	ATP synthase subunit alpha	atp5fa1, atp5a1	Q08BA1	Q08BA1_DANRE	ENSDART00000024199	ENSDARP00000027947	ENSDARG00000010149	chr21	5080789	5092539	+	Metabolic pathways, Oxidative phosphorylation	dre01100, dre00190	nucleotide binding, nucleoside binding, purine nucleoside binding, catalytic activity, transporter activity, binding, ATP binding, intracellular, cell, nucleobase-containing compound metabolic process, purine nucleotide metabolic process, purine nucleotide biosynthetic process, cellular aromatic compound metabolic process, nucleoside phosphate metabolic process, ATP biosynthetic process, phosphor…	GO:0000166, GO:0001882, GO:0001883, GO:0003824, GO:0005215, GO:0005488, GO:0005524, GO:0005622, GO:0005623, GO:0006139, GO:0006163, GO:0006164, GO:0006725, GO:0006753, GO:0006754, GO:0006793, GO:0006796, GO:0006807, GO:0006810, GO:0006811, GO:0006812, GO:0006818, GO:0008152, GO:0008324, GO:0009058, GO:0009116, GO:0009117, GO:0009119, GO:0009123, GO:0009124, GO:0009126, GO:0009127, GO:0009141, GO:…	HALLMARK_OXIDATIVE_PHOSPHORYLATION	DITTMER_PTHLH_TARGETS_UP, CHOI_ATL_STAGE_PREDICTOR, RICKMAN_TUMOR_DIFFERENTIATED_WELL_VS_POORLY_UP, CROMER_METASTASIS_DN, LU_AGING_BRAIN_DN, JI_RESPONSE_TO_FSH_DN, AGUIRRE_PANCREATIC_CANCER_COPY_NUMBER_DN, REACTOME_MITOCHONDRIAL_PROTEIN_IMPORT, REACTOME_THE_CITRIC_ACID_TCA_CYCLE_AND_RESPIRATORY_ELECTRON_TRANSPORT, REACTOME_MITOCHONDRIAL_BIOGENESIS, REACTOME_RESPIRATORY_ELECTRON_TRANSPORT_ATP_SYNT…	3606.97	3708.69	3505.25	-0.0813678	0.300927	0.978537	FALSE	3650	3778	3501	3501	3714	3501
ENSDARG00000044153	ppp1cb	protein_coding	Serine/threonine-protein phosphatase	ppp1cb	F1QI59	F1QI59_DANRE	ENSDART00000130955	ENSDARP00000109442	ENSDARG00000044153	chr17	25635953	25649079	-	Focal adhesion, Herpes simplex infection, Adrenergic signaling in cardiomyocytes, Regulation of actin cytoskeleton, mRNA surveillance pathway, Oocyte meiosis, Vascular smooth muscle contraction, Insulin signaling pathway	dre04510, dre05168, dre04261, dre04810, dre03015, dre04114, dre04270, dre04910	liver development, morphogenesis of an epithelium, axis elongation, catalytic activity, phosphoprotein phosphatase activity, binding, protein binding, multicellular organism development, anatomical structure morphogenesis, tissue development, hydrolase activity, hydrolase activity, acting on ester bonds, phosphatase activity, multicellular organismal process, developmental process, growth, phosph…	GO:0001889, GO:0002009, GO:0003401, GO:0003824, GO:0004721, GO:0005488, GO:0005515, GO:0007275, GO:0009653, GO:0009888, GO:0016787, GO:0016788, GO:0016791, GO:0032501, GO:0032502, GO:0040007, GO:0042578, GO:0043167, GO:0043169, GO:0044699, GO:0044707, GO:0044767, GO:0046872, GO:0046982, GO:0046983, GO:0048513, GO:0048589, GO:0048729, GO:0048731, GO:0048732, GO:0048856, GO:0060026, GO:0060028, GO:…		LIU_SOX4_TARGETS_UP, LANDIS_ERBB2_BREAST_TUMORS_324_UP, SEIDEN_ONCOGENESIS_BY_MET, YANG_BREAST_CANCER_ESR1_LASER_DN, CHESLER_BRAIN_HIGHEST_EXPRESSION, YIH_RESPONSE_TO_ARSENITE_C2, JAZAERI_BREAST_CANCER_BRCA1_VS_BRCA2_UP, JIANG_AGING_CEREBRAL_CORTEX_DN, WANG_TUMOR_INVASIVENESS_DN, VANTVEER_BREAST_CANCER_ESR1_DN, VANTVEER_BREAST_CANCER_BRCA1_UP, HOSHIDA_LIVER_CANCER_LATE_RECURRENCE_UP, BRUINS_UVC_R…	3606.2	3698.44	3513.96	-0.0738011	0.355764	0.992079	FALSE	3613	3795	3535	3484	3704	3509
ENSDARG00000102362	slc25a12	protein_coding	Solute carrier family 25 member 12	slc25a12	A0A0R4II73; A0A0R4IHT0	A0A0R4II73_DANRE; A0A0R4IHT0_DANRE	ENSDART00000167753; ENSDART00000171944	ENSDARP00000135338; ENSDARP00000135288	ENSDARG00000102362	chr6	3961319	3982783	-			structural constituent of ribosome, structural molecule activity, binding, calcium ion binding, translation, peptide metabolic process, nitrogen compound metabolic process, transport, metabolic process, biosynthetic process, macromolecule biosynthetic process, cellular process, gene expression, membrane, integral component of membrane, protein metabolic process, intrinsic component of membrane, c…	GO:0003735, GO:0005198, GO:0005488, GO:0005509, GO:0006412, GO:0006518, GO:0006807, GO:0006810, GO:0008152, GO:0009058, GO:0009059, GO:0009987, GO:0010467, GO:0016020, GO:0016021, GO:0019538, GO:0031224, GO:0034641, GO:0034645, GO:0043043, GO:0043167, GO:0043169, GO:0043170, GO:0043603, GO:0043604, GO:0044237, GO:0044238, GO:0044249, GO:0044260, GO:0044267, GO:0044271, GO:0044425, GO:0046872, GO:…	HALLMARK_OXIDATIVE_PHOSPHORYLATION	SCHAEFFER_PROSTATE_DEVELOPMENT_6HR_UP, MAHAJAN_RESPONSE_TO_IL1A_DN, BILD_E2F3_ONCOGENIC_SIGNATURE, ACEVEDO_LIVER_CANCER_WITH_H3K9ME3_DN, BRUINS_UVC_RESPONSE_MIDDLE, REACTOME_MITOCHONDRIAL_PROTEIN_IMPORT, REACTOME_GLUCONEOGENESIS, REACTOME_GLUCOSE_METABOLISM, REACTOME_METABOLISM_OF_AMINO_ACIDS_AND_DERIVATIVES, REACTOME_METABOLISM_OF_CARBOHYDRATES, REACTOME_ASPARTATE_AND_ASPARAGINE_METABOLISM, REAC…	3604.78	3713.18	3496.37	-0.0867742	0.269456	0.968404	FALSE	3706	3730	3443	3542	3718	3492
ENSDARG00000100020	pim1	protein_coding	Pim-1 proto-oncogene, serine/threonine kinase; Serine/threonine-protein kinase	pim1; pim1, zgc:153997	A0A0R4ISY2; Q08BC0	A0A0R4ISY2_DANRE; Q08BC0_DANRE	ENSDART00000172400; ENSDART00000160766	ENSDARP00000140046; ENSDARP00000132458	ENSDARG00000100020	chr8	10304981	10308771	+	AGE-RAGE signaling pathway in diabetic complications	dre04933	nucleotide binding, mitotic cell cycle, eye development, nucleoside binding, purine nucleoside binding, catalytic activity, protein kinase activity, protein serine/threonine kinase activity, binding, ATP binding, intracellular, cell, cytoplasm, cellular protein modification process, protein phosphorylation, phosphorus metabolic process, phosphate-containing compound metabolic process, apoptotic p…	GO:0000166, GO:0000278, GO:0001654, GO:0001882, GO:0001883, GO:0003824, GO:0004672, GO:0004674, GO:0005488, GO:0005524, GO:0005622, GO:0005623, GO:0005737, GO:0006464, GO:0006468, GO:0006793, GO:0006796, GO:0006915, GO:0007049, GO:0007275, GO:0007346, GO:0007423, GO:0007610, GO:0007632, GO:0007634, GO:0008152, GO:0008219, GO:0009314, GO:0009416, GO:0009628, GO:0009653, GO:0009887, GO:0009987, GO:…	HALLMARK_HYPOXIA, HALLMARK_IL6_JAK_STAT3_SIGNALING, HALLMARK_INTERFERON_GAMMA_RESPONSE, HALLMARK_COMPLEMENT, HALLMARK_IL2_STAT5_SIGNALING	BLANCO_MELO_COVID19_SARS_COV_2_INFECTION_A594_ACE2_EXPRESSING_CELLS_UP, BLANCO_MELO_COVID19_SARS_COV_2_INFECTION_A594_ACE2_EXPRESSING_CELLS_RUXOLITINIB_UP, GARGALOVIC_RESPONSE_TO_OXIDIZED_PHOSPHOLIPIDS_LIGHTYELLOW_UP, BILBAN_B_CLL_LPL_UP, ODONNELL_TFRC_TARGETS_UP, GOZGIT_ESR1_TARGETS_UP, HWANG_PROSTATE_CANCER_MARKERS, MYLLYKANGAS_AMPLIFICATION_HOT_SPOT_15, BYSTROEM_CORRELATED_WITH_IL5_DN, DORSAM_…	3598.18	3708.99	3487.38	-0.0888607	0.264271	0.967176	FALSE	3630	3799	3502	3464	3714	3483
ENSDARG00000020261	rab2a	protein_coding	RAB2A, member RAS oncogene family, Rab2a protein	rab2a	Q803J3	Q803J3_DANRE	ENSDART00000003940	ENSDARP00000003571	ENSDARG00000020261	chr2	21821683	21847935	-			nucleotide binding, nucleoside binding, purine nucleoside binding, binding, GTP binding, cell communication, signal transduction, small GTPase mediated signal transduction, cellular process, purine nucleotide binding, guanyl nucleotide binding, signaling, ribonucleoside binding, purine ribonucleoside binding, ribonucleotide binding, purine ribonucleotide binding, guanyl ribonucleotide binding, in…	GO:0000166, GO:0001882, GO:0001883, GO:0005488, GO:0005525, GO:0007154, GO:0007165, GO:0007264, GO:0009987, GO:0017076, GO:0019001, GO:0023052, GO:0032549, GO:0032550, GO:0032553, GO:0032555, GO:0032561, GO:0035556, GO:0035639, GO:0036094, GO:0044699, GO:0044700, GO:0044763, GO:0050789, GO:0050794, GO:0050896, GO:0051716, GO:0065007, GO:0097159, GO:0097367, GO:1901265, GO:1901363	HALLMARK_PROTEIN_SECRETION	HOUNKPE_HOUSEKEEPING_GENES, CAFFAREL_RESPONSE_TO_THC_24HR_5_DN, NIKOLSKY_BREAST_CANCER_8Q12_Q22_AMPLICON, ASTON_MAJOR_DEPRESSIVE_DISORDER_UP, HOFMANN_CELL_LYMPHOMA_UP, KIM_GASTRIC_CANCER_CHEMOSENSITIVITY, WELCSH_BRCA1_TARGETS_UP, SESTO_RESPONSE_TO_UV_C5, JIANG_AGING_CEREBRAL_CORTEX_DN, KYNG_DNA_DAMAGE_BY_GAMMA_RADIATION, KYNG_DNA_DAMAGE_DN, BONOME_OVARIAN_CANCER_POOR_SURVIVAL_UP, SASSON_RESPONSE_…	3595.48	3685.19	3505.78	-0.0719813	0.361444	0.995112	FALSE	3623	3758	3505	3498	3690	3501
ENSDARG00000102055	hadhb	protein_coding	Hydroxyacyl-CoA dehydrogenase trifunctional multienzyme complex subunit beta	hadhb	A0A2R8RRC9	A0A2R8RRC9_DANRE	ENSDART00000167986	ENSDARP00000151192	ENSDARG00000102055	chr20	47927720	47953524	-					HALLMARK_FATTY_ACID_METABOLISM, HALLMARK_OXIDATIVE_PHOSPHORYLATION	SATOH_COLORECTAL_CANCER_MYC_DN, CHIBA_RESPONSE_TO_TSA, JOSEPH_RESPONSE_TO_SODIUM_BUTYRATE_UP, REACTOME_ACYL_CHAIN_REMODELING_OF_CL, REACTOME_GLYCEROPHOSPHOLIPID_BIOSYNTHESIS, REACTOME_PHOSPHOLIPID_METABOLISM, REACTOME_METABOLISM_OF_LIPIDS, REACTOME_MITOCHONDRIAL_FATTY_ACID_BETA_OXIDATION_OF_SATURATED_FATTY_ACIDS, REACTOME_MITOCHONDRIAL_FATTY_ACID_BETA_OXIDATION_OF_UNSATURATED_FATTY_ACIDS, REACTOM…	3594.4	3754.63	3434.16	-0.128678	0.102193	0.836376	FALSE	3696	3824	3429	3431	3760	3430
ENSDARG00000002305	me3	protein_coding	Malic enzyme	me3, im:7151680	A4QPA0	A4QPA0_DANRE	ENSDART00000012385	ENSDARP00000006882	ENSDARG00000002305	chr9	34246384	34260214	-	Metabolic pathways, Carbon metabolism, Pyruvate metabolism	dre01100, dre01200, dre00620	nucleotide binding, catalytic activity, malic enzyme activity, malate dehydrogenase (decarboxylating) (NAD+) activity, binding, organic acid metabolic process, malate metabolic process, metabolic process, cellular process, oxidoreductase activity, oxidoreductase activity, acting on CH-OH group of donors, malate dehydrogenase activity, oxidoreductase activity, acting on the CH-OH group of donors, …	GO:0000166, GO:0003824, GO:0004470, GO:0004471, GO:0005488, GO:0006082, GO:0006108, GO:0008152, GO:0009987, GO:0016491, GO:0016614, GO:0016615, GO:0016616, GO:0019752, GO:0036094, GO:0043167, GO:0043169, GO:0043436, GO:0043648, GO:0044237, GO:0044281, GO:0044699, GO:0044710, GO:0044763, GO:0046872, GO:0048037, GO:0050662, GO:0051287, GO:0055114, GO:0071704, GO:0097159, GO:1901265, GO:1901363		JAATINEN_HEMATOPOIETIC_STEM_CELL_UP, LASTOWSKA_NEUROBLASTOMA_COPY_NUMBER_DN, HATADA_METHYLATED_IN_LUNG_CANCER_UP, NIKOLSKY_BREAST_CANCER_11Q12_Q14_AMPLICON, HOQUE_METHYLATED_IN_CANCER, BASSO_HAIRY_CELL_LEUKEMIA_UP, SHEDDEN_LUNG_CANCER_GOOD_SURVIVAL_A4, FONTAINE_PAPILLARY_THYROID_CARCINOMA_DN, CHANDRAN_METASTASIS_DN, SERVITJA_ISLET_HNF1A_TARGETS_DN, ZWANG_TRANSIENTLY_UP_BY_2ND_EGF_PULSE_ONLY, JINE…	3590.27	3832.4	3348.14	-0.194834	0.0139431	0.399196	FALSE	3760	3916	3354	3334	3838	3344
ENSDARG00000071031	snx1a	protein_coding	Sorting nexin 1a	snx1a, snx1	F1Q9I7	F1Q9I7_DANRE	ENSDART00000075184	ENSDARP00000069669	ENSDARG00000071031	chr25	6016642	6049339	-	Endocytosis	dre04144	binding, phospholipid binding, intracellular, cell, cytoplasm, endosome, vacuole, vacuolar membrane, transport, intracellular protein transport, endocytosis, organelle organization, vacuolar transport, protein localization, lipid binding, cellular process, endosome membrane, endomembrane system, protein transport, membrane, cellular component organization, vesicle organization, vesicle-mediated t…	GO:0005488, GO:0005543, GO:0005622, GO:0005623, GO:0005737, GO:0005768, GO:0005773, GO:0005774, GO:0006810, GO:0006886, GO:0006897, GO:0006996, GO:0007034, GO:0008104, GO:0008289, GO:0009987, GO:0010008, GO:0012505, GO:0015031, GO:0016020, GO:0016043, GO:0016050, GO:0016192, GO:0016197, GO:0016482, GO:0019898, GO:0030904, GO:0031090, GO:0032991, GO:0033036, GO:0034498, GO:0034613, GO:0035091, GO:…			3579.85	3649.98	3509.72	-0.0565145	0.478247	0.999929	FALSE	3665	3644	3435	3577	3654	3506
ENSDARG00000053468	adam10a	protein_coding	Disintegrin and metalloproteinase domain-containing protein 10	adam10a	A0A1D5NT24; F1RA88; A0A1D5NSQ9; A0A0R4IVX1	A0A1D5NT24_DANRE; F1RA88_DANRE; A0A1D5NSQ9_DANRE; A0A0R4IVX1_DANRE	ENSDART00000173954; ENSDART00000099639; ENSDART00000173663; ENSDART00000162705	ENSDARP00000142998; ENSDARP00000090413; ENSDARP00000142876; ENSDARP00000141214	ENSDARG00000053468	chr7	30406150	30492261	-					HALLMARK_PROTEIN_SECRETION, HALLMARK_APICAL_SURFACE	LIU_SOX4_TARGETS_UP, DAVICIONI_PAX_FOXO1_SIGNATURE_IN_ARMS_UP, DAVICIONI_MOLECULAR_ARMS_VS_ERMS_UP, DAVICIONI_TARGETS_OF_PAX_FOXO1_FUSIONS_UP, DAVICIONI_RHABDOMYOSARCOMA_PAX_FOXO1_FUSION_UP, HUTTMANN_B_CLL_POOR_SURVIVAL_DN, LAIHO_COLORECTAL_CANCER_SERRATED_UP, EBAUER_TARGETS_OF_PAX3_FOXO1_FUSION_DN, MORI_SMALL_PRE_BII_LYMPHOCYTE_UP, BYSTROEM_CORRELATED_WITH_IL5_DN, ZHAN_MULTIPLE_MYELOMA_CD1_AND_C…	3580.15	3407.62	3752.68	0.13912	0.0914469	0.818893	FALSE	3457	3366	3634	3864	3411	3749
ENSDARG00000037870	actb2	protein_coding	Actin, beta 2; Bactin2 protein; Actin, cytoplasmic 2	actb2; actb2, bactin2; actbb, bactin2	F1QC15; A8WG05; Q7ZVF9	F1QC15_DANRE; A8WG05_DANRE; ACTB2_DANRE	ENSDART00000148290; ENSDART00000055194, ENSDART00000141737, ENSDART00000193047	ENSDARP00000120388; ENSDARP00000055193, ENSDARP00000122263, ENSDARP00000147775	ENSDARG00000037870	chr3	40526107	40529804	-	Focal adhesion, Phagosome, Tight junction, Apoptosis, Salmonella infection, Regulation of actin cytoskeleton, Adherens junction	dre04510, dre04145, dre04530, dre04210, dre05132, dre04810, dre04520	nucleotide binding, nucleoside binding, purine nucleoside binding, binding, ATP binding, intracellular, cell, cytoplasm, cytoskeleton, plasma membrane, adherens junction, cell-substrate adherens junction, focal adhesion, membrane, purine nucleotide binding, cell junction, cell-substrate junction, adenyl nucleotide binding, ribonucleoside binding, purine ribonucleoside binding, ribonucleotide bind…	GO:0000166, GO:0001882, GO:0001883, GO:0005488, GO:0005524, GO:0005622, GO:0005623, GO:0005737, GO:0005856, GO:0005886, GO:0005912, GO:0005924, GO:0005925, GO:0016020, GO:0017076, GO:0030054, GO:0030055, GO:0030554, GO:0032549, GO:0032550, GO:0032553, GO:0032555, GO:0032559, GO:0035639, GO:0036094, GO:0043226, GO:0043228, GO:0043229, GO:0043232, GO:0044424, GO:0044444, GO:0044464, GO:0070161, GO:…			3564.44	3687.18	3441.7	-0.0993683	0.209138	0.942092	FALSE	3625	3760	3441	3434	3692	3437
ENSDARG00000060457	pmp22b	protein_coding	Peripheral myelin protein 22b; Peripheral myelin protein 22	pmp22b; pmp22b, zgc:136919	E9QIT6; Q1RLQ8	E9QIT6_DANRE; Q1RLQ8_DANRE	ENSDART00000146142; ENSDART00000085201	ENSDARP00000120770; ENSDARP00000079636	ENSDARG00000060457	chr12	37275336	37299671	-			membrane, integral component of membrane, intrinsic component of membrane, membrane part	GO:0016020, GO:0016021, GO:0031224, GO:0044425	HALLMARK_EPITHELIAL_MESENCHYMAL_TRANSITION, HALLMARK_UV_RESPONSE_DN	LAIHO_COLORECTAL_CANCER_SERRATED_UP, GRABARCZYK_BCL11B_TARGETS_UP, WANG_LMO4_TARGETS_DN, TONKS_TARGETS_OF_RUNX1_RUNX1T1_FUSION_SUSTAINED_IN_GRANULOCYTE_DN, TONKS_TARGETS_OF_RUNX1_RUNX1T1_FUSION_GRANULOCYTE_DN, WAMUNYOKOLI_OVARIAN_CANCER_LMP_DN, LINDGREN_BLADDER_CANCER_CLUSTER_2A_DN, BERENJENO_TRANSFORMED_BY_RHOA_FOREVER_UP, LASTOWSKA_NEUROBLASTOMA_COPY_NUMBER_UP, YORDY_RECIPROCAL_REGULATION_BY_ET…	3562.5	3520.79	3604.21	0.0337729	0.67557	0.999929	FALSE	3551	3499	3512	3689	3525	3600
ENSDARG00000036558	col18a1a	protein_coding	Collagen type XVIII alpha 1 chain a; Col18a1 protein, Collagen type XVIII alpha 1 chain a	col18a1a, col18a1	B0S8G3; B0S8G4; B0S8G5	B0S8G3_DANRE; B0S8G4_DANRE; B0S8G5_DANRE	ENSDART00000097295; ENSDART00000130434; ENSDART00000007058	ENSDARP00000088066; ENSDARP00000108133; ENSDARP00000002450	ENSDARG00000036558	chr9	41821613	41979505	+							3550.45	3763.93	3336.97	-0.173653	0.211085	0.942092	FALSE	3272	4275	3716	2944	3773	3330
ENSDARG00000070959	si:ch211-288g17.3	protein_coding	Si:ch211-288g17.3	si:ch211-288g17.3	A3KPI6; A0A2R8QLI0	A3KPI6_DANRE; A0A2R8QLI0_DANRE	ENSDART00000139385; ENSDART00000186419	ENSDARP00000118910; ENSDARP00000155244	ENSDARG00000070959	chr19	9455218	9460322	+			nucleic acid binding, DNA binding, binding, organic cyclic compound binding, heterocyclic compound binding	GO:0003676, GO:0003677, GO:0005488, GO:0097159, GO:1901363			3550.91	3548.36	3553.46	0.00207132	0.978921	0.999929	FALSE	3538	3568	3503	3596	3553	3549
ENSDARG00000022456	eno1a	protein_coding	2-phospho-D-glycerate hydro-lyase	eno1a; eno1a, eno1	E9QCX7; A0A2R8Q1X2; Q6PC12	E9QCX7_DANRE; A0A2R8Q1X2_DANRE; Q6PC12_DANRE	ENSDART00000133322; ENSDART00000192248; ENSDART00000009337, ENSDART00000103842	ENSDARP00000119994; ENSDARP00000144676; ENSDARP00000003738, ENSDARP00000094618	ENSDARG00000022456	chr23	22656477	22678882	+	Metabolic pathways, RNA degradation, Biosynthesis of amino acids, Carbon metabolism, Glycolysis / Gluconeogenesis	dre01100, dre03018, dre01230, dre01200, dre00010			HALLMARK_HYPOXIA, HALLMARK_MTORC1_SIGNALING, HALLMARK_GLYCOLYSIS	SATOH_COLORECTAL_CANCER_MYC_UP, BUFFA_HYPOXIA_METAGENE, PUIFFE_INVASION_INHIBITED_BY_ASCITES_UP, DEURIG_T_CELL_PROLYMPHOCYTIC_LEUKEMIA_UP, MULLIGHAN_MLL_SIGNATURE_1_UP, MULLIGHAN_MLL_SIGNATURE_2_UP, DARWICHE_SKIN_TUMOR_PROMOTER_UP, DARWICHE_PAPILLOMA_RISK_LOW_UP, DARWICHE_PAPILLOMA_RISK_HIGH_UP, DARWICHE_SQUAMOUS_CELL_CARCINOMA_UP, HUMMERICH_SKIN_CANCER_PROGRESSION_UP, JAZAG_TGFB1_SIGNALING_VIA_S…	3550.44	3676.7	3424.18	-0.102625	0.195123	0.932572	FALSE	3615	3749	3423	3417	3682	3420
ENSDARG00000039578	pa2g4a	protein_coding	Novel protein similar to human proliferation-associated 2G4 protein (PA2G4), Proliferation-associated 2G4, a	pa2g4a, dZ150I12.2-001	Q8AW82	Q8AW82_DANRE	ENSDART00000057823	ENSDARP00000057822	ENSDARG00000039578	chr6	7533601	7551140	+					HALLMARK_ANDROGEN_RESPONSE, HALLMARK_E2F_TARGETS, HALLMARK_MYC_TARGETS_V1, HALLMARK_MYC_TARGETS_V2	HOUNKPE_HOUSEKEEPING_GENES, TONKS_TARGETS_OF_RUNX1_RUNX1T1_FUSION_MONOCYTE_UP, INAMURA_LUNG_CANCER_SCC_SUBTYPES_UP, CROMER_METASTASIS_DN, BURTON_ADIPOGENESIS_2, MOREIRA_RESPONSE_TO_TSA_UP, LEE_METASTASIS_AND_RNA_PROCESSING_UP, TERAO_AOX4_TARGETS_SKIN_UP, RIEGE_DELTANP63_DIRECT_TARGETS_UP, REACTOME_INNATE_IMMUNE_SYSTEM, REACTOME_NEUTROPHIL_DEGRANULATION, KINSEY_TARGETS_OF_EWSR1_FLII_FUSION_UP, DOD…	3549.58	3583.98	3515.18	-0.0279585	0.722607	0.999929	FALSE	3539	3639	3499	3523	3589	3511
ENSDARG00000054191	pgk1	protein_coding	Phosphoglycerate kinase	pgk1	F1QXV8	F1QXV8_DANRE	ENSDART00000076333	ENSDARP00000070807	ENSDARG00000054191	chr21	37445871	37463555	+	Metabolic pathways, Biosynthesis of amino acids, Carbon metabolism, Glycolysis / Gluconeogenesis	dre01100, dre01230, dre01200, dre00010	nucleotide binding, response to hypoxia, nucleoside binding, purine nucleoside binding, catalytic activity, phosphoglycerate kinase activity, binding, ATP binding, carbohydrate metabolic process, organic acid metabolic process, pyruvate metabolic process, generation of precursor metabolites and energy, glycolytic process, nucleobase-containing compound metabolic process, purine nucleotide metabol…	GO:0000166, GO:0001666, GO:0001882, GO:0001883, GO:0003824, GO:0004618, GO:0005488, GO:0005524, GO:0005975, GO:0006082, GO:0006090, GO:0006091, GO:0006096, GO:0006139, GO:0006163, GO:0006165, GO:0006725, GO:0006732, GO:0006733, GO:0006753, GO:0006757, GO:0006793, GO:0006796, GO:0006807, GO:0006950, GO:0008152, GO:0009056, GO:0009116, GO:0009117, GO:0009119, GO:0009123, GO:0009126, GO:0009132, GO:…	HALLMARK_HYPOXIA, HALLMARK_MTORC1_SIGNALING, HALLMARK_MYC_TARGETS_V1, HALLMARK_GLYCOLYSIS	BUFFA_HYPOXIA_METAGENE, PUIFFE_INVASION_INHIBITED_BY_ASCITES_UP, BOGNI_TREATMENT_RELATED_MYELOID_LEUKEMIA_UP, DARWICHE_SKIN_TUMOR_PROMOTER_UP, DARWICHE_PAPILLOMA_RISK_LOW_UP, DARWICHE_PAPILLOMA_RISK_HIGH_UP, DARWICHE_SQUAMOUS_CELL_CARCINOMA_UP, HWANG_PROSTATE_CANCER_MARKERS, HUMMERICH_SKIN_CANCER_PROGRESSION_UP, LI_LUNG_CANCER, COLIN_PILOCYTIC_ASTROCYTOMA_VS_GLIOBLASTOMA_DN, CHEN_LUNG_CANCER_SURV…	3542.49	3636.3	3448.67	-0.0764098	0.334074	0.982143	FALSE	3580	3703	3443	3446	3641	3444
ENSDARG00000035858	cnn2	protein_coding	Calponin	cnn2	Q4F876	Q4F876_DANRE	ENSDART00000052061	ENSDARP00000052060	ENSDARG00000035858	chr2	24548249	24554432	-			MAPK cascade, ameboidal-type cell migration, regulation of protein phosphorylation, actin binding, binding, protein binding, calmodulin binding, intracellular, cell, cytoskeleton, cellular protein modification process, protein phosphorylation, phosphorus metabolic process, phosphate-containing compound metabolic process, movement of cell or subcellular component, organelle organization, cytoskele…	GO:0000165, GO:0001667, GO:0001932, GO:0003779, GO:0005488, GO:0005515, GO:0005516, GO:0005622, GO:0005623, GO:0005856, GO:0006464, GO:0006468, GO:0006793, GO:0006796, GO:0006928, GO:0006996, GO:0007010, GO:0007154, GO:0007165, GO:0008092, GO:0008152, GO:0009966, GO:0009987, GO:0010594, GO:0010631, GO:0010632, GO:0010646, GO:0016043, GO:0016310, GO:0016477, GO:0019220, GO:0019222, GO:0019538, GO:…	HALLMARK_APICAL_JUNCTION	MULLIGHAN_NPM1_SIGNATURE_3_DN, CHEBOTAEV_GR_TARGETS_DN, LINDGREN_BLADDER_CANCER_CLUSTER_3_DN, GROSS_ELK3_TARGETS_UP, PARK_HSC_VS_MULTIPOTENT_PROGENITORS_DN, RIZKI_TUMOR_INVASIVENESS_3D_UP, MEISSNER_BRAIN_HCP_WITH_H3K4ME3_AND_H3K27ME3, ZHAN_VARIABLE_EARLY_DIFFERENTIATION_GENES_DN, KYNG_WERNER_SYNDROM_AND_NORMAL_AGING_DN, YAO_TEMPORAL_RESPONSE_TO_PROGESTERONE_CLUSTER_7, VERHAAK_GLIOBLASTOMA_MESENCH…	3534.33	3675.87	3392.79	-0.115581	0.165664	0.921286	FALSE	3735	3625	3280	3499	3680	3389
ENSDARG00000070083	atp5f1b	protein_coding	ATP synthase subunit beta	atp5f1b, atp5b, zgc:111961	A8WGC6	A8WGC6_DANRE	ENSDART00000060310	ENSDARP00000060309	ENSDARG00000070083	chr11	13207898	13213059	+	Metabolic pathways, Oxidative phosphorylation	dre01100, dre00190			HALLMARK_OXIDATIVE_PHOSPHORYLATION	KIM_MYC_AMPLIFICATION_TARGETS_UP, ALCALA_APOPTOSIS, HEDENFALK_BREAST_CANCER_BRACX_UP, MARIADASON_RESPONSE_TO_BUTYRATE_SULINDAC_6, LEIN_LOCALIZED_TO_PROXIMAL_DENDRITES, GAVIN_FOXP3_TARGETS_CLUSTER_T7, MIKHAYLOVA_OXIDATIVE_STRESS_RESPONSE_VIA_VHL_UP, MEBARKI_HCC_PROGENITOR_FZD8CRD_DN, REACTOME_MITOCHONDRIAL_PROTEIN_IMPORT, REACTOME_THE_CITRIC_ACID_TCA_CYCLE_AND_RESPIRATORY_ELECTRON_TRANSPORT, REACT…	3528.95	3644.7	3413.2	-0.0946516	0.234066	0.951863	FALSE	3579	3721	3416	3402	3650	3409
ENSDARG00000077407	si:dkey-184p18.2	protein_coding							ENSDARG00000077407	chr19	34091552	34117056	-						COLDREN_GEFITINIB_RESISTANCE_UP, RICKMAN_METASTASIS_UP, MEISSNER_NPC_HCP_WITH_H3K4ME2, DODD_NASOPHARYNGEAL_CARCINOMA_DN, ACEVEDO_LIVER_CANCER_UP	3526.49	3640.98	3412	-0.0936822	0.234856	0.951863	FALSE	3603	3689	3389	3427	3646	3408
ENSDARG00000054290	acin1a	protein_coding	Apoptotic chromatin condensation inducer 1a	acin1a	F1R6R1; B0R0H9; B0R0I0; F1RAV6	F1R6R1_DANRE; B0R0H9_DANRE; B0R0I0_DANRE; F1RAV6_DANRE	ENSDART00000146485; ENSDART00000137395; ENSDART00000144518; ENSDART00000128043	ENSDARP00000121592; ENSDARP00000121743; ENSDARP00000113879; ENSDARP00000104900	ENSDARG00000054290	chr2	38197820	38225472	-	Spliceosome, RNA transport, mRNA surveillance pathway	dre03040, dre03013, dre03015				PUIFFE_INVASION_INHIBITED_BY_ASCITES_UP, GINESTIER_BREAST_CANCER_ZNF217_AMPLIFIED_DN, STARK_PREFRONTAL_CORTEX_22Q11_DELETION_UP, LEE_METASTASIS_AND_RNA_PROCESSING_UP, REACTOME_APOPTOSIS, REACTOME_APOPTOTIC_CLEAVAGE_OF_CELLULAR_PROTEINS, REACTOME_PROGRAMMED_CELL_DEATH, REACTOME_APOPTOTIC_EXECUTION_PHASE, ONKEN_UVEAL_MELANOMA_UP, CASORELLI_ACUTE_PROMYELOCYTIC_LEUKEMIA_DN, GRAESSMANN_APOPTOSIS_BY_DO…	3522.22	3637.38	3407.07	-0.0943426	0.232724	0.951266	FALSE	3589	3696	3394	3412	3642	3403
ENSDARG00000004173	copa	protein_coding	Coatomer subunit alpha; COPI coat complex subunit alpha	copa	F1QDQ1; A0A286Y8Z3	F1QDQ1_DANRE; A0A286Y8Z3_DANRE	ENSDART00000048277; ENSDART00000176827	ENSDARP00000048276; ENSDARP00000143620	ENSDARG00000004173	chr2	37176814	37206080	+					HALLMARK_EPITHELIAL_MESENCHYMAL_TRANSITION	HOUNKPE_HOUSEKEEPING_GENES, ELVIDGE_HYPOXIA_DN, LANG_MYB_FAMILY_TARGETS, ASTON_MAJOR_DEPRESSIVE_DISORDER_DN, JAZAERI_BREAST_CANCER_BRCA1_VS_BRCA2_UP, ACEVEDO_METHYLATED_IN_LIVER_CANCER_DN, CHNG_MULTIPLE_MYELOMA_HYPERPLOID_DN, CHEN_LIVER_METABOLISM_QTL_CIS, AZARE_NEOPLASTIC_TRANSFORMATION_BY_STAT3_UP, AZARE_STAT3_TARGETS, ROESSLER_LIVER_CANCER_METASTASIS_UP, GRYDER_PAX3FOXO1_ENHANCERS_IN_TADS, GRY…	3521.11	3634.98	3407.24	-0.0933183	0.276815	0.971731	FALSE	3493	3789	3482	3323	3641	3402
ENSDARG00000020625	jak1	protein_coding	Tyrosine-protein kinase	jak1	F1R5C7	F1R5C7_DANRE	ENSDART00000038990, ENSDART00000192923	ENSDARP00000037399, ENSDARP00000156992	ENSDARG00000020625	chr6	31368071	31429161	+	Herpes simplex infection	dre05168	nucleotide binding, cell activation, nucleoside binding, purine nucleoside binding, immune system process, immune system development, leukocyte differentiation, catalytic activity, protein kinase activity, protein tyrosine kinase activity, non-membrane spanning protein tyrosine kinase activity, receptor binding, binding, protein binding, ATP binding, intracellular, cell, cytoskeleton, plasma memb…	GO:0000166, GO:0001775, GO:0001882, GO:0001883, GO:0002376, GO:0002520, GO:0002521, GO:0003824, GO:0004672, GO:0004713, GO:0004715, GO:0005102, GO:0005488, GO:0005515, GO:0005524, GO:0005622, GO:0005623, GO:0005856, GO:0005886, GO:0006464, GO:0006468, GO:0006793, GO:0006796, GO:0006928, GO:0006950, GO:0006952, GO:0006955, GO:0007154, GO:0007155, GO:0007159, GO:0007165, GO:0007166, GO:0007167, GO:…	HALLMARK_ESTROGEN_RESPONSE_LATE	HOUNKPE_HOUSEKEEPING_GENES, IBRAHIM_NRF1_UP, DAVICIONI_TARGETS_OF_PAX_FOXO1_FUSIONS_UP, GRABARCZYK_BCL11B_TARGETS_UP, MULLIGHAN_MLL_SIGNATURE_1_DN, MULLIGHAN_MLL_SIGNATURE_2_DN, LASTOWSKA_NEUROBLASTOMA_COPY_NUMBER_DN, SIMBULAN_UV_RESPONSE_IMMORTALIZED_DN, ZHANG_TARGETS_OF_EWSR1_FLI1_FUSION, STAEGE_EWING_FAMILY_TUMOR, THEILGAARD_NEUTROPHIL_AT_SKIN_WOUND_DN, ZHENG_RESPONSE_TO_ARSENITE_DN, KAYO_AGIN…	3514.82	3591.82	3437.82	-0.0632015	0.424919	0.999929	FALSE	3583	3610	3388	3480	3596	3434
ENSDARG00000053209	smad6a	protein_coding	Mothers against decapentaplegic homolog; MH2 domain containing protein, SMAD family member 6a	smad6a; smad6a, smad6	F1RC55; Q4VCS4	F1RC55_DANRE; Q4VCS4_DANRE	ENSDART00000125131; ENSDART00000182519, ENSDART00000183284	ENSDARP00000112408; ENSDARP00000155156, ENSDARP00000151037	ENSDARG00000053209	chr7	34182963	34192834	-							3513.72	3592.05	3435.4	-0.0643075	0.427389	0.999929	FALSE	3503	3692	3462	3400	3597	3431
ENSDARG00000061923	amotl2a	protein_coding	Angiomotin-like 2a	amotl2a; amotl2a, amotl2	E9QGU3; E9QED7; F1R5K3; A1YB07	E9QGU3_DANRE; E9QED7_DANRE; F1R5K3_DANRE; AMOL2_DANRE	ENSDART00000143974; ENSDART00000139367; ENSDART00000141354; ENSDART00000088914, ENSDART00000160354	ENSDARP00000118007; ENSDARP00000121125; ENSDARP00000116113; ENSDARP00000083347, ENSDARP00000134595	ENSDARG00000061923	chr6	27991943	28001131	+			angiogenesis, blood vessel development, endothelial cell proliferation, vasculature development, morphogenesis of an epithelium, binding, protein binding, intracellular, cell, cytoplasm, endosome, vacuole, cell cortex, movement of cell or subcellular component, organelle organization, cytoskeleton organization, cell communication, signal transduction, cell surface receptor signaling pathway, cell…	GO:0001525, GO:0001568, GO:0001935, GO:0001944, GO:0002009, GO:0005488, GO:0005515, GO:0005622, GO:0005623, GO:0005737, GO:0005768, GO:0005773, GO:0005938, GO:0006928, GO:0006996, GO:0007010, GO:0007154, GO:0007165, GO:0007166, GO:0007267, GO:0007275, GO:0007389, GO:0008283, GO:0009653, GO:0009790, GO:0009880, GO:0009888, GO:0009987, GO:0012505, GO:0016043, GO:0016055, GO:0016477, GO:0022607, GO:…		BLANCO_MELO_COVID19_SARS_COV_2_INFECTION_CALU3_CELLS_UP, GROSS_HYPOXIA_VIA_ELK3_ONLY_UP, YAMAZAKI_TCEB3_TARGETS_UP, YAO_TEMPORAL_RESPONSE_TO_PROGESTERONE_CLUSTER_7, VERHAAK_GLIOBLASTOMA_PRONEURAL, REACTOME_SIGNALING_BY_HIPPO, UDAYAKUMAR_MED1_TARGETS_DN, TIEN_INTESTINE_PROBIOTICS_6HR_DN, KINSEY_TARGETS_OF_EWSR1_FLII_FUSION_DN, CHIARADONNA_NEOPLASTIC_TRANSFORMATION_KRAS_DN, LINDGREN_BLADDER_CANCER_…	3489.67	3071.87	3907.46	0.347014	0.213817	0.943311	FALSE	3465	2679	3341	4473	3072	3907
ENSDARG00000099039	pcbp2	protein_coding	Poly(rC)-binding protein 2; Pcbp2 protein, Poly(rC)-binding protein 2	pcbp2; pcbp2, PCBP2	A0A0R4IAP2; Q7ZVK5	A0A0R4IAP2_DANRE; Q7ZVK5_DANRE	ENSDART00000166231; ENSDART00000165585	ENSDARP00000130014; ENSDARP00000134105	ENSDARG00000099039	chr9	250724	264173	-			nucleic acid binding, RNA binding, binding, organic cyclic compound binding, heterocyclic compound binding	GO:0003676, GO:0003723, GO:0005488, GO:0097159, GO:1901363		HOUNKPE_HOUSEKEEPING_GENES, CHANDRAN_METASTASIS_TOP50_UP, THUM_SYSTOLIC_HEART_FAILURE_DN, RODRIGUES_THYROID_CARCINOMA_DN, CAFFAREL_RESPONSE_TO_THC_24HR_5_DN, ASTON_MAJOR_DEPRESSIVE_DISORDER_DN, CHAUHAN_RESPONSE_TO_METHOXYESTRADIOL_DN, LOPEZ_MESOTHELIOMA_SURVIVAL_UP, CHANDRAN_METASTASIS_UP, HOLLEMAN_DAUNORUBICIN_B_ALL_DN, HOLLEMAN_DAUNORUBICIN_ALL_DN, REACTOME_INNATE_IMMUNE_SYSTEM, REACTOME_DDX58_…	3487.87	3492.06	3483.68	-0.00346551	0.965049	0.999929	FALSE	3443	3551	3473	3486	3497	3479
ENSDARG00000042708	tuba8l	protein_coding	Tubulin alpha chain	tuba5, TUBA2, tuba8l, DKEYP-53E12.1-001	Q6TNP9	Q6TNP9_DANRE	ENSDART00000062671	ENSDARP00000062670	ENSDARG00000042708	chr8	28345352	28349859	-	Phagosome, Apoptosis, Gap junction	dre04145, dre04210, dre04540					3482.71	3597.78	3367.64	-0.095344	0.23265	0.951266	FALSE	3534	3672	3370	3357	3603	3363
ENSDARG00000101701	bmp5	protein_coding	Bone morphogenetic protein 5	bmp5	A0A0R4ILD5	A0A0R4ILD5_DANRE	ENSDART00000161162	ENSDARP00000134612	ENSDARG00000101701	chr13	1872767	1906732	+	TGF-beta signaling pathway	dre04350	MAPK cascade, regulation of protein phosphorylation, positive regulation of protein phosphorylation, receptor binding, cytokine activity, cytokine receptor binding, transforming growth factor beta receptor binding, binding, protein binding, extracellular region, extracellular space, nucleobase-containing compound metabolic process, transcription, DNA-templated, regulation of transcription, DNA-te…	GO:0000165, GO:0001932, GO:0001934, GO:0005102, GO:0005125, GO:0005126, GO:0005160, GO:0005488, GO:0005515, GO:0005576, GO:0005615, GO:0006139, GO:0006351, GO:0006355, GO:0006357, GO:0006366, GO:0006464, GO:0006468, GO:0006725, GO:0006793, GO:0006796, GO:0006807, GO:0006915, GO:0007154, GO:0007165, GO:0007166, GO:0007167, GO:0007178, GO:0008083, GO:0008152, GO:0008219, GO:0009058, GO:0009059, GO:…		DAVICIONI_PAX_FOXO1_SIGNATURE_IN_ARMS_UP, DAVICIONI_MOLECULAR_ARMS_VS_ERMS_UP, DAVICIONI_TARGETS_OF_PAX_FOXO1_FUSIONS_UP, DAVICIONI_RHABDOMYOSARCOMA_PAX_FOXO1_FUSION_UP, MULLIGHAN_MLL_SIGNATURE_1_UP, EBAUER_TARGETS_OF_PAX3_FOXO1_FUSION_DN, YANAGIHARA_ESX1_TARGETS, INGRAM_SHH_TARGETS_UP, ENGELMANN_CANCER_PROGENITORS_DN, POOLA_INVASIVE_BREAST_CANCER_DN, FONTAINE_PAPILLARY_THYROID_CARCINOMA_DN, BRUI…	3470.78	3551.03	3390.53	-0.0667094	0.40081	0.999929	FALSE	3507	3605	3375	3398	3556	3386
ENSDARG00000101209	lamb1a	protein_coding	Laminin, beta 1a	lamb1a	A0A0R4IY30; A0A0R4IDN1	A0A0R4IY30_DANRE; A0A0R4IDN1_DANRE	ENSDART00000166930; ENSDART00000170673	ENSDARP00000141956; ENSDARP00000131540	ENSDARG00000101209	chr25	31546828	31629095	-	Focal adhesion, ECM-receptor interaction	dre04510, dre04512	cell morphogenesis, cell morphogenesis involved in differentiation, eye development, system process, determination of left/right asymmetry in lateral mesoderm, movement of cell or subcellular component, chemotaxis, response to stress, organelle organization, multicellular organism development, determination of left/right symmetry, pattern specification process, nervous system development, axonoge…	GO:0000902, GO:0000904, GO:0001654, GO:0003008, GO:0003140, GO:0006928, GO:0006935, GO:0006950, GO:0006996, GO:0007275, GO:0007368, GO:0007389, GO:0007399, GO:0007409, GO:0007411, GO:0007417, GO:0007420, GO:0007423, GO:0007498, GO:0007517, GO:0007600, GO:0007601, GO:0007610, GO:0007632, GO:0007634, GO:0009314, GO:0009416, GO:0009581, GO:0009582, GO:0009583, GO:0009584, GO:0009605, GO:0009611, GO:…		LAIHO_COLORECTAL_CANCER_SERRATED_UP, GOZGIT_ESR1_TARGETS_UP, OUELLET_CULTURED_OVARIAN_CANCER_INVASIVE_VS_LMP_UP, SEIDEN_ONCOGENESIS_BY_MET, KIM_MYC_AMPLIFICATION_TARGETS_UP, WANG_RESPONSE_TO_BEXAROTENE_UP, LIAO_HAVE_SOX4_BINDING_SITES, LIAO_METASTASIS, BENPORATH_ES_WITH_H3K27ME3, SESTO_RESPONSE_TO_UV_C8, YAMAZAKI_TCEB3_TARGETS_UP, CHEN_LVAD_SUPPORT_OF_FAILING_HEART_UP, VERRECCHIA_DELAYED_RESPONSE…	3469.91	3445.71	3494.12	0.0201252	0.857992	0.999929	FALSE	3147	3759	3737	3239	3453	3488
ENSDARG00000079302	and2	protein_coding	Actinodin2, Zgc:175106 protein	and2, zgc:175106	A9JRX1	A9JRX1_DANRE	ENSDART00000114928	ENSDARP00000102064	ENSDARG00000079302	chr2	31762852	31767827	-							3465.82	3472.17	3459.48	-0.00528082	0.948187	0.999929	FALSE	3380	3575	3492	3418	3477	3455
ENSDARG00000039997	ptp4a3a	protein_coding	Protein tyrosine phosphatase 4A3a; Protein tyrosine phosphatase 4A3a, Protein tyrosine phosphatase type IVA, member 3	ptp4a3a, ptp4a3	F8W245; F8W486; F8W630; Q6NX92	F8W245_DANRE; F8W486_DANRE; F8W630_DANRE; Q6NX92_DANRE	ENSDART00000148432; ENSDART00000148953; ENSDART00000149035; ENSDART00000035538, ENSDART00000162917, ENSDART00000175266	ENSDARP00000124859; ENSDARP00000123957; ENSDARP00000124887; ENSDARP00000039012, ENSDARP00000135356, ENSDARP00000144460	ENSDARG00000039997	chr19	25088150	25149598	-			ameboidal-type cell migration, catalytic activity, phosphoprotein phosphatase activity, protein tyrosine phosphatase activity, intracellular, cell, nucleus, cytoplasm, cellular protein modification process, protein dephosphorylation, phosphorus metabolic process, phosphate-containing compound metabolic process, movement of cell or subcellular component, protein tyrosine/serine/threonine phosphata…	GO:0001667, GO:0003824, GO:0004721, GO:0004725, GO:0005622, GO:0005623, GO:0005634, GO:0005737, GO:0006464, GO:0006470, GO:0006793, GO:0006796, GO:0006928, GO:0008138, GO:0008152, GO:0009987, GO:0010631, GO:0016311, GO:0016477, GO:0016787, GO:0016788, GO:0016791, GO:0019538, GO:0032501, GO:0036211, GO:0040011, GO:0042578, GO:0043170, GO:0043226, GO:0043227, GO:0043229, GO:0043231, GO:0043412, GO:…	HALLMARK_MYOGENESIS	LIU_PROSTATE_CANCER_UP, LIU_SOX4_TARGETS_UP, THUM_SYSTOLIC_HEART_FAILURE_DN, DEURIG_T_CELL_PROLYMPHOCYTIC_LEUKEMIA_UP, MULLIGHAN_MLL_SIGNATURE_1_DN, MULLIGHAN_MLL_SIGNATURE_2_DN, TONKS_TARGETS_OF_RUNX1_RUNX1T1_FUSION_ERYTHROCYTE_UP, SABATES_COLORECTAL_ADENOMA_UP, BIDUS_METASTASIS_DN, LIAO_METASTASIS, GOUYER_TATI_TARGETS_DN, NIKOLSKY_BREAST_CANCER_8Q23_Q24_AMPLICON, KLEIN_PRIMARY_EFFUSION_LYMPHOMA…	3463.15	3582.43	3343.88	-0.0993861	0.228165	0.949135	FALSE	3480	3696	3382	3297	3588	3339
ENSDARG00000028982	pcca	protein_coding	Propionyl-CoA carboxylase subunit alpha	pcca	B0S5E3; B0S5E2	B0S5E3_DANRE; B0S5E2_DANRE	ENSDART00000135252; ENSDART00000136786	ENSDARP00000122752; ENSDARP00000121906	ENSDARG00000028982	chr1	29862074	29953746	+	Metabolic pathways, Carbon metabolism, Glyoxylate and dicarboxylate metabolism, Valine, leucine and isoleucine degradation, Propanoate metabolism	dre01100, dre01200, dre00630, dre00280, dre00640				DAVICIONI_TARGETS_OF_PAX_FOXO1_FUSIONS_UP, PROVENZANI_METASTASIS_UP, SILIGAN_TARGETS_OF_EWS_FLI1_FUSION_DN, MARTINEZ_RESPONSE_TO_TRABECTEDIN, IVANOVA_HEMATOPOIESIS_INTERMEDIATE_PROGENITOR, OISHI_CHOLANGIOMA_STEM_CELL_LIKE_UP, REACTOME_BIOTIN_TRANSPORT_AND_METABOLISM, REACTOME_METABOLISM_OF_WATER_SOLUBLE_VITAMINS_AND_COFACTORS, REACTOME_METABOLISM_OF_VITAMINS_AND_COFACTORS, REACTOME_DEFECTS_IN_VIT…	3461.34	3554.09	3368.58	-0.0773161	0.337152	0.983545	FALSE	3568	3549	3298	3432	3558	3365
ENSDARG00000004377	ppp1r13ba	protein_coding	Protein phosphatase 1, regulatory subunit 13Ba	ppp1r13ba	F1RDT1	F1RDT1_DANRE	ENSDART00000037371	ENSDARP00000028707	ENSDARG00000004377	chr17	14614145	14691576	-							3461.55	3358.19	3564.9	0.0861527	0.280591	0.972429	FALSE	3357	3368	3505	3617	3362	3561
ENSDARG00000003032	eif4a1b	protein_coding	RNA helicase	eif4a1b	Q7ZU67	Q7ZU67_DANRE	ENSDART00000011878, ENSDART00000188371	ENSDARP00000018923, ENSDARP00000151794	ENSDARG00000003032	chr5	24208413	24219344	-	RNA transport	dre03013					3444.31	3478.9	3409.73	-0.0289689	0.71848	0.999929	FALSE	3412	3556	3417	3394	3484	3405
ENSDARG00000090190	bcam	protein_coding	Basal cell adhesion molecule (Lutheran blood group)	bcam	A0A0R4IPM3; F1QVA6; Q08BX5	A0A0R4IPM3_DANRE; F1QVA6_DANRE; Q08BX5_DANRE	ENSDART00000171819; ENSDART00000136982; ENSDART00000103176	ENSDARP00000136667; ENSDARP00000122605; ENSDARP00000093952	ENSDARG00000090190	chr16	24030272	24135573	-							3444.1	3450.91	3437.29	-0.00570592	0.943296	0.999929	FALSE	3381	3531	3448	3418	3456	3433
ENSDARG00000077121	cyp26b1	protein_coding	Cytochrome P450 26B1	cyp26b1	A0A0R4I9F4	A0A0R4I9F4_DANRE	ENSDART00000110347	ENSDARP00000101543	ENSDARG00000077121	chr7	25323742	25348597	+	Metabolic pathways, Retinol metabolism	dre01100, dre00830	skeletal system development, ossification, retinoid metabolic process, catalytic activity, monooxygenase activity, binding, iron ion binding, intracellular, cell, cytoplasm, endoplasmic reticulum, endoplasmic reticulum membrane, organic acid metabolic process, lipid metabolic process, isoprenoid metabolic process, terpenoid metabolic process, vitamin metabolic process, fat-soluble vitamin metabol…	GO:0001501, GO:0001503, GO:0001523, GO:0003824, GO:0004497, GO:0005488, GO:0005506, GO:0005622, GO:0005623, GO:0005737, GO:0005783, GO:0005789, GO:0006082, GO:0006629, GO:0006720, GO:0006721, GO:0006766, GO:0006775, GO:0007154, GO:0007165, GO:0007275, GO:0007399, GO:0007417, GO:0007420, GO:0008152, GO:0008300, GO:0008401, GO:0008688, GO:0009056, GO:0009111, GO:0009653, GO:0009790, GO:0009792, GO:…	HALLMARK_ESTROGEN_RESPONSE_EARLY, HALLMARK_ESTROGEN_RESPONSE_LATE	BLANCO_MELO_MERS_COV_INFECTION_MCR5_CELLS_UP, RICKMAN_TUMOR_DIFFERENTIATED_WELL_VS_MODERATELY_DN, BENPORATH_SUZ12_TARGETS, BENPORATH_EED_TARGETS, BENPORATH_ES_WITH_H3K27ME3, BENPORATH_PRC2_TARGETS, STAEGE_EWING_FAMILY_TUMOR, RIGGI_EWING_SARCOMA_PROGENITOR_UP, SMID_BREAST_CANCER_RELAPSE_IN_BONE_DN, SMID_BREAST_CANCER_LUMINAL_B_DN, SMID_BREAST_CANCER_BASAL_UP, BONCI_TARGETS_OF_MIR15A_AND_MIR16_1, M…	3426.32	3518.47	3334.17	-0.0775961	0.460304	0.999929	FALSE	3722	3320	3084	3580	3521	3332
ENSDARG00000074572	G3BP2	protein_coding							ENSDARG00000074572	chr23	44078929	44110756	+							3425.76	3481.71	3369.82	-0.0471101	0.564259	0.999929	FALSE	3395	3579	3396	3335	3487	3365
ENSDARG00000043531	jun	protein_coding	Proto-oncogene c-Jun	jun	Q6NZT5	Q6NZT5_DANRE	ENSDART00000063912	ENSDARP00000063911	ENSDARG00000043531	chr20	15552657	15554606	+	Focal adhesion, Herpes simplex infection, Toll-like receptor signaling pathway, MAPK signaling pathway, ErbB signaling pathway, Apoptosis, Wnt signaling pathway, GnRH signaling pathway, AGE-RAGE signaling pathway in diabetic complications, Salmonella infection	dre04510, dre05168, dre04620, dre04010, dre04012, dre04210, dre04310, dre04912, dre04933, dre05132	negative regulation of transcription from RNA polymerase II promoter, nuclear chromosome, chromatin, nuclear chromatin, regulatory region DNA binding, transcription regulatory region sequence-specific DNA binding, RNA polymerase II regulatory region sequence-specific DNA binding, RNA polymerase II core promoter proximal region sequence-specific DNA binding, RNA polymerase II transcription factor …	GO:0000122, GO:0000228, GO:0000785, GO:0000790, GO:0000975, GO:0000976, GO:0000977, GO:0000978, GO:0000981, GO:0000987, GO:0000988, GO:0000989, GO:0001012, GO:0001067, GO:0001071, GO:0001159, GO:0002237, GO:0003676, GO:0003677, GO:0003690, GO:0003700, GO:0003712, GO:0003713, GO:0005488, GO:0005515, GO:0005622, GO:0005623, GO:0005634, GO:0005667, GO:0005694, GO:0006139, GO:0006351, GO:0006355, GO:…	HALLMARK_TNFA_SIGNALING_VIA_NFKB, HALLMARK_HYPOXIA, HALLMARK_IL6_JAK_STAT3_SIGNALING, HALLMARK_APOPTOSIS, HALLMARK_EPITHELIAL_MESENCHYMAL_TRANSITION, HALLMARK_P53_PATHWAY	FOROUTAN_TGFB_EMT_UP, FOROUTAN_PRODRANK_TGFB_EMT_UP, FOROUTAN_INTEGRATED_TGFB_EMT_UP, BLANCO_MELO_MERS_COV_INFECTION_MCR5_CELLS_UP, BLANCO_MELO_COVID19_SARS_COV_2_INFECTION_CALU3_CELLS_UP, BLANCO_MELO_COVID19_SARS_COV_2_INFECTION_A594_ACE2_EXPRESSING_CELLS_RUXOLITINIB_UP, BLANCO_MELO_BRONCHIAL_EPITHELIAL_CELLS_INFLUENZA_A_DEL_NS1_INFECTION_UP, DAVICIONI_TARGETS_OF_PAX_FOXO1_FUSIONS_UP, DAVICIONI_…	3421.24	3535.59	3306.9	-0.0964416	0.226557	0.949135	FALSE	3495	3586	3288	3318	3540	3303
ENSDARG00000060594	hadhab	protein_coding	Enoyl-CoA hydratase	hadhab	F1QYX8	F1QYX8_DANRE	ENSDART00000076009	ENSDARP00000070488	ENSDARG00000060594	chr17	37227936	37252810	+	Metabolic pathways, Tryptophan metabolism, Lysine degradation, Fatty acid degradation, Fatty acid metabolism, Carbon metabolism, Valine, leucine and isoleucine degradation, beta-Alanine metabolism, Propanoate metabolism, Butanoate metabolism, Biosynthesis of unsaturated fatty acids, Fatty acid elongation	dre01100, dre00380, dre00310, dre00071, dre01212, dre01200, dre00280, dre00410, dre00640, dre00650, dre01040, dre00062			HALLMARK_OXIDATIVE_PHOSPHORYLATION	GAZDA_DIAMOND_BLACKFAN_ANEMIA_MYELOID_DN, DITTMER_PTHLH_TARGETS_UP, ALCALA_APOPTOSIS, SHIPP_DLBCL_CURED_VS_FATAL_DN, MUELLER_COMMON_TARGETS_OF_AML_FUSIONS_UP, ZHAN_EARLY_DIFFERENTIATION_GENES_DN, ZHAN_VARIABLE_EARLY_DIFFERENTIATION_GENES_DN, REACTOME_ACYL_CHAIN_REMODELING_OF_CL, REACTOME_GLYCEROPHOSPHOLIPID_BIOSYNTHESIS, REACTOME_PHOSPHOLIPID_METABOLISM, REACTOME_METABOLISM_OF_LIPIDS, REACTOME_MI…	3409.97	3513.8	3306.13	-0.0878622	0.277762	0.971731	FALSE	3441	3597	3318	3286	3519	3302
ENSDARG00000030161	ppp1r14bb	protein_coding	Ppp1r14b protein, Protein phosphatase 1, regulatory (Inhibitor) subunit 14B, Protein phosphatase 1, regulatory (inhibitor) subunit 14Bb	ppp1r14bb, ppp1r14b	Q7ZZ37	Q7ZZ37_DANRE	ENSDART00000039827, ENSDART00000145201	ENSDARP00000039826, ENSDARP00000113436	ENSDARG00000030161	chr7	60359347	60396578	+			immune system process, enzyme inhibitor activity, protein phosphatase inhibitor activity, protein serine/threonine phosphatase inhibitor activity, intracellular, cell, cytoplasm, cellular protein modification process, protein dephosphorylation, phosphorus metabolic process, phosphate-containing compound metabolic process, response to stress, defense response, immune response, metabolic process, c…	GO:0002376, GO:0004857, GO:0004864, GO:0004865, GO:0005622, GO:0005623, GO:0005737, GO:0006464, GO:0006470, GO:0006793, GO:0006796, GO:0006950, GO:0006952, GO:0006955, GO:0008152, GO:0009987, GO:0016310, GO:0016311, GO:0019208, GO:0019212, GO:0019220, GO:0019222, GO:0019538, GO:0019888, GO:0030234, GO:0031323, GO:0031399, GO:0032268, GO:0035303, GO:0035304, GO:0036211, GO:0042325, GO:0043086, GO:…		BLANCO_MELO_COVID19_SARS_COV_2_POS_PATIENT_LUNG_TISSUE_DN, LIU_PROSTATE_CANCER_UP, DAVICIONI_PAX_FOXO1_SIGNATURE_IN_ARMS_UP, DAVICIONI_TARGETS_OF_PAX_FOXO1_FUSIONS_UP, DAVICIONI_RHABDOMYOSARCOMA_PAX_FOXO1_FUSION_UP, TONKS_TARGETS_OF_RUNX1_RUNX1T1_FUSION_MONOCYTE_UP, SANSOM_APC_TARGETS_REQUIRE_MYC, SMID_BREAST_CANCER_BASAL_UP, HOFFMANN_IMMATURE_TO_MATURE_B_LYMPHOCYTE_DN, LU_EZH2_TARGETS_UP, PID_IL…	3407.02	3517.74	3296.29	-0.0937779	0.239941	0.952817	FALSE	3491	3554	3265	3320	3522	3292
ENSDARG00000070787	jupa	protein_coding	Junction plakoglobin	jupa, jup	F1QTT3	F1QTT3_DANRE	ENSDART00000003891, ENSDART00000081018, ENSDART00000180372	ENSDARP00000026915, ENSDARP00000075461, ENSDARP00000156233	ENSDARG00000070787	chr11	11719575	11781911	+			heart valve development, atrioventricular valve development, heart valve morphogenesis, atrioventricular valve morphogenesis, Wnt signaling pathway involved in heart development, regulation of Wnt signaling pathway involved in heart development, negative regulation of Wnt signaling pathway involved in heart development, signal transducer activity, binding, protein binding, intracellular, cell, nu…	GO:0003170, GO:0003171, GO:0003179, GO:0003181, GO:0003306, GO:0003307, GO:0003308, GO:0004871, GO:0005488, GO:0005515, GO:0005622, GO:0005623, GO:0005634, GO:0005737, GO:0005886, GO:0005911, GO:0005912, GO:0005913, GO:0007154, GO:0007155, GO:0007165, GO:0007166, GO:0007267, GO:0007275, GO:0007507, GO:0009653, GO:0009966, GO:0009968, GO:0009987, GO:0010646, GO:0010648, GO:0016020, GO:0016043, GO:…	HALLMARK_APICAL_JUNCTION, HALLMARK_XENOBIOTIC_METABOLISM, HALLMARK_KRAS_SIGNALING_UP	TONKS_TARGETS_OF_RUNX1_RUNX1T1_FUSION_SUSTAINED_IN_GRANULOCYTE_UP, TONKS_TARGETS_OF_RUNX1_RUNX1T1_FUSION_HSC_UP, TONKS_TARGETS_OF_RUNX1_RUNX1T1_FUSION_GRANULOCYTE_UP, JAATINEN_HEMATOPOIETIC_STEM_CELL_UP, WANG_BARRETTS_ESOPHAGUS_DN, LIU_NASOPHARYNGEAL_CARCINOMA, RICKMAN_TUMOR_DIFFERENTIATED_WELL_VS_POORLY_DN, TARTE_PLASMA_CELL_VS_PLASMABLAST_UP, CROMER_METASTASIS_DN, VERHAAK_AML_WITH_NPM1_MUTATED_…	3395.95	3409.49	3382.42	-0.0114989	0.889821	0.999929	FALSE	3446	3381	3288	3470	3413	3379
ENSDARG00000036028	arrdc3b	protein_coding	Arrestin domain-containing 3b, Zgc:92034	arrdc3b, zgc:92034	Q66L50	Q66L50_DANRE	ENSDART00000052307	ENSDARP00000052306	ENSDARG00000036028	chr10	43761480	43771447	-							3394.03	3359.16	3428.9	0.0296375	0.912808	0.999929	FALSE	2889	3847	3850	2993	3368	3421
ENSDARG00000037895	ramp2	protein_coding	Receptor (G protein-coupled) activity-modifying protein 2	ramp2	X1WDT6; F1R120	X1WDT6_DANRE; F1R120_DANRE	ENSDART00000154553; ENSDART00000055237	ENSDARP00000128385; ENSDARP00000055236	ENSDARG00000037895	chr3	36836711	36846496	-	Vascular smooth muscle contraction	dre04270				DARWICHE_PAPILLOMA_PROGRESSION_RISK, SCHLOSSER_SERUM_RESPONSE_UP, DACOSTA_ERCC3_ALLELE_XPCS_VS_TTD_DN, GROSS_ELK3_TARGETS_UP, INGRAM_SHH_TARGETS_UP, GUO_HEX_TARGETS_DN, YAMAZAKI_TCEB3_TARGETS_UP, TSENG_IRS1_TARGETS_DN, TSENG_ADIPOGENIC_POTENTIAL_DN, MEISSNER_NPC_HCP_WITH_H3K4ME2, CHANDRAN_METASTASIS_DN, MARTENS_TRETINOIN_RESPONSE_UP, MIYAGAWA_TARGETS_OF_EWSR1_ETS_FUSIONS_UP, REACTOME_SIGNALING_BY…	3394	3487.45	3300.55	-0.079442	0.324131	0.978656	FALSE	3426	3559	3302	3291	3492	3296
ENSDARG00000078311	dcaf6	protein_coding	Ddb1 and cul4-associated factor 6	dcaf6	F1R944; B0QZE8	F1R944_DANRE; B0QZE8_DANRE	ENSDART00000142664; ENSDART00000113194	ENSDARP00000121354; ENSDARP00000102072	ENSDARG00000078311	chr9	34166064	34219365	-						ZHANG_BREAST_CANCER_PROGENITORS_DN, HIRSCH_CELLULAR_TRANSFORMATION_SIGNATURE_DN, REACTOME_POST_TRANSLATIONAL_PROTEIN_MODIFICATION, REACTOME_NEDDYLATION, TIEN_INTESTINE_PROBIOTICS_24HR_UP, DODD_NASOPHARYNGEAL_CARCINOMA_DN, SHEN_SMARCA2_TARGETS_UP, IVANOVA_HEMATOPOIESIS_STEM_CELL_LONG_TERM, BLALOCK_ALZHEIMERS_DISEASE_DN, JIANG_HYPOXIA_NORMAL, MILI_PSEUDOPODIA_HAPTOTAXIS_UP, FORTSCHEGGER_PHF8_TARGET…	3392.67	3615.24	3170.09	-0.189511	0.0356451	0.594509	FALSE	3446	3797	3264	3067	3621	3165
ENSDARG00000015759	tspan7	protein_coding	Tetraspanin	tspan7	F8W499; Q7SXT2	F8W499_DANRE; Q7SXT2_DANRE	ENSDART00000149886; ENSDART00000016002	ENSDARP00000123944; ENSDARP00000018978	ENSDARG00000015759	chr14	41469478	41478392	-			cell, plasma membrane, integral component of plasma membrane, cell communication, signal transduction, cell surface receptor signaling pathway, cellular process, membrane, integral component of membrane, signaling, intrinsic component of membrane, intrinsic component of plasma membrane, membrane part, plasma membrane part, cell part, single-organism process, single organism signaling, single-orga…	GO:0005623, GO:0005886, GO:0005887, GO:0007154, GO:0007165, GO:0007166, GO:0009987, GO:0016020, GO:0016021, GO:0023052, GO:0031224, GO:0031226, GO:0044425, GO:0044459, GO:0044464, GO:0044699, GO:0044700, GO:0044763, GO:0050789, GO:0050794, GO:0050896, GO:0051716, GO:0065007, GO:0071944		GRAHAM_CML_QUIESCENT_VS_NORMAL_QUIESCENT_DN, GRAHAM_CML_DIVIDING_VS_NORMAL_QUIESCENT_DN, WANG_ESOPHAGUS_CANCER_VS_NORMAL_DN, RICKMAN_TUMOR_DIFFERENTIATED_WELL_VS_MODERATELY_UP, RICKMAN_METASTASIS_UP, BALDWIN_PRKCI_TARGETS_UP, BENPORATH_SUZ12_TARGETS, BENPORATH_EED_TARGETS, BECKER_TAMOXIFEN_RESISTANCE_DN, IVANOVA_HEMATOPOIESIS_STEM_CELL, TSENG_IRS1_TARGETS_DN, TSENG_ADIPOGENIC_POTENTIAL_DN, WANG_N…	3387.29	3445.46	3329.12	-0.0495398	0.539955	0.999929	FALSE	3380	3521	3336	3314	3450	3325
ENSDARG00000007960	hnrnpaba	protein_coding	Heterogeneous nuclear ribonucleoprotein A/Ba; Heterogeneous nuclear ribonucleoprotein A/B, Heterogeneous nuclear ribonucleoprotein A/Ba	hnrnpaba, hnrnpab; hnrnpaba, hnrnpab, hnrpab	F8W5P8; F8W256; F8W2Z3; Q6NYU8	F8W5P8_DANRE; F8W256_DANRE; F8W2Z3_DANRE; Q6NYU8_DANRE	ENSDART00000148394; ENSDART00000149492; ENSDART00000149114; ENSDART00000148447	ENSDARP00000125019; ENSDARP00000124848; ENSDARP00000124556; ENSDARP00000124217	ENSDARG00000007960	chr14	6962271	6968589	+							3386.1	3432.88	3339.32	-0.0398518	0.618338	0.999929	FALSE	3409	3466	3305	3366	3437	3335
ENSDARG00000005162	tpm3	protein_coding	Tropomyosin 3; Tropomyosin 3, Zgc:77592	tpm3; tpm3, zgc:77592	A0A2R8Q650; A5WW36; A0A2R8RR81; I3ISQ1; Q6P0W3; Q803M1	A0A2R8Q650_DANRE; A5WW36_DANRE; A0A2R8RR81_DANRE; I3ISQ1_DANRE; Q6P0W3_DANRE; Q803M1_DANRE	ENSDART00000188025; ENSDART00000137865; ENSDART00000183745; ENSDART00000151375; ENSDART00000027598; ENSDART00000010997	ENSDARP00000149575; ENSDARP00000113122; ENSDARP00000151109; ENSDARP00000125941; ENSDARP00000004352; ENSDARP00000012717	ENSDARG00000005162	chr19	10985369	11031394	-	Adrenergic signaling in cardiomyocytes, Cardiac muscle contraction	dre04261, dre04260					3385.46	3374.27	3396.65	0.00953318	0.905948	0.999929	FALSE	3383	3374	3330	3456	3378	3393
ENSDARG00000099236	sept10	protein_coding	Septin	sept10	Q568B3	Q568B3_DANRE	ENSDART00000160980	ENSDARP00000139839	ENSDARG00000099236	chr9	55857193	55875077	+			nucleotide binding, nucleoside binding, purine nucleoside binding, binding, GTP binding, purine nucleotide binding, guanyl nucleotide binding, ribonucleoside binding, purine ribonucleoside binding, ribonucleotide binding, purine ribonucleotide binding, guanyl ribonucleotide binding, purine ribonucleoside triphosphate binding, small molecule binding, organic cyclic compound binding, carbohydrate d…	GO:0000166, GO:0001882, GO:0001883, GO:0005488, GO:0005525, GO:0017076, GO:0019001, GO:0032549, GO:0032550, GO:0032553, GO:0032555, GO:0032561, GO:0035639, GO:0036094, GO:0097159, GO:0097367, GO:1901265, GO:1901363		FOURNIER_ACINAR_DEVELOPMENT_EARLY_UP, BILBAN_B_CLL_LPL_UP, TONKS_TARGETS_OF_RUNX1_RUNX1T1_FUSION_HSC_UP, DE_YY1_TARGETS_DN, AMBROSINI_FLAVOPIRIDOL_TREATMENT_TP53, GUTIERREZ_MULTIPLE_MYELOMA_UP, MANNE_COVID19_ICU_VS_HEALTHY_DONOR_PLATELETS_DN, MANNE_COVID19_COMBINED_COHORT_VS_HEALTHY_DONOR_PLATELETS_DN, PICCALUGA_ANGIOIMMUNOBLASTIC_LYMPHOMA_UP, ONKEN_UVEAL_MELANOMA_UP, THUM_SYSTOLIC_HEART_FAILURE_…	3379.43	3500.19	3258.67	-0.103119	0.208869	0.942092	FALSE	3414	3597	3283	3226	3505	3254
ENSDARG00000037879	lfng	protein_coding	Beta-1,3-N-acetylglucosaminyltransferase; Beta-1,3-N-acetylglucosaminyltransferase lunatic fringe	lfng	B2GQK5; Q8JHF2	B2GQK5_DANRE; LFNG_DANRE	; ENSDART00000028673	; ENSDARP00000031031	ENSDARG00000037879	chr3	41917499	41926869	+	Notch signaling pathway, Other types of O-glycan biosynthesis	dre04330, dre00514	Golgi membrane, catalytic activity, binding, intracellular, cell, cytoplasm, Golgi apparatus, response to stress, cell communication, signal transduction, cell surface receptor signaling pathway, Notch signaling pathway, multicellular organism development, pattern specification process, nervous system development, UDP-glycosyltransferase activity, acetylglucosaminyltransferase activity, response …	GO:0000139, GO:0003824, GO:0005488, GO:0005622, GO:0005623, GO:0005737, GO:0005794, GO:0006950, GO:0007154, GO:0007165, GO:0007166, GO:0007219, GO:0007275, GO:0007389, GO:0007399, GO:0008194, GO:0008375, GO:0009611, GO:0009790, GO:0009888, GO:0009987, GO:0010721, GO:0012505, GO:0016020, GO:0016021, GO:0016740, GO:0016757, GO:0016758, GO:0022008, GO:0023052, GO:0030154, GO:0030173, GO:0030182, GO:…	HALLMARK_NOTCH_SIGNALING, HALLMARK_KRAS_SIGNALING_DN	GAUSSMANN_MLL_AF4_FUSION_TARGETS_C_UP, NEBEN_AML_WITH_FLT3_OR_NRAS_UP, ZHANG_RESPONSE_TO_IKK_INHIBITOR_AND_TNF_DN, NIKOLSKY_BREAST_CANCER_7P22_AMPLICON, MACLACHLAN_BRCA1_TARGETS_UP, SANSOM_APC_MYC_TARGETS, SANSOM_APC_TARGETS_REQUIRE_MYC, OSADA_ASCL1_TARGETS_UP, ALONSO_METASTASIS_DN, MEISSNER_BRAIN_HCP_WITH_H3K4ME3_AND_H3K27ME3, CHANDRAN_METASTASIS_DN, MARTENS_TRETINOIN_RESPONSE_UP, KIM_BIPOLAR_DI…	3379.1	3070.99	3687.22	0.263754	0.0156562	0.420463	FALSE	3269	2877	3387	3983	3073	3685
ENSDARG00000003081	mybphb	protein_coding	Myosin-binding protein Hb; Myosin-binding protein Hb, Zgc:165344 protein; LOC570313 protein, Myosin-binding protein Hb	mybphb; mybphb, zgc:165344; mybphb, LOC570313	A0A0R4IYH8; A0A0R4IJS3; A8KBU7; A1L142; A6H8Q3	A0A0R4IYH8_DANRE; A0A0R4IJS3_DANRE; A8KBU7_DANRE; A1L142_DANRE; A6H8Q3_DANRE	ENSDART00000157584; ENSDART00000158845; ENSDART00000026359; ENSDART00000164232; ENSDART00000122794, ENSDART00000183742	ENSDARP00000140563; ENSDARP00000134238; ENSDARP00000007944; ENSDARP00000139909; ENSDARP00000110377, ENSDARP00000153256	ENSDARG00000003081	chr6	55032439	55082533	+							3377.45	3495.82	3259.08	-0.10114	0.213161	0.943311	FALSE	3423	3579	3271	3239	3501	3255
ENSDARG00000098075	sh3bgrl3	protein_coding	SH3 domain binding glutamic acid-rich protein like 3, SH3 domain-binding glutamate-rich protein-like 3	sh3bgrl3	Q7ZUC9	Q7ZUC9_DANRE	ENSDART00000168665	ENSDARP00000131054	ENSDARG00000098075	chr19	13939750	13950231	-			catalytic activity, electron carrier activity, cellular process, protein disulfide oxidoreductase activity, disulfide oxidoreductase activity, oxidoreductase activity, oxidoreductase activity, acting on a sulfur group of donors, cellular homeostasis, homeostatic process, single-organism process, single-organism cellular process, cell redox homeostasis, regulation of biological process, regulation…	GO:0003824, GO:0009055, GO:0009987, GO:0015035, GO:0015036, GO:0016491, GO:0016667, GO:0019725, GO:0042592, GO:0044699, GO:0044763, GO:0045454, GO:0050789, GO:0050794, GO:0065007, GO:0065008		LASTOWSKA_NEUROBLASTOMA_COPY_NUMBER_DN, RICKMAN_TUMOR_DIFFERENTIATED_WELL_VS_POORLY_DN, RICKMAN_TUMOR_DIFFERENTIATED_MODERATELY_VS_POORLY_UP, JIANG_HYPOXIA_CANCER, WP_VEGFAVEGFR2_SIGNALING_PATHWAY, NAKAMURA_TUMOR_ZONE_PERIPHERAL_VS_CENTRAL_DN, ONKEN_UVEAL_MELANOMA_UP, FULCHER_INFLAMMATORY_RESPONSE_LECTIN_VS_LPS_UP, TONKS_TARGETS_OF_RUNX1_RUNX1T1_FUSION_HSC_DN, LEE_NEURAL_CREST_STEM_CELL_UP, GRAES…	3376.12	3464.83	3287.4	-0.0758155	0.355743	0.992079	FALSE	3492	3446	3206	3362	3469	3284
ENSDARG00000042904	foxo3b	protein_coding	Forkhead box O3b	foxo3b	Q5TYS1	Q5TYS1_DANRE	ENSDART00000062982	ENSDARP00000062981	ENSDARG00000042904	chr20	32286765	32332736	-	FoxO signaling pathway	dre04068	negative regulation of transcription from RNA polymerase II promoter, RNA polymerase II transcription factor activity, sequence-specific DNA binding, nucleic acid binding transcription factor activity, immune system process, immune system development, nucleic acid binding, DNA binding, transcription factor activity, sequence-specific DNA binding, binding, protein binding, intracellular, cell, nuc…	GO:0000122, GO:0000981, GO:0001071, GO:0002376, GO:0002520, GO:0003676, GO:0003677, GO:0003700, GO:0005488, GO:0005515, GO:0005622, GO:0005623, GO:0005634, GO:0006139, GO:0006351, GO:0006355, GO:0006357, GO:0006366, GO:0006725, GO:0006807, GO:0007154, GO:0007165, GO:0007166, GO:0007267, GO:0007275, GO:0008152, GO:0009058, GO:0009059, GO:0009790, GO:0009792, GO:0009889, GO:0009890, GO:0009892, GO:…		PEREZ_TP53_TARGETS, LIAO_METASTASIS, MEISSNER_NPC_HCP_WITH_H3K4ME3_AND_H3K27ME3, REACTOME_AKT_PHOSPHORYLATES_TARGETS_IN_THE_NUCLEUS, REACTOME_PI3K_AKT_SIGNALING_IN_CANCER, REACTOME_DISEASES_OF_SIGNAL_TRANSDUCTION_BY_GROWTH_FACTOR_RECEPTORS_AND_SECOND_MESSENGERS, REACTOME_CONSTITUTIVE_SIGNALING_BY_AKT1_E17K_IN_CANCER, REACTOME_RNA_POLYMERASE_II_TRANSCRIPTION, REACTOME_INTRACELLULAR_SIGNALING_BY_SE…	3361.48	3469.43	3253.53	-0.0926662	0.252914	0.960206	FALSE	3404	3545	3260	3239	3474	3249
ENSDARG00000014230	dlst	protein_coding	Dihydrolipoyllysine-residue succinyltransferase component of 2-oxoglutarate dehydrogenase complex, mitochondrial	dlst	F1QFQ6	F1QFQ6_DANRE	ENSDART00000016614	ENSDARP00000006973	ENSDARG00000014230	chr17	52524355	52553447	+	Metabolic pathways, Lysine degradation, Carbon metabolism, Citrate cycle (TCA cycle)	dre01100, dre00310, dre01200, dre00020	system process, circulatory system process, heart process, catalytic activity, dihydrolipoyllysine-residue succinyltransferase activity, intracellular, cell, cytoplasm, organic acid metabolic process, generation of precursor metabolites and energy, tricarboxylic acid cycle, nucleobase-containing compound metabolic process, purine nucleotide metabolic process, purine nucleotide biosynthetic proces…	GO:0003008, GO:0003013, GO:0003015, GO:0003824, GO:0004149, GO:0005622, GO:0005623, GO:0005737, GO:0006082, GO:0006091, GO:0006099, GO:0006139, GO:0006163, GO:0006164, GO:0006725, GO:0006753, GO:0006754, GO:0006793, GO:0006796, GO:0006807, GO:0006996, GO:0007005, GO:0008015, GO:0008152, GO:0009058, GO:0009060, GO:0009116, GO:0009117, GO:0009119, GO:0009123, GO:0009124, GO:0009126, GO:0009127, GO:…	HALLMARK_FATTY_ACID_METABOLISM, HALLMARK_OXIDATIVE_PHOSPHORYLATION	WANG_LMO4_TARGETS_DN, KATSANOU_ELAVL1_TARGETS_DN, REACTOME_THE_CITRIC_ACID_TCA_CYCLE_AND_RESPIRATORY_ELECTRON_TRANSPORT, REACTOME_GLYOXYLATE_METABOLISM_AND_GLYCINE_DEGRADATION, REACTOME_LYSINE_CATABOLISM, REACTOME_METABOLISM_OF_AMINO_ACIDS_AND_DERIVATIVES, REACTOME_CITRIC_ACID_CYCLE_TCA_CYCLE, REACTOME_PYRUVATE_METABOLISM_AND_CITRIC_ACID_TCA_CYCLE, WP_7Q1123_COPY_NUMBER_VARIATION_SYNDROME, WP_MET…	3361.21	3470.32	3252.1	-0.0936716	0.251056	0.958755	FALSE	3394	3557	3268	3228	3475	3248
ENSDARG00000032617	fgfrl1a	protein_coding	FGF receptor-like protein 1a, Fgfrl1a, Fibroblast growth factor receptor-like 1a	fgfrl1a	Q7SX76	Q7SX76_DANRE	ENSDART00000082667	ENSDARP00000077102	ENSDARG00000032617	chr14	17442913	17563773	-			skeletal system development, eye development, binding, protein binding, multicellular organism development, nervous system development, central nervous system development, brain development, sensory organ development, anatomical structure morphogenesis, organ morphogenesis, tissue development, membrane, integral component of membrane, telencephalon development, ventricular system development, fou…	GO:0001501, GO:0001654, GO:0005488, GO:0005515, GO:0007275, GO:0007399, GO:0007417, GO:0007420, GO:0007423, GO:0009653, GO:0009887, GO:0009888, GO:0016020, GO:0016021, GO:0021537, GO:0021591, GO:0021592, GO:0021670, GO:0021678, GO:0030900, GO:0030902, GO:0031224, GO:0032501, GO:0032502, GO:0035295, GO:0044425, GO:0044699, GO:0044707, GO:0044767, GO:0048513, GO:0048565, GO:0048592, GO:0048731, GO:…		SANSOM_APC_TARGETS, FONTAINE_FOLLICULAR_THYROID_ADENOMA_UP, PANGAS_TUMOR_SUPPRESSION_BY_SMAD1_AND_SMAD5_DN, THILLAINADESAN_ZNF217_TARGETS_UP, SERVITJA_LIVER_HNF1A_TARGETS_UP, REACTOME_SIGNALING_BY_FGFR, REACTOME_SIGNALING_BY_FGFR1, REACTOME_FGFRL1_MODULATION_OF_FGFR1_SIGNALING, REACTOME_SIGNALING_BY_RECEPTOR_TYROSINE_KINASES, SENESE_HDAC1_AND_HDAC2_TARGETS_UP, NUYTTEN_NIPP1_TARGETS_DN, NUYTTEN_EZ…	3359.97	3444.67	3275.27	-0.0727301	0.381119	0.998126	FALSE	3349	3551	3310	3232	3450	3271
ENSDARG00000013623	vdac2	protein_coding	Voltage-dependent anion-selective channel protein 2	vdac2	Q8AWD0	Q8AWD0_DANRE	ENSDART00000013011, ENSDART00000183834	ENSDARP00000014456, ENSDARP00000156681	ENSDARG00000013623	chr13	17714296	17729474	-	Calcium signaling pathway	dre04020	system process, circulatory system process, heart process, transporter activity, ion channel activity, voltage-gated ion channel activity, anion channel activity, binding, protein binding, intracellular, cell, cytoplasm, mitochondrion, mitochondrial envelope, mitochondrial outer membrane, plasma membrane, transport, ion transport, cation transport, calcium ion transport, anion transport, mitochon…	GO:0003008, GO:0003013, GO:0003015, GO:0005215, GO:0005216, GO:0005244, GO:0005253, GO:0005488, GO:0005515, GO:0005622, GO:0005623, GO:0005737, GO:0005739, GO:0005740, GO:0005741, GO:0005886, GO:0006810, GO:0006811, GO:0006812, GO:0006816, GO:0006820, GO:0006839, GO:0006851, GO:0006950, GO:0008015, GO:0008016, GO:0008308, GO:0008509, GO:0009611, GO:0009888, GO:0015075, GO:0015267, GO:0016020, GO:…	HALLMARK_APOPTOSIS, HALLMARK_OXIDATIVE_PHOSPHORYLATION	IBRAHIM_NRF2_UP, DITTMER_PTHLH_TARGETS_UP, BYSTRYKH_HEMATOPOIESIS_STEM_CELL_AND_BRAIN_QTL_TRANS, GOLDRATH_HOMEOSTATIC_PROLIFERATION, MAHAJAN_RESPONSE_TO_IL1A_DN, SESTO_RESPONSE_TO_UV_C1, LEIN_PONS_MARKERS, BRUECKNER_TARGETS_OF_MIRLET7A3_UP, GUTIERREZ_MULTIPLE_MYELOMA_UP, REACTOME_TRANSPORT_OF_SMALL_MOLECULES, REACTOME_DEUBIQUITINATION, REACTOME_UB_SPECIFIC_PROCESSING_PROTEASES, REACTOME_POST_TRAN…	3354.24	3446.93	3261.56	-0.0797238	0.326669	0.979321	FALSE	3378	3526	3271	3244	3452	3257
ENSDARG00000037746	actb1	protein_coding	Actin, beta 1; Actin, cytoplasmic 1	actb1; actba, bact, bactin1, bactzf	E9QD59; E9QH14; E9QBP3; Q7ZVI7	E9QD59_DANRE; E9QH14_DANRE; E9QBP3_DANRE; ACTB1_DANRE	ENSDART00000133319; ENSDART00000138324; ENSDART00000141407, ENSDART00000193041; ENSDART00000054987, ENSDART00000182072	ENSDARP00000112639; ENSDARP00000115259; ENSDARP00000116418, ENSDARP00000145697; ENSDARP00000054986, ENSDARP00000154160	ENSDARG00000037746	chr1	8649099	8653385	-	Focal adhesion, Phagosome, Tight junction, Apoptosis, Salmonella infection, Regulation of actin cytoskeleton, Adherens junction	dre04510, dre04145, dre04530, dre04210, dre05132, dre04810, dre04520	nucleotide binding, nucleoside binding, purine nucleoside binding, binding, ATP binding, intracellular, cell, cytoplasm, cytoskeleton, plasma membrane, adherens junction, cell-substrate adherens junction, focal adhesion, membrane, purine nucleotide binding, cell junction, cell-substrate junction, adenyl nucleotide binding, ribonucleoside binding, purine ribonucleoside binding, ribonucleotide bind…	GO:0000166, GO:0001882, GO:0001883, GO:0005488, GO:0005524, GO:0005622, GO:0005623, GO:0005737, GO:0005856, GO:0005886, GO:0005912, GO:0005924, GO:0005925, GO:0016020, GO:0017076, GO:0030054, GO:0030055, GO:0030554, GO:0032549, GO:0032550, GO:0032553, GO:0032555, GO:0032559, GO:0035639, GO:0036094, GO:0043226, GO:0043228, GO:0043229, GO:0043232, GO:0044424, GO:0044444, GO:0044464, GO:0070161, GO:…			3352.97	3468.95	3236.99	-0.0998147	0.218029	0.946769	FALSE	3405	3543	3241	3225	3474	3233
ENSDARG00000015805	cgnl1	protein_coding	Cingulin-like 1	cgnl1	F1R1I5	F1R1I5_DANRE	ENSDART00000129769	ENSDARP00000104580	ENSDARG00000015805	chr7	52431747	52498175	-			motor activity, catalytic activity, intracellular, cell, cytoskeleton, actin cytoskeleton, myosin complex, pyrophosphatase activity, hydrolase activity, hydrolase activity, acting on acid anhydrides, hydrolase activity, acting on acid anhydrides, in phosphorus-containing anhydrides, nucleoside-triphosphatase activity, macromolecular complex, organelle, non-membrane-bounded organelle, intracellula…	GO:0003774, GO:0003824, GO:0005622, GO:0005623, GO:0005856, GO:0015629, GO:0016459, GO:0016462, GO:0016787, GO:0016817, GO:0016818, GO:0017111, GO:0032991, GO:0043226, GO:0043228, GO:0043229, GO:0043232, GO:0043234, GO:0044422, GO:0044424, GO:0044430, GO:0044446, GO:0044464		TURASHVILI_BREAST_LOBULAR_CARCINOMA_VS_DUCTAL_NORMAL_DN, TURASHVILI_BREAST_LOBULAR_CARCINOMA_VS_LOBULAR_NORMAL_UP, PEREZ_TP53_TARGETS, PEREZ_TP63_TARGETS, PEREZ_TP53_AND_TP63_TARGETS, MOHANKUMAR_HOXA1_TARGETS_DN, RICKMAN_TUMOR_DIFFERENTIATED_WELL_VS_POORLY_UP, MEISSNER_BRAIN_HCP_WITH_H3K4ME3_AND_H3K27ME3, PEDERSEN_METASTASIS_BY_ERBB2_ISOFORM_4, GRYDER_PAX3FOXO1_ENHANCERS_IN_TADS, GRYDER_PAX3FOXO1…	3352.48	3088.1	3616.87	0.227957	0.00471607	0.216036	FALSE	3041	3144	3610	3615	3092	3612
ENSDARG00000034427	jpt2	protein_coding	Jupiter microtubule-associated homolog 2	jpt2, hn1l	F1Q6E4	F1Q6E4_DANRE	ENSDART00000055780	ENSDARP00000055779	ENSDARG00000034427	chr3	15893039	15902229	+						WANG_LMO4_TARGETS_DN, MATTIOLI_MULTIPLE_MYELOMA_SUBGROUPS, NIKOLSKY_BREAST_CANCER_16P13_AMPLICON, GRYDER_PAX3FOXO1_ENHANCERS_IN_TADS, GRYDER_PAX3FOXO1_ENHANCERS_KO_DOWN, CASORELLI_ACUTE_PROMYELOCYTIC_LEUKEMIA_DN, SENESE_HDAC1_TARGETS_UP, KINSEY_TARGETS_OF_EWSR1_FLII_FUSION_UP, BUYTAERT_PHOTODYNAMIC_THERAPY_STRESS_DN, BLALOCK_ALZHEIMERS_DISEASE_UP, KRIGE_RESPONSE_TO_TOSEDOSTAT_6HR_DN, KRIGE_RESPON…	3351.26	3433.46	3269.07	-0.0707622	0.383838	0.998126	FALSE	3366	3511	3278	3252	3438	3265
ENSDARG00000013655	tpd52l2b	protein_coding	Tpd52-like 2b; Tpd52-like 2b, Tumor protein D52-like 2b	tpd52l2b	E9QEC8; E9QCR8; F1QXG8; E9QEV7; E9QG45; A0A2R8Q9R2; E9QEK2; Q6P3J1	E9QEC8_DANRE; E9QCR8_DANRE; F1QXG8_DANRE; E9QEV7_DANRE; E9QG45_DANRE; A0A2R8Q9R2_DANRE; E9QEK2_DANRE; Q6P3J1_DANRE	ENSDART00000147524; ENSDART00000145719; ENSDART00000005366; ENSDART00000133125; ENSDART00000145399; ENSDART00000190748; ENSDART00000136457; ENSDART00000104680	ENSDARP00000117901; ENSDARP00000117802; ENSDARP00000023199; ENSDARP00000121790; ENSDARP00000115511; ENSDARP00000148142; ENSDARP00000121841; ENSDARP00000095451	ENSDARG00000013655	chr23	17431345	17451264	-						WANG_BARRETTS_ESOPHAGUS_AND_ESOPHAGUS_CANCER_DN, LIAO_METASTASIS, NIKOLSKY_BREAST_CANCER_20Q12_Q13_AMPLICON, IIZUKA_LIVER_CANCER_PROGRESSION_G1_G2_DN, JAIN_NFKB_SIGNALING, AGUIRRE_PANCREATIC_CANCER_COPY_NUMBER_UP, YAGI_AML_WITH_11Q23_REARRANGED, ZWANG_TRANSIENTLY_UP_BY_2ND_EGF_PULSE_ONLY, DESERT_STEM_CELL_HEPATOCELLULAR_CARCINOMA_SUBCLASS_UP, ENK_UV_RESPONSE_EPIDERMIS_UP, GRAESSMANN_APOPTOSIS_BY_…	3342.57	3392.14	3293	-0.0427811	0.596325	0.999929	FALSE	3338	3456	3289	3289	3397	3289
ENSDARG00000009106	serinc1	protein_coding	Serine incorporator 1	serinc1	Q7SZW7	Q7SZW7_DANRE	ENSDART00000017553	ENSDARP00000027703	ENSDARG00000009106	chr20	40457599	40472519	+					HALLMARK_FATTY_ACID_METABOLISM	AKL_HTLV1_INFECTION_DN, SEIDEN_ONCOGENESIS_BY_MET, CAFFAREL_RESPONSE_TO_THC_UP, DORSAM_HOXA9_TARGETS_UP, DOUGLAS_BMI1_TARGETS_DN, HOWLIN_CITED1_TARGETS_1_DN, ALONSO_METASTASIS_UP, JINESH_BLEBBISHIELD_TO_IMMUNE_CELL_FUSION_PBSHMS_UP, REACTOME_METABOLISM_OF_AMINO_ACIDS_AND_DERIVATIVES, REACTOME_SERINE_BIOSYNTHESIS, WP_SPHINGOLIPID_PATHWAY, DEURIG_T_CELL_PROLYMPHOCYTIC_LEUKEMIA_DN, SCHLOSSER_SERUM_R…	3341.3	3419.79	3262.82	-0.0677696	0.399116	0.999929	FALSE	3385	3464	3240	3278	3424	3259
ENSDARG00000008433	unc45b	protein_coding	Protein unc-45 homolog B	unc45b; unc45b, unc45r, si:ch211-204d2.1	E9QD76; Q6DGE9	E9QD76_DANRE; UN45B_DANRE	ENSDART00000131171; ENSDART00000002164	ENSDARP00000105497; ENSDARP00000023678	ENSDARG00000008433	chr8	11204059	11229523	-			binding, protein binding, intracellular, cell, cytoplasm, organelle organization, cytoskeleton organization, multicellular organism development, heart development, muscle organ development, skeletal muscle tissue development, anatomical structure morphogenesis, tissue development, cellular process, cellular component assembly involved in morphogenesis, striated muscle tissue development, cellular…	GO:0005488, GO:0005515, GO:0005622, GO:0005623, GO:0005737, GO:0006996, GO:0007010, GO:0007275, GO:0007507, GO:0007517, GO:0007519, GO:0009653, GO:0009888, GO:0009987, GO:0010927, GO:0014706, GO:0016043, GO:0022607, GO:0030016, GO:0030017, GO:0030018, GO:0030029, GO:0030036, GO:0030154, GO:0030239, GO:0031032, GO:0031672, GO:0031674, GO:0032501, GO:0032502, GO:0032989, GO:0042692, GO:0043226, GO:…		MCMURRAY_TP53_HRAS_COOPERATION_RESPONSE_DN, PHESSE_TARGETS_OF_APC_AND_MBD2_UP, KUNINGER_IGF1_VS_PDGFB_TARGETS_UP, DAIRKEE_CANCER_PRONE_RESPONSE_BPA_E2	3340.49	3502.97	3178.01	-0.140416	0.0820816	0.799282	FALSE	3498	3517	3128	3221	3507	3174
ENSDARG00000018404	krt18a.1	protein_coding	Keratin, type I cytoskeletal 18	krt18, dapk1	Q7ZTS4	K1C18_DANRE	ENSDART00000127667, ENSDART00000183130	ENSDARP00000110768, ENSDARP00000148009	ENSDARG00000018404	chr23	10347851	10351754	+			structural molecule activity, intracellular, cell, cytoskeleton, intermediate filament, organelle, non-membrane-bounded organelle, intracellular organelle, intracellular non-membrane-bounded organelle, organelle part, intracellular part, cytoskeletal part, intracellular organelle part, cell part, intermediate filament cytoskeleton, supramolecular fiber, polymeric cytoskeletal fiber	GO:0005198, GO:0005622, GO:0005623, GO:0005856, GO:0005882, GO:0043226, GO:0043228, GO:0043229, GO:0043232, GO:0044422, GO:0044424, GO:0044430, GO:0044446, GO:0044464, GO:0045111, GO:0099512, GO:0099513			3339.27	3431.14	3247.4	-0.0793779	0.32493	0.979091	FALSE	3382	3490	3238	3249	3436	3243
ENSDARG00000043493	cltca	protein_coding	Clathrin heavy chain	cltca	A0A286YAZ4; F1R966	A0A286YAZ4_DANRE; F1R966_DANRE	ENSDART00000179416; ENSDART00000063849	ENSDARP00000144157; ENSDARP00000063848	ENSDARG00000043493	chr10	28311031	28368913	-	Lysosome, Endocytosis	dre04142, dre04144	structural molecule activity, intracellular, cell, cytoplasm, Golgi apparatus, Golgi-associated vesicle, plasma membrane, clathrin-coated pit, transport, intracellular protein transport, protein localization, endomembrane system, vesicle membrane, trans-Golgi network transport vesicle membrane, protein transport, membrane, cytoplasmic, membrane-bounded vesicle, vesicle-mediated transport, membran…	GO:0005198, GO:0005622, GO:0005623, GO:0005737, GO:0005794, GO:0005798, GO:0005886, GO:0005905, GO:0006810, GO:0006886, GO:0008104, GO:0012505, GO:0012506, GO:0012510, GO:0015031, GO:0016020, GO:0016023, GO:0016192, GO:0030117, GO:0030118, GO:0030120, GO:0030125, GO:0030130, GO:0030132, GO:0030133, GO:0030135, GO:0030136, GO:0030140, GO:0030658, GO:0030659, GO:0030660, GO:0030662, GO:0030665, GO:…			3338.31	3154.46	3522.17	0.159021	0.0834032	0.801331	FALSE	2999	3321	3635	3399	3160	3517
ENSDARG00000058548	bves	protein_coding	Blood vessel epicardial substance	bves, popdc1; bves, pop1, popdc1	G9HVJ5; Q5PQZ7	G9HVJ5_DANRE; POPD1_DANRE	; ENSDART00000081418, ENSDART00000081422, ENSDART00000149404, ENSDART00000184895	; ENSDARP00000075860, ENSDARP00000075863, ENSDARP00000123787, ENSDARP00000152394	ENSDARG00000058548	chr16	7662609	7681144	+			nucleotide binding, cell morphogenesis, cell morphogenesis involved in differentiation, eye development, eye photoreceptor cell differentiation, receptor recycling, regulation of receptor recycling, positive regulation of receptor recycling, morphogenesis of an epithelium, morphogenesis of an epithelial sheet, response to ischemia, system process, circulatory system process, heart process, neural…	GO:0000166, GO:0000902, GO:0000904, GO:0001654, GO:0001754, GO:0001881, GO:0001919, GO:0001921, GO:0002009, GO:0002011, GO:0002931, GO:0003008, GO:0003013, GO:0003015, GO:0003407, GO:0005198, GO:0005488, GO:0005623, GO:0005886, GO:0005901, GO:0005911, GO:0005923, GO:0006810, GO:0006950, GO:0006996, GO:0007010, GO:0007043, GO:0007155, GO:0007275, GO:0007399, GO:0007423, GO:0007507, GO:0007517, GO:…		GAUSSMANN_MLL_AF4_FUSION_TARGETS_E_UP, PEREZ_TP53_TARGETS, BENPORATH_EED_TARGETS, DOUGLAS_BMI1_TARGETS_DN, MEISSNER_BRAIN_HCP_WITH_H3K4ME3_AND_H3K27ME3, BRUINS_UVC_RESPONSE_VIA_TP53_GROUP_C, KASLER_HDAC7_TARGETS_1_UP, FLORIO_NEOCORTEX_BASAL_RADIAL_GLIA_UP, WANG_CLIM2_TARGETS_UP, PEDRIOLI_MIR31_TARGETS_DN, LIM_MAMMARY_STEM_CELL_UP	3336.73	3429.32	3244.14	-0.0800611	0.330454	0.979722	FALSE	3347	3522	3267	3213	3434	3240
ENSDARG00000002790	ap2m1a	protein_coding	AP-2 complex subunit mu; AP-2 complex subunit mu-A	ap2m1a; ap2m1a, si:ch211-252f13.2, zgc:85653	G1K2F5; A8E7K7; A0A0R4IL09; F1Q9V1; Q6NWK2	G1K2F5_DANRE; A8E7K7_DANRE; A0A0R4IL09_DANRE; F1Q9V1_DANRE; AP2MA_DANRE	ENSDART00000012442; ENSDART00000139499; ENSDART00000165548; ENSDART00000124051; ENSDART00000046587	ENSDARP00000010193; ENSDARP00000120773; ENSDARP00000136644; ENSDARP00000106819; ENSDARP00000046586	ENSDARG00000002790	chr2	9789811	9818711	-	Endocytosis	dre04144					3336.24	3426.39	3246.09	-0.0779622	0.340636	0.985584	FALSE	3351	3512	3262	3222	3431	3242
ENSDARG00000036541	rhbdf1a	protein_coding	Rhomboid 5 homolog 1a (Drosophila); Inactive rhomboid protein 1	rhbdf1a, rhbdf1; rhbdf1, zgc:91984	E9QJA8; Q6GMF8	E9QJA8_DANRE; RHDF1_DANRE	ENSDART00000145766; ENSDART00000053095	ENSDARP00000120685; ENSDARP00000053094	ENSDARG00000036541	chr3	54896331	54993027	-						NIKOLSKY_BREAST_CANCER_16P13_AMPLICON, FLECHNER_BIOPSY_KIDNEY_TRANSPLANT_OK_VS_DONOR_DN, BRUINS_UVC_RESPONSE_VIA_TP53_GROUP_A, JINESH_BLEBBISHIELD_TO_IMMUNE_CELL_FUSION_PBSHMS_UP, DAVICIONI_MOLECULAR_ARMS_VS_ERMS_DN, SHETH_LIVER_CANCER_VS_TXNIP_LOSS_PAM1, BUYTAERT_PHOTODYNAMIC_THERAPY_STRESS_UP, REN_ALVEOLAR_RHABDOMYOSARCOMA_DN, CREIGHTON_ENDOCRINE_THERAPY_RESISTANCE_5, MARSON_BOUND_BY_FOXP3_UNST…	3335.65	3449.4	3221.9	-0.0984032	0.252072	0.959508	FALSE	3326	3584	3282	3153	3455	3217
ENSDARG00000003835	stom	protein_coding	Stomatin	stom	A0A2R8RTR5; A0A0R4IGK4; O93423; F1QCQ7	A0A2R8RTR5_DANRE; A0A0R4IGK4_DANRE; O93423_DANRE; F1QCQ7_DANRE	ENSDART00000191700; ENSDART00000163238; ENSDART00000005750, ENSDART00000182906; ENSDART00000141326, ENSDART00000187096	ENSDARP00000152629; ENSDARP00000133615; ENSDARP00000010282, ENSDARP00000152654; ENSDARP00000120230, ENSDARP00000154511	ENSDARG00000003835	chr21	17541634	17570251	+							3332.1	3300.51	3363.68	0.0273444	0.772577	0.999929	FALSE	3428	3179	3176	3546	3303	3361
ENSDARG00000103589	gata6	protein_coding	GATA-binding protein 6; GATA-binding protein 6, Gata6 protein	gata6	A0A0R4IB15; Q6NW63	A0A0R4IB15_DANRE; Q6NW63_DANRE	ENSDART00000167906; ENSDART00000157903, ENSDART00000166476	ENSDARP00000129963; ENSDARP00000136299, ENSDARP00000137653	ENSDARG00000103589	chr2	4207209	4217887	+			regulatory region DNA binding, transcription regulatory region sequence-specific DNA binding, RNA polymerase II regulatory region sequence-specific DNA binding, RNA polymerase II transcription factor activity, sequence-specific DNA binding, RNA polymerase II regulatory region DNA binding, regulatory region nucleic acid binding, nucleic acid binding transcription factor activity, RNA polymerase II…	GO:0000975, GO:0000976, GO:0000977, GO:0000981, GO:0001012, GO:0001067, GO:0001071, GO:0001085, GO:0001228, GO:0001889, GO:0002009, GO:0002376, GO:0002520, GO:0003007, GO:0003260, GO:0003318, GO:0003676, GO:0003677, GO:0003682, GO:0003690, GO:0003700, GO:0005488, GO:0005515, GO:0005622, GO:0005623, GO:0005634, GO:0005667, GO:0006139, GO:0006351, GO:0006355, GO:0006357, GO:0006366, GO:0006725, GO:…		BLANCO_MELO_BRONCHIAL_EPITHELIAL_CELLS_INFLUENZA_A_DEL_NS1_INFECTION_UP, CORRE_MULTIPLE_MYELOMA_UP, GARGALOVIC_RESPONSE_TO_OXIDIZED_PHOSPHOLIPIDS_BLUE_DN, GAUSSMANN_MLL_AF4_FUSION_TARGETS_A_UP, RIZ_ERYTHROID_DIFFERENTIATION_12HR, PEREZ_TP63_TARGETS, BENPORATH_SUZ12_TARGETS, BENPORATH_EED_TARGETS, BENPORATH_ES_WITH_H3K27ME3, BENPORATH_PRC2_TARGETS, YAMAZAKI_TCEB3_TARGETS_UP, SMID_BREAST_CANCER_BAS…	3328.55	3386.05	3271.05	-0.0498365	0.539874	0.999929	FALSE	3322	3460	3277	3257	3391	3267
ENSDARG00000014796	wnt11	protein_coding	Protein Wnt	wnt11, wnt11r	Q9I9I2	Q9I9I2_DANRE	ENSDART00000099880	ENSDARP00000090653	ENSDARG00000014796	chr10	32104305	32123204	+	mTOR signaling pathway, Wnt signaling pathway, Melanogenesis	dre04150, dre04310, dre04916	skeletal system development, G-protein coupled receptor binding, ameboidal-type cell migration, heart looping, morphogenesis of an epithelium, heart morphogenesis, embryonic heart tube morphogenesis, receptor binding, frizzled binding, binding, protein binding, extracellular region, proteinaceous extracellular matrix, extracellular space, movement of cell or subcellular component, cell communicat…	GO:0001501, GO:0001664, GO:0001667, GO:0001947, GO:0002009, GO:0003007, GO:0003143, GO:0005102, GO:0005109, GO:0005488, GO:0005515, GO:0005576, GO:0005578, GO:0005615, GO:0006928, GO:0007154, GO:0007165, GO:0007166, GO:0007267, GO:0007275, GO:0007368, GO:0007369, GO:0007389, GO:0007399, GO:0007507, GO:0009653, GO:0009790, GO:0009792, GO:0009799, GO:0009855, GO:0009887, GO:0009888, GO:0009987, GO:…		PEREZ_TP53_TARGETS, BENPORATH_SUZ12_TARGETS, BENPORATH_EED_TARGETS, BENPORATH_ES_WITH_H3K27ME3, BENPORATH_PRC2_TARGETS, NIKOLSKY_BREAST_CANCER_11Q12_Q14_AMPLICON, CHAUHAN_RESPONSE_TO_METHOXYESTRADIOL_UP, MEISSNER_NPC_HCP_WITH_H3K4ME3_AND_H3K27ME3, MEISSNER_BRAIN_HCP_WITH_H3K4ME3_AND_H3K27ME3, MIKKELSEN_NPC_HCP_WITH_H3K4ME3_AND_H3K27ME3, YAO_TEMPORAL_RESPONSE_TO_PROGESTERONE_CLUSTER_8, MARTENS_TRE…	3324.73	3506.54	3142.92	-0.157896	0.0517162	0.686541	FALSE	3509	3513	3087	3192	3511	3139
ENSDARG00000020893	slc25a55a	protein_coding	Solute carrier family 25 (Mitochondrial carrier: glutamate), member 22, Solute carrier family 25 member 55a	slc25a55a, slc25a22	Q7ZTT6	Q7ZTT6_DANRE	ENSDART00000103385, ENSDART00000185087	ENSDARP00000094162, ENSDARP00000149144	ENSDARG00000020893	chr6	49095636	49107046	+			structural constituent of ribosome, structural molecule activity, transporter activity, L-glutamate transmembrane transporter activity, organic acid transmembrane transporter activity, intracellular, cell, cytoplasm, mitochondrion, mitochondrial envelope, mitochondrial inner membrane, translation, peptide metabolic process, nitrogen compound metabolic process, transport, metabolic process, anion …	GO:0003735, GO:0005198, GO:0005215, GO:0005313, GO:0005342, GO:0005622, GO:0005623, GO:0005737, GO:0005739, GO:0005740, GO:0005743, GO:0006412, GO:0006518, GO:0006807, GO:0006810, GO:0008152, GO:0008509, GO:0008514, GO:0009058, GO:0009059, GO:0009987, GO:0010467, GO:0015075, GO:0015171, GO:0015172, GO:0016020, GO:0016021, GO:0019538, GO:0019866, GO:0022857, GO:0022891, GO:0022892, GO:0031090, GO:…			3322.97	3527.1	3118.83	-0.177427	0.0296776	0.548181	FALSE	3539	3524	3055	3176	3531	3115
ENSDARG00000004261	tmed9	protein_coding	Tmed9 protein, Transmembrane p24-trafficking protein 9	tmed9	Q561X2	Q561X2_DANRE	ENSDART00000020582	ENSDARP00000004205	ENSDARG00000004261	chr14	26404640	26411918	-						HOUNKPE_HOUSEKEEPING_GENES, SCHLOSSER_SERUM_RESPONSE_AUGMENTED_BY_MYC, LIAO_METASTASIS, GHO_ATF5_TARGETS_DN, RIZKI_TUMOR_INVASIVENESS_3D_DN, NUTT_GBM_VS_AO_GLIOMA_UP, REACTOME_ER_TO_GOLGI_ANTEROGRADE_TRANSPORT, REACTOME_MEMBRANE_TRAFFICKING, REACTOME_ASPARAGINE_N_LINKED_GLYCOSYLATION, REACTOME_VESICLE_MEDIATED_TRANSPORT, REACTOME_POST_TRANSLATIONAL_PROTEIN_MODIFICATION, REACTOME_COPI_MEDIATED_ANT…	3320.74	3429.05	3212.43	-0.094119	0.245864	0.954781	FALSE	3371	3497	3212	3205	3434	3208
ENSDARG00000013976	anxa13	protein_coding	Annexin	anxa13	F1REH8	F1REH8_DANRE	ENSDART00000013294	ENSDARP00000016879	ENSDARG00000013976	chr24	6360423	6375774	-						BERENJENO_ROCK_SIGNALING_NOT_VIA_RHOA_UP, MCBRYAN_PUBERTAL_BREAST_3_4WK_DN, DACOSTA_ERCC3_ALLELE_XPCS_VS_TTD_UP, TSUNODA_CISPLATIN_RESISTANCE_DN, MARTIN_VIRAL_GPCR_SIGNALING_UP, ABBUD_LIF_SIGNALING_1_UP, XU_RESPONSE_TO_TRETINOIN_DN, HAN_JNK_SINGALING_DN, ENGELMANN_CANCER_PROGENITORS_DN, ISSAEVA_MLL2_TARGETS, KATSANOU_ELAVL1_TARGETS_DN, NABA_ECM_AFFILIATED, NABA_MATRISOME_ASSOCIATED, NABA_MATRISOM…	3313.08	3229.32	3396.83	0.0729372	0.387891	0.998126	FALSE	3276	3190	3289	3498	3233	3393
ENSDARG00000041068	got2a	protein_coding	Aspartate aminotransferase, mitochondrial	got2a, got2, zgc:66329	Q7SYK7	AATM_DANRE	ENSDART00000060166, ENSDART00000180639	ENSDARP00000060165, ENSDARP00000149137	ENSDARG00000041068	chr18	21178721	21188768	-	Metabolic pathways, Tyrosine metabolism, Cysteine and methionine metabolism, Biosynthesis of amino acids, Arginine biosynthesis, Alanine, aspartate and glutamate metabolism, Carbon metabolism, Arginine and proline metabolism, Phenylalanine metabolism, 2-Oxocarboxylic acid metabolism, Phenylalanine, tyrosine and tryptophan biosynthesis	dre01100, dre00350, dre00270, dre01230, dre00220, dre00250, dre01200, dre00330, dre00360, dre01210, dre00400	catalytic activity, L-aspartate:2-oxoglutarate aminotransferase activity, binding, protein binding, intracellular, cell, cytoplasm, mitochondrion, organic acid metabolic process, cellular amino acid metabolic process, aspartate metabolic process, aspartate catabolic process, nitrogen compound metabolic process, metabolic process, transaminase activity, catabolic process, biosynthetic process, cel…	GO:0003824, GO:0004069, GO:0005488, GO:0005515, GO:0005622, GO:0005623, GO:0005737, GO:0005739, GO:0006082, GO:0006520, GO:0006531, GO:0006533, GO:0006807, GO:0008152, GO:0008483, GO:0009056, GO:0009058, GO:0009063, GO:0009066, GO:0009068, GO:0009987, GO:0016054, GO:0016740, GO:0016769, GO:0019752, GO:0030170, GO:0042802, GO:0043167, GO:0043168, GO:0043226, GO:0043227, GO:0043229, GO:0043231, GO:…	HALLMARK_MYC_TARGETS_V1, HALLMARK_OXIDATIVE_PHOSPHORYLATION, HALLMARK_GLYCOLYSIS	DAVICIONI_MOLECULAR_ARMS_VS_ERMS_UP, PROVENZANI_METASTASIS_UP, GAUSSMANN_MLL_AF4_FUSION_TARGETS_A_UP, ROYLANCE_BREAST_CANCER_16Q_COPY_NUMBER_UP, AIYAR_COBRA1_TARGETS_DN, KIM_MYC_AMPLIFICATION_TARGETS_UP, FLECHNER_PBL_KIDNEY_TRANSPLANT_REJECTED_VS_OK_UP, JIANG_HYPOXIA_CANCER, REACTOME_DEGRADATION_OF_CYSTEINE_AND_HOMOCYSTEINE, REACTOME_SULFUR_AMINO_ACID_METABOLISM, REACTOME_GLYOXYLATE_METABOLISM_AN…	3311.56	3478.51	3144.61	-0.145545	0.0842006	0.803993	FALSE	3526	3439	3048	3235	3482	3141
ENSDARG00000052304	uqcrc1	protein_coding	Ubiquinol-cytochrome c reductase core protein 1; Ubiquinol-cytochrome c reductase core protein 1, Ubiquinol-cytochrome c reductase core protein I	uqcrc1	F1QUE3; Q6NSN3	F1QUE3_DANRE; Q6NSN3_DANRE	ENSDART00000128047; ENSDART00000138930	ENSDARP00000108798; ENSDARP00000148999	ENSDARG00000052304	chr6	22337081	22351939	+	Metabolic pathways, Oxidative phosphorylation, Cardiac muscle contraction	dre01100, dre00190, dre04260			HALLMARK_ADIPOGENESIS, HALLMARK_OXIDATIVE_PHOSPHORYLATION	MULLIGHAN_MLL_SIGNATURE_1_UP, MULLIGHAN_MLL_SIGNATURE_2_UP, DITTMER_PTHLH_TARGETS_UP, LI_DCP2_BOUND_MRNA, PURBEY_TARGETS_OF_CTBP1_NOT_SATB1_UP, KEGG_CARDIAC_MUSCLE_CONTRACTION, REACTOME_THE_CITRIC_ACID_TCA_CYCLE_AND_RESPIRATORY_ELECTRON_TRANSPORT, REACTOME_RESPIRATORY_ELECTRON_TRANSPORT_ATP_SYNTHESIS_BY_CHEMIOSMOTIC_COUPLING_AND_HEAT_PRODUCTION_BY_UNCOUPLING_PROTEINS, REACTOME_RESPIRATORY_ELECTRO…	3310.49	3418.07	3202.92	-0.0937657	0.248241	0.955823	FALSE	3360	3486	3203	3195	3423	3199
ENSDARG00000053485	aldh6a1	protein_coding	Aldehyde dehydrogenase 6 family, member A1, Zgc:92082	aldh6a1, zgc:92082	Q6DHT4	Q6DHT4_DANRE	ENSDART00000075520	ENSDARP00000070002	ENSDARG00000053485	chr17	45071531	45104750	-	Metabolic pathways, Carbon metabolism, Inositol phosphate metabolism, Valine, leucine and isoleucine degradation, beta-Alanine metabolism, Propanoate metabolism	dre01100, dre01200, dre00562, dre00280, dre00410, dre00640	catalytic activity, aldehyde dehydrogenase (NAD) activity, methylmalonate-semialdehyde dehydrogenase (acylating) activity, metabolic process, oxidoreductase activity, oxidoreductase activity, acting on the aldehyde or oxo group of donors, NAD or NADP as acceptor, oxidoreductase activity, acting on the aldehyde or oxo group of donors, malonate-semialdehyde dehydrogenase (acetylating) activity, sin…	GO:0003824, GO:0004029, GO:0004491, GO:0008152, GO:0016491, GO:0016620, GO:0016903, GO:0018478, GO:0044699, GO:0044710, GO:0055114	HALLMARK_OXIDATIVE_PHOSPHORYLATION, HALLMARK_HEME_METABOLISM	HOEBEKE_LYMPHOID_STEM_CELL_DN, FERREIRA_EWINGS_SARCOMA_UNSTABLE_VS_STABLE_DN, RICKMAN_METASTASIS_UP, ONDER_CDH1_TARGETS_1_UP, ONDER_CDH1_TARGETS_3_UP, ZHAN_MULTIPLE_MYELOMA_CD1_AND_CD2_UP, BONOME_OVARIAN_CANCER_SURVIVAL_OPTIMAL_DEBULKING, KYNG_WERNER_SYNDROM_AND_NORMAL_AGING_DN, KYNG_RESPONSE_TO_H2O2_VIA_ERCC6_UP, REACTOME_BRANCHED_CHAIN_AMINO_ACID_CATABOLISM, REACTOME_METABOLISM_OF_AMINO_ACIDS_A…	3309.15	3475.9	3142.4	-0.145475	0.0746369	0.783663	FALSE	3408	3554	3150	3127	3481	3138
ENSDARG00000043371	mdh2	protein_coding	Malate dehydrogenase	mdh2, zgc:64133	Q7T334	Q7T334_DANRE	ENSDART00000063662	ENSDARP00000063661	ENSDARG00000043371	chr10	33382858	33394568	+	Metabolic pathways, Cysteine and methionine metabolism, Carbon metabolism, Glyoxylate and dicarboxylate metabolism, Citrate cycle (TCA cycle), Pyruvate metabolism	dre01100, dre00270, dre01200, dre00630, dre00020, dre00620	catalytic activity, carbohydrate metabolic process, organic acid metabolic process, generation of precursor metabolites and energy, tricarboxylic acid cycle, malate metabolic process, metabolic process, aerobic respiration, cellular process, energy derivation by oxidation of organic compounds, oxidoreductase activity, oxidoreductase activity, acting on CH-OH group of donors, malate dehydrogenase …	GO:0003824, GO:0005975, GO:0006082, GO:0006091, GO:0006099, GO:0006108, GO:0008152, GO:0009060, GO:0009987, GO:0015980, GO:0016491, GO:0016614, GO:0016615, GO:0016616, GO:0019752, GO:0030060, GO:0043436, GO:0043648, GO:0044237, GO:0044238, GO:0044281, GO:0044699, GO:0044710, GO:0044763, GO:0045333, GO:0055114, GO:0071704	HALLMARK_ADIPOGENESIS, HALLMARK_FATTY_ACID_METABOLISM, HALLMARK_OXIDATIVE_PHOSPHORYLATION, HALLMARK_GLYCOLYSIS	TONKS_TARGETS_OF_RUNX1_RUNX1T1_FUSION_MONOCYTE_UP, SILIGAN_TARGETS_OF_EWS_FLI1_FUSION_UP, GRYDER_PAX3FOXO1_ENHANCERS_IN_TADS, GRYDER_PAX3FOXO1_TOP_ENHANCERS, GRYDER_PAX3FOXO1_ENHANCERS_KO_DOWN, REACTOME_THE_CITRIC_ACID_TCA_CYCLE_AND_RESPIRATORY_ELECTRON_TRANSPORT, REACTOME_GLUCONEOGENESIS, REACTOME_GLUCOSE_METABOLISM, REACTOME_METABOLISM_OF_CARBOHYDRATES, REACTOME_CITRIC_ACID_CYCLE_TCA_CYCLE, REA…	3308.19	3435.35	3181.03	-0.11093	0.177328	0.924267	FALSE	3357	3524	3199	3155	3440	3177
ENSDARG00000030155	ssbp3b	protein_coding	Single stranded DNA-binding protein 3b; Single stranded DNA-binding protein 3b, Zgc:63791; Single stranded DNA-binding protein 3b, Single-stranded DNA-binding protein 1a	ssbp3b; ssbp3b, zgc:63791; ssbp3b, SSDP1a	E9QIG1; E9QI58; Q6PGU6; D0EWT5	E9QIG1_DANRE; E9QI58_DANRE; Q6PGU6_DANRE; D0EWT5_DANRE	ENSDART00000136756; ENSDART00000144532; ENSDART00000039887; ENSDART00000121984	ENSDARP00000118530; ENSDARP00000113829; ENSDARP00000039886; ENSDARP00000109873	ENSDARG00000030155	chr8	18010568	18036639	+							3304.53	3413.42	3195.65	-0.095078	0.238728	0.951863	FALSE	3391	3445	3162	3222	3418	3192
ENSDARG00000021439	ncoa4	protein_coding	Nuclear receptor coactivator 4, Zgc:55307	ncoa4, zgc:55307	Q6P0F7	Q6P0F7_DANRE	ENSDART00000017052	ENSDARP00000013664	ENSDARG00000021439	chr13	3915260	3936555	-					HALLMARK_ANDROGEN_RESPONSE, HALLMARK_HEME_METABOLISM	LIU_SOX4_TARGETS_UP, DAVICIONI_TARGETS_OF_PAX_FOXO1_FUSIONS_UP, LAIHO_COLORECTAL_CANCER_SERRATED_UP, ROPERO_HDAC2_TARGETS, CAFFAREL_RESPONSE_TO_THC_24HR_5_UP, GNATENKO_PLATELET_SIGNATURE, THEILGAARD_NEUTROPHIL_AT_SKIN_WOUND_DN, ZHAN_V2_LATE_DIFFERENTIATION_GENES, ACEVEDO_METHYLATED_IN_LIVER_CANCER_DN, ZHENG_IL22_SIGNALING_DN, ALONSO_METASTASIS_UP, GRESHOCK_CANCER_COPY_NUMBER_UP, MEISSNER_NPC_HCP_…	3304.19	3229.31	3379.07	0.0653774	0.445055	0.999929	FALSE	3120	3349	3436	3313	3234	3374
ENSDARG00000062948	wasf3b	protein_coding	Wiskott-Aldrich syndrome protein family member	wasf3b	F1QPX1	F1QPX1_DANRE	ENSDART00000091529	ENSDARP00000085962	ENSDARG00000062948	chr24	21540842	21578265	+	Adherens junction	dre04520					3302.13	3333.01	3271.25	-0.0269787	0.738187	0.999929	FALSE	3310	3365	3238	3297	3337	3267
ENSDARG00000058088	aifm1	protein_coding	Apoptosis-inducing factor mitochondrion-associated 1	aifm1, pdcd8	A2BGE4; F1RBU0; F1RBU6; A2BGE5	A2BGE4_DANRE; F1RBU0_DANRE; F1RBU6_DANRE; A2BGE5_DANRE	ENSDART00000147513; ENSDART00000080886; ENSDART00000080882, ENSDART00000179967; ENSDART00000131889, ENSDART00000186593	ENSDARP00000119843; ENSDARP00000075330; ENSDARP00000075326, ENSDARP00000147625; ENSDARP00000120028, ENSDARP00000150687	ENSDARG00000058088	chr5	22550614	22573673	-	Apoptosis	dre04210			HALLMARK_ADIPOGENESIS, HALLMARK_OXIDATIVE_PHOSPHORYLATION	KIM_MYC_AMPLIFICATION_TARGETS_UP, WP_APOPTOSIS_MODULATION_BY_HSP70, WP_NANOMATERIAL_INDUCED_APOPTOSIS, WP_APOPTOSIS_MODULATION_AND_SIGNALING, PARENT_MTOR_SIGNALING_UP, CASORELLI_ACUTE_PROMYELOCYTIC_LEUKEMIA_DN, DIAZ_CHRONIC_MYELOGENOUS_LEUKEMIA_UP, ENK_UV_RESPONSE_EPIDERMIS_UP, PUJANA_BRCA1_PCC_NETWORK, BENPORATH_MYC_MAX_TARGETS, FLECHNER_BIOPSY_KIDNEY_TRANSPLANT_REJECTED_VS_OK_DN, YAGI_AML_WITH_…	3301.03	3428.02	3174.04	-0.111022	0.170199	0.924267	FALSE	3418	3447	3129	3212	3432	3170
ENSDARG00000021647	gnai1	protein_coding	Guanine nucleotide-binding protein (G protein), alpha-inhibiting activity polypeptide 1	gnai1	Q7T3D3	Q7T3D3_DANRE	ENSDART00000036531	ENSDARP00000037326	ENSDARG00000021647	chr4	22680442	22714063	+	Adrenergic signaling in cardiomyocytes, Tight junction, Gap junction, Melanogenesis, Progesterone-mediated oocyte maturation	dre04261, dre04530, dre04540, dre04916, dre04914	nucleotide binding, G-protein coupled receptor binding, nucleoside binding, purine nucleoside binding, catalytic activity, GTPase activity, signal transducer activity, receptor binding, binding, protein binding, GTP binding, intracellular, cell, heterotrimeric G-protein complex, plasma membrane, cell communication, signal transduction, G-protein coupled receptor signaling pathway, G-protein coupl…	GO:0000166, GO:0001664, GO:0001882, GO:0001883, GO:0003824, GO:0003924, GO:0004871, GO:0005102, GO:0005488, GO:0005515, GO:0005525, GO:0005622, GO:0005623, GO:0005834, GO:0005886, GO:0007154, GO:0007165, GO:0007186, GO:0007187, GO:0007188, GO:0009898, GO:0009987, GO:0016020, GO:0016462, GO:0016787, GO:0016817, GO:0016818, GO:0017076, GO:0017111, GO:0019001, GO:0019897, GO:0019898, GO:0023052, GO:…			3295.58	3362.92	3228.24	-0.0589483	0.465366	0.999929	FALSE	3334	3401	3201	3248	3367	3224
ENSDARG00000038881	acaa2	protein_coding	Acetyl-CoA acyltransferase 2	acaa2	B0S5C5	B0S5C5_DANRE	ENSDART00000056767	ENSDARP00000056766	ENSDARG00000038881	chr8	2509625	2529878	-	Metabolic pathways, Fatty acid degradation, Fatty acid metabolism, Valine, leucine and isoleucine degradation, Fatty acid elongation	dre01100, dre00071, dre01212, dre00280, dre00062	catalytic activity, metabolic process, transferase activity, transferase activity, transferring acyl groups, transferase activity, transferring acyl groups other than amino-acyl groups	GO:0003824, GO:0008152, GO:0016740, GO:0016746, GO:0016747			3286.92	3432.37	3141.47	-0.127728	0.120747	0.868573	FALSE	3356	3519	3158	3117	3437	3137
ENSDARG00000031495	seta	protein_coding	SET nuclear proto-oncogene a, SET translocation (Myeloid leukemia-associated) A	seta	Q7ZUY0	Q7ZUY0_DANRE	ENSDART00000049109	ENSDARP00000049108	ENSDARG00000031495	chr8	2585256	2591654	-			intracellular, cell, nucleus, DNA packaging, chromatin organization, chromatin assembly or disassembly, nucleosome assembly, protein complex assembly, organelle organization, cellular process, cellular component organization, cellular component assembly, chromatin assembly, cellular macromolecular complex assembly, nucleosome organization, organelle, membrane-bounded organelle, intracellular orga…	GO:0005622, GO:0005623, GO:0005634, GO:0006323, GO:0006325, GO:0006333, GO:0006334, GO:0006461, GO:0006996, GO:0009987, GO:0016043, GO:0022607, GO:0031497, GO:0034622, GO:0034728, GO:0043226, GO:0043227, GO:0043229, GO:0043231, GO:0043933, GO:0044085, GO:0044424, GO:0044464, GO:0051276, GO:0065003, GO:0065004, GO:0070271, GO:0071103, GO:0071822, GO:0071824, GO:0071840			3286.99	3379.46	3194.52	-0.081166	0.323639	0.978656	FALSE	3305	3464	3210	3171	3384	3190
ENSDARG00000026712	rab5c	protein_coding	RAB5C, member RAS oncogene family; RAB5C, member RAS oncogene family, Rab5c protein	rab5c	X1WEM1; Q7ZVP2	X1WEM1_DANRE; Q7ZVP2_DANRE	ENSDART00000156775; ENSDART00000034536, ENSDART00000191833	ENSDARP00000128672; ENSDARP00000033828, ENSDARP00000156922	ENSDARG00000026712	chr3	17615599	17651899	+	Phagosome, Endocytosis	dre04145, dre04144	nucleotide binding, angiogenesis, blood vessel development, gastrulation with mouth forming second, nucleoside binding, purine nucleoside binding, vasculature development, binding, protein binding, GTP binding, intracellular, cell, cytoplasm, endosome, early endosome, vacuole, plasma membrane, transport, endocytosis, cell communication, cell adhesion, signal transduction, small GTPase mediated si…	GO:0000166, GO:0001525, GO:0001568, GO:0001702, GO:0001882, GO:0001883, GO:0001944, GO:0005488, GO:0005515, GO:0005525, GO:0005622, GO:0005623, GO:0005737, GO:0005768, GO:0005769, GO:0005773, GO:0005886, GO:0006810, GO:0006897, GO:0007154, GO:0007155, GO:0007165, GO:0007264, GO:0007275, GO:0007369, GO:0009653, GO:0009790, GO:0009987, GO:0012505, GO:0016020, GO:0016023, GO:0016043, GO:0016192, GO:…		SCHLOSSER_SERUM_RESPONSE_UP, GOLDRATH_HOMEOSTATIC_PROLIFERATION, WU_HBX_TARGETS_1_DN, WU_HBX_TARGETS_2_UP, AGUIRRE_PANCREATIC_CANCER_COPY_NUMBER_UP, SASSON_RESPONSE_TO_GONADOTROPHINS_DN, SASSON_RESPONSE_TO_FORSKOLIN_DN, CARD_MIR302A_TARGETS, HOLLEMAN_ASPARAGINASE_RESISTANCE_B_ALL_DN, HOLLEMAN_ASPARAGINASE_RESISTANCE_ALL_DN, REACTOME_INNATE_IMMUNE_SYSTEM, REACTOME_MEMBRANE_TRAFFICKING, REACTOME_TR…	3284.69	3271.59	3297.78	0.0115021	0.886847	0.999929	FALSE	3248	3304	3265	3323	3276	3294
ENSDARG00000005451	gdi2	protein_coding	Rab GDP dissociation inhibitor	gdi2, GDI2	Q6TNT9	Q6TNT9_DANRE	ENSDART00000008584	ENSDARP00000009258	ENSDARG00000005451	chr4	11464255	11477630	+			catalytic activity, GDP-dissociation inhibitor activity, Rab GDP-dissociation inhibitor activity, transport, cell communication, signal transduction, small GTPase mediated signal transduction, protein localization, metabolic process, cellular process, protein transport, oxidoreductase activity, signaling, enzyme regulator activity, GTPase regulator activity, macromolecule localization, intracellu…	GO:0003824, GO:0005092, GO:0005093, GO:0006810, GO:0007154, GO:0007165, GO:0007264, GO:0008104, GO:0008152, GO:0009987, GO:0015031, GO:0016491, GO:0023052, GO:0030234, GO:0030695, GO:0033036, GO:0035556, GO:0044699, GO:0044700, GO:0044710, GO:0044763, GO:0045184, GO:0050789, GO:0050794, GO:0050896, GO:0051179, GO:0051234, GO:0051716, GO:0055114, GO:0060589, GO:0065007, GO:0071702, GO:0098772		HOUNKPE_HOUSEKEEPING_GENES, LAIHO_COLORECTAL_CANCER_SERRATED_UP, MULLIGHAN_NPM1_MUTATED_SIGNATURE_1_DN, MULLIGHAN_NPM1_MUTATED_SIGNATURE_2_DN, MULLIGHAN_NPM1_SIGNATURE_3_DN, BYSTRYKH_HEMATOPOIESIS_STEM_CELL_AND_BRAIN_QTL_TRANS, THEILGAARD_NEUTROPHIL_AT_SKIN_WOUND_DN, JI_RESPONSE_TO_FSH_DN, BANDRES_RESPONSE_TO_CARMUSTIN_WITHOUT_MGMT_48HR_UP, CHENG_RESPONSE_TO_NICKEL_ACETATE, GAVIN_FOXP3_TARGETS_CL…	3273.24	3266.2	3280.29	0.00620742	0.940693	0.999929	FALSE	3305	3235	3185	3369	3270	3277
ENSDARG00000092035	si:ch211-156j16.1	protein_coding	Si:ch211-156j16.1	si:ch211-156j16.1	B0V2Z2; B0V2Z1	B0V2Z2_DANRE; B0V2Z1_DANRE	ENSDART00000134987; ENSDART00000138835	ENSDARP00000121374; ENSDARP00000117986	ENSDARG00000092035	chr8	26818446	26838845	+							3268.52	3348.57	3188.47	-0.07066	0.388911	0.998126	FALSE	3282	3425	3198	3171	3353	3184
ENSDARG00000079198	usp13	protein_coding	Ubiquitin carboxyl-terminal hydrolase 13	usp13, wu:fc61g08	F1QFS9	UBP13_DANRE	ENSDART00000065293	ENSDARP00000065292	ENSDARG00000079198	chr6	29410986	29469208	+			catalytic activity, endopeptidase activity, cysteine-type endopeptidase activity, thiol-dependent ubiquitin-specific protease activity, binding, protein binding, nucleobase-containing compound metabolic process, transcription, DNA-templated, regulation of transcription, DNA-templated, cellular protein modification process, proteolysis, ubiquitin-dependent protein catabolic process, cellular aroma…	GO:0003824, GO:0004175, GO:0004197, GO:0004843, GO:0005488, GO:0005515, GO:0006139, GO:0006351, GO:0006355, GO:0006464, GO:0006508, GO:0006511, GO:0006725, GO:0006807, GO:0006914, GO:0008152, GO:0008233, GO:0008234, GO:0008270, GO:0008283, GO:0009056, GO:0009057, GO:0009058, GO:0009059, GO:0009889, GO:0009987, GO:0010467, GO:0010468, GO:0010506, GO:0010556, GO:0016070, GO:0016579, GO:0016787, GO:…		HOLLMANN_APOPTOSIS_VIA_CD40_UP, SCHLOSSER_MYC_TARGETS_AND_SERUM_RESPONSE_UP, LOCKWOOD_AMPLIFIED_IN_LUNG_CANCER, RICKMAN_METASTASIS_UP, ASTIER_INTEGRIN_SIGNALING, ALCALAY_AML_BY_NPM1_LOCALIZATION_DN, FONTAINE_FOLLICULAR_THYROID_ADENOMA_UP, FONTAINE_PAPILLARY_THYROID_CARCINOMA_DN, REACTOME_DEUBIQUITINATION, REACTOME_UB_SPECIFIC_PROCESSING_PROTEASES, REACTOME_POST_TRANSLATIONAL_PROTEIN_MODIFICATION,…	3259.85	3355.92	3163.78	-0.0850309	0.37208	0.997417	FALSE	3171	3553	3284	3034	3362	3159
ENSDARG00000044511	etv5b	protein_coding	ETS variant transcription factor 5b	etv5b	A0A2R8QC01; A0A2R8QCK8; F1QK52	A0A2R8QC01_DANRE; A0A2R8QCK8_DANRE; F1QK52_DANRE	ENSDART00000179765; ENSDART00000184609; ENSDART00000065361, ENSDART00000184606	ENSDARP00000149157; ENSDARP00000151302; ENSDARP00000065360, ENSDARP00000151752	ENSDARG00000044511	chr6	14030903	14040161	-							3259.88	3452.53	3067.24	-0.170659	0.0365416	0.603118	FALSE	3395	3520	3066	3061	3457	3063
ENSDARG00000020107	usp2a	protein_coding	Ubiquitin-specific peptidase 2a; Ubiquitin carboxyl-terminal hydrolase	usp2a	R4GE00; R4GE86; R4GEB6; F1R2P1; R4GEC0	R4GE00_DANRE; R4GE86_DANRE; R4GEB6_DANRE; F1R2P1_DANRE; R4GEC0_DANRE	ENSDART00000152371; ENSDART00000152244; ENSDART00000152648; ENSDART00000134053; ENSDART00000152448	ENSDARP00000126710; ENSDARP00000126799; ENSDARP00000126829; ENSDARP00000119800; ENSDARP00000126833	ENSDARG00000020107	chr15	20900627	20939579	-						ZHOU_INFLAMMATORY_RESPONSE_LIVE_DN, ZHOU_INFLAMMATORY_RESPONSE_FIMA_DN, SHETH_LIVER_CANCER_VS_TXNIP_LOSS_PAM6, MCCLUNG_DELTA_FOSB_TARGETS_8WK, KAAB_FAILED_HEART_ATRIUM_DN, XU_GH1_EXOGENOUS_TARGETS_DN, MEISSNER_NPC_HCP_WITH_H3K4ME2, QUINTENS_EMBRYONIC_BRAIN_RESPONSE_TO_IR, REACTOME_TRANSCRIPTIONAL_REGULATION_BY_TP53, REACTOME_TNFR1_INDUCED_PROAPOPTOTIC_SIGNALING, REACTOME_REGULATION_OF_TNFR1_SIGNA…	3254.99	3352.03	3157.96	-0.0860136	0.296328	0.978537	FALSE	3281	3433	3171	3137	3357	3154
ENSDARG00000033009	h3f3c	protein_coding	Histone H3; Histone H3.3	h3f3b.1, h3f3c; h3f3a, zgc:56193, zgc:86731, h3f3b.1, zgc:110292, h3-5, h3f3c, zgc:64222, h3f3d, zgc:56418	B2GSF5; Q6PI20	B2GSF5_DANRE; H33_DANRE	; ENSDART00000047269, ENSDART00000098982, ENSDART00000137017, ENSDART00000146211, ENSDART00000151594, ENSDART00000151600, ENSDART00000188898, ENSDART00000192849, ENSDART00000193606	; ENSDARP00000047268, ENSDARP00000089753, ENSDARP00000117879, ENSDARP00000120344, ENSDARP00000125972, ENSDARP00000126130, ENSDARP00000157380, ENSDARP00000154528, ENSDARP00000148220	ENSDARG00000033009	chr5	36944533	36949476	-			chromatin, nucleosome, nucleic acid binding, DNA binding, binding, protein binding, intracellular, cell, nucleus, chromosome, macromolecular complex, protein-DNA complex, organelle, membrane-bounded organelle, non-membrane-bounded organelle, intracellular organelle, intracellular membrane-bounded organelle, intracellular non-membrane-bounded organelle, protein complex, organelle part, intracellul…	GO:0000785, GO:0000786, GO:0003676, GO:0003677, GO:0005488, GO:0005515, GO:0005622, GO:0005623, GO:0005634, GO:0005694, GO:0032991, GO:0032993, GO:0043226, GO:0043227, GO:0043228, GO:0043229, GO:0043231, GO:0043232, GO:0043234, GO:0044422, GO:0044424, GO:0044427, GO:0044446, GO:0044464, GO:0044815, GO:0046982, GO:0046983, GO:0097159, GO:1901363			3251.25	3355.6	3146.89	-0.0926181	0.258449	0.961438	FALSE	3293	3428	3152	3134	3360	3143
ENSDARG00000035622	xbp1	protein_coding	X-box-binding protein 1; Transcription factor Treb5, X-box-binding protein 1, X-box-binding protein 1A	xbp1; xbp1, treb5, xbp1a	F1R5F9; Q90X27	F1R5F9_DANRE; Q90X27_DANRE	ENSDART00000051649, ENSDART00000124002; ENSDART00000124467	ENSDARP00000051648, ENSDARP00000140644; ENSDARP00000106586	ENSDARG00000035622	chr5	15944411	15948920	-	Protein processing in endoplasmic reticulum	dre04141			HALLMARK_ESTROGEN_RESPONSE_EARLY, HALLMARK_ESTROGEN_RESPONSE_LATE, HALLMARK_UNFOLDED_PROTEIN_RESPONSE, HALLMARK_MTORC1_SIGNALING, HALLMARK_IL2_STAT5_SIGNALING	BLANCO_MELO_BRONCHIAL_EPITHELIAL_CELLS_INFLUENZA_A_DEL_NS1_INFECTION_UP, LANDIS_BREAST_CANCER_PROGRESSION_UP, LANDIS_ERBB2_BREAST_TUMORS_324_UP, SHIN_B_CELL_LYMPHOMA_CLUSTER_2, MA_MYELOID_DIFFERENTIATION_DN, ABBUD_LIF_SIGNALING_1_UP, FAELT_B_CLL_WITH_VH_REARRANGEMENTS_DN, MUNSHI_MULTIPLE_MYELOMA_UP, DAZARD_UV_RESPONSE_CLUSTER_G4, XU_GH1_AUTOCRINE_TARGETS_UP, SESTO_RESPONSE_TO_UV_C7, RAMPON_ENRICH…	3245.27	3337.18	3153.35	-0.081717	0.317676	0.978656	FALSE	3280	3404	3153	3146	3342	3149
ENSDARG00000070261	crlf3	protein_coding	Cytokine receptor-like factor 3	crlf3	F1QNI2; E9QBM9	F1QNI2_DANRE; E9QBM9_DANRE	ENSDART00000075903; ENSDART00000147712	ENSDARP00000070383; ENSDARP00000121394	ENSDARG00000070261	chr3	35812040	35847114	+						YAGI_AML_WITH_T_8_21_TRANSLOCATION, FONTAINE_FOLLICULAR_THYROID_ADENOMA_UP, NABA_SECRETED_FACTORS, NABA_MATRISOME_ASSOCIATED, NABA_MATRISOME, KINSEY_TARGETS_OF_EWSR1_FLII_FUSION_UP, ENK_UV_RESPONSE_EPIDERMIS_DN, SPIELMAN_LYMPHOBLAST_EUROPEAN_VS_ASIAN_DN, PUJANA_BRCA1_PCC_NETWORK, PUJANA_ATM_PCC_NETWORK, GEORGES_TARGETS_OF_MIR192_AND_MIR215, MARTINEZ_RESPONSE_TO_TRABECTEDIN_DN, CHEN_METABOLIC_SYND…	3244.82	3291.64	3197.99	-0.0416246	0.612997	0.999929	FALSE	3224	3369	3209	3179	3296	3194
ENSDARG00000043457	gapdh	protein_coding	Glyceraldehyde-3-phosphate dehydrogenase	gapdh	E9QGA9; E9QCY9; E9QIH5; Q5XJ10	E9QGA9_DANRE; E9QCY9_DANRE; E9QIH5_DANRE; G3P_DANRE	ENSDART00000147739; ENSDART00000135146; ENSDART00000139939; ENSDART00000063800, ENSDART00000163606	ENSDARP00000118100; ENSDARP00000119951; ENSDARP00000118517; ENSDARP00000063799, ENSDARP00000134592	ENSDARG00000043457	chr16	17189839	17200120	-	Metabolic pathways, Biosynthesis of amino acids, Carbon metabolism, Glycolysis / Gluconeogenesis	dre01100, dre01230, dre01200, dre00010			HALLMARK_HYPOXIA, HALLMARK_MTORC1_SIGNALING	IBRAHIM_NRF1_UP, BUFFA_HYPOXIA_METAGENE, KORKOLA_EMBRYONAL_CARCINOMA_UP, KORKOLA_YOLK_SAC_TUMOR_UP, KORKOLA_CHORIOCARCINOMA_UP, KORKOLA_SEMINOMA_UP, DACOSTA_LOW_DOSE_UV_RESPONSE_VIA_ERCC3_XPCS_DN, DIRMEIER_LMP1_RESPONSE_LATE_DN, ALCALA_APOPTOSIS, SHIPP_DLBCL_CURED_VS_FATAL_DN, TRAYNOR_RETT_SYNDROM_UP, NATSUME_RESPONSE_TO_INTERFERON_BETA_DN, MACLACHLAN_BRCA1_TARGETS_UP, RIZKI_TUMOR_INVASIVENESS_3D…	3240.45	3375.06	3105.84	-0.119896	0.144151	0.898502	FALSE	3311	3449	3111	3093	3380	3102
ENSDARG00000031756	mef2aa	protein_coding	Myocyte enhancer factor 2aa	mef2aa; mef2aa, mef2a	A0A2R8QIE4; Q1LXH4; Q1LXH3; Q1LXH5; A0A0R4IRM3; A0A2R8QMZ5; Q1LXH6; A0A2R8QU09	A0A2R8QIE4_DANRE; Q1LXH4_DANRE; Q1LXH3_DANRE; Q1LXH5_DANRE; A0A0R4IRM3_DANRE; A0A2R8QMZ5_DANRE; Q1LXH6_DANRE; A0A2R8QU09_DANRE	ENSDART00000185014; ENSDART00000124818; ENSDART00000147446; ENSDART00000005740; ENSDART00000171594; ENSDART00000190072; ENSDART00000148106; ENSDART00000181762	ENSDARP00000154945; ENSDARP00000110624; ENSDARP00000123273; ENSDARP00000021792; ENSDARP00000139238; ENSDARP00000156891; ENSDARP00000116960; ENSDARP00000157383	ENSDARG00000031756	chr18	23187419	23356077	+					HALLMARK_MYOGENESIS	IBRAHIM_NRF2_UP, HOEBEKE_LYMPHOID_STEM_CELL_UP, MULLIGHAN_NPM1_MUTATED_SIGNATURE_1_DN, MULLIGHAN_NPM1_MUTATED_SIGNATURE_2_DN, MULLIGHAN_NPM1_SIGNATURE_3_DN, PEREZ_TP53_TARGETS, BALDWIN_PRKCI_TARGETS_UP, NIKOLSKY_BREAST_CANCER_15Q26_AMPLICON, ROSS_AML_WITH_CBFB_MYH11_FUSION, VERHAAK_AML_WITH_NPM1_MUTATED_DN, HOEGERKORP_CD44_TARGETS_TEMPORAL_DN, LEE_AGING_CEREBELLUM_DN, WENDT_COHESIN_TARGETS_UP, RE…	3239.24	3361.26	3117.23	-0.108707	0.182028	0.924267	FALSE	3316	3416	3106	3121	3366	3113
ENSDARG00000077341	ppp1r14c	protein_coding	Protein phosphatase 1, regulatory (inhibitor) subunit 14C, Zgc:109984, Zgc:109984 protein	ppp1r14c, zgc:109984	Q4KMJ9	Q4KMJ9_DANRE	ENSDART00000115330	ENSDARP00000099187	ENSDARG00000077341	chr23	39807857	39849155	-			enzyme inhibitor activity, protein phosphatase inhibitor activity, protein serine/threonine phosphatase inhibitor activity, intracellular, cell, cytoplasm, cellular protein modification process, protein dephosphorylation, phosphorus metabolic process, phosphate-containing compound metabolic process, metabolic process, cellular process, phosphorylation, dephosphorylation, phosphatase regulator act…	GO:0004857, GO:0004864, GO:0004865, GO:0005622, GO:0005623, GO:0005737, GO:0006464, GO:0006470, GO:0006793, GO:0006796, GO:0008152, GO:0009987, GO:0016310, GO:0016311, GO:0019208, GO:0019212, GO:0019220, GO:0019222, GO:0019538, GO:0019888, GO:0030234, GO:0031323, GO:0031399, GO:0032268, GO:0035303, GO:0035304, GO:0036211, GO:0042325, GO:0043086, GO:0043170, GO:0043412, GO:0044092, GO:0044237, GO:…		WATANABE_COLON_CANCER_MSI_VS_MSS_DN, BENPORATH_EED_TARGETS, BENPORATH_ES_WITH_H3K27ME3, IWANAGA_CARCINOGENESIS_BY_KRAS_UP, IZADPANAH_STEM_CELL_ADIPOSE_VS_BONE_UP, IKEDA_MIR30_TARGETS_DN, PID_ILK_PATHWAY, WP_ENDOPLASMIC_RETICULUM_STRESS_RESPONSE_IN_CORONAVIRUS_INFECTION, WP_NUCLEAR_RECEPTORS_METAPATHWAY, WP_GLUCOCORTICOID_RECEPTOR_PATHWAY, CHARAFE_BREAST_CANCER_LUMINAL_VS_BASAL_DN, SENESE_HDAC3_TA…	3237.47	3313.13	3161.8	-0.0674277	0.454459	0.999929	FALSE	3403	3230	3022	3296	3316	3159
ENSDARG00000036438	ndufv1	protein_coding	NADH dehydrogenase [ubiquinone] flavoprotein 1, mitochondrial	ndufv1	Q6AZA2	Q6AZA2_DANRE	ENSDART00000052930	ENSDARP00000052929	ENSDARG00000036438	chr19	9212031	9228512	+	Metabolic pathways, Oxidative phosphorylation	dre01100, dre00190	nucleotide binding, catalytic activity, NADH dehydrogenase activity, binding, generation of precursor metabolites and energy, NADH dehydrogenase (ubiquinone) activity, metabolic process, aerobic respiration, cellular process, FMN binding, energy derivation by oxidation of organic compounds, oxidoreductase activity, oxidoreductase activity, acting on NAD(P)H, oxidoreductase activity, acting on NAD…	GO:0000166, GO:0003824, GO:0003954, GO:0005488, GO:0006091, GO:0008137, GO:0008152, GO:0009060, GO:0009987, GO:0010181, GO:0015980, GO:0016491, GO:0016651, GO:0016655, GO:0032553, GO:0036094, GO:0044237, GO:0044699, GO:0044710, GO:0044763, GO:0045333, GO:0048037, GO:0050136, GO:0050662, GO:0051287, GO:0051536, GO:0051539, GO:0051540, GO:0055114, GO:0097159, GO:0097367, GO:1901265, GO:1901363	HALLMARK_OXIDATIVE_PHOSPHORYLATION	SCHLOSSER_SERUM_RESPONSE_AUGMENTED_BY_MYC, NIKOLSKY_BREAST_CANCER_11Q12_Q14_AMPLICON, REACTOME_THE_CITRIC_ACID_TCA_CYCLE_AND_RESPIRATORY_ELECTRON_TRANSPORT, REACTOME_RESPIRATORY_ELECTRON_TRANSPORT_ATP_SYNTHESIS_BY_CHEMIOSMOTIC_COUPLING_AND_HEAT_PRODUCTION_BY_UNCOUPLING_PROTEINS, REACTOME_RESPIRATORY_ELECTRON_TRANSPORT, REACTOME_COMPLEX_I_BIOGENESIS, WP_ELECTRON_TRANSPORT_CHAIN_OXPHOS_SYSTEM_IN_MI…	3234.8	3343.03	3126.56	-0.0965504	0.235226	0.951863	FALSE	3323	3372	3092	3154	3347	3123
ENSDARG00000013475	cct4	protein_coding	T-complex protein 1 subunit delta	cct4	Q6PH46	Q6PH46_DANRE	ENSDART00000026409	ENSDARP00000025466	ENSDARG00000013475	chr1	53701801	53714885	-			nucleotide binding, response to hypoxia, nucleoside binding, purine nucleoside binding, binding, protein binding, ATP binding, intracellular, cell, cytoplasm, protein folding, response to stress, response to abiotic stimulus, cellular process, purine nucleotide binding, adenyl nucleotide binding, ribonucleoside binding, purine ribonucleoside binding, ribonucleotide binding, purine ribonucleotide …	GO:0000166, GO:0001666, GO:0001882, GO:0001883, GO:0005488, GO:0005515, GO:0005524, GO:0005622, GO:0005623, GO:0005737, GO:0006457, GO:0006950, GO:0009628, GO:0009987, GO:0017076, GO:0030554, GO:0032549, GO:0032550, GO:0032553, GO:0032555, GO:0032559, GO:0035639, GO:0036094, GO:0036293, GO:0044424, GO:0044464, GO:0050896, GO:0051082, GO:0070482, GO:0097159, GO:0097367, GO:1901265, GO:1901363	HALLMARK_MYC_TARGETS_V1	HOUNKPE_HOUSEKEEPING_GENES, DARWICHE_SKIN_TUMOR_PROMOTER_UP, DARWICHE_PAPILLOMA_RISK_LOW_DN, DARWICHE_PAPILLOMA_RISK_HIGH_UP, DARWICHE_SQUAMOUS_CELL_CARCINOMA_UP, ZHAN_MULTIPLE_MYELOMA_SUBGROUPS, ASTIER_INTEGRIN_SIGNALING, NADLER_HYPERGLYCEMIA_AT_OBESITY, MODY_HIPPOCAMPUS_NEONATAL, VISALA_RESPONSE_TO_HEAT_SHOCK_AND_AGING_DN, SANSOM_APC_TARGETS, SANSOM_APC_MYC_TARGETS, SANSOM_APC_TARGETS_REQUIRE_M…	3232.25	3326.09	3138.42	-0.0837626	0.309519	0.978537	FALSE	3258	3404	3149	3120	3331	3134
ENSDARG00000007791	ppp2r1ba	protein_coding	Protein phosphatase 2, regulatory subunit A, beta a	ppp2r1ba, ppp2r1a	A5PMV7	A5PMV7_DANRE	ENSDART00000135344	ENSDARP00000117066	ENSDARG00000007791	chr5	57773222	57798096	+	TGF-beta signaling pathway, Adrenergic signaling in cardiomyocytes, Tight junction, mRNA surveillance pathway, Oocyte meiosis	dre04350, dre04261, dre04530, dre03015, dre04114	protein complex assembly, protein phosphatase type 2A regulator activity, cellular process, cellular component organization, phosphatase regulator activity, protein phosphatase regulator activity, cellular component assembly, enzyme regulator activity, macromolecular complex subunit organization, cellular component biogenesis, macromolecular complex assembly, protein complex biogenesis, protein c…	GO:0006461, GO:0008601, GO:0009987, GO:0016043, GO:0019208, GO:0019888, GO:0022607, GO:0030234, GO:0043933, GO:0044085, GO:0065003, GO:0070271, GO:0071822, GO:0071840, GO:0098772			3227.85	3249.15	3206.55	-0.0190347	0.817937	0.999929	FALSE	3177	3331	3223	3182	3254	3202
ENSDARG00000042018	fhl2a	protein_coding	Four and a half LIM domains 2a; Four and a half LIM domains 2a, Zgc:92428	fhl2a; fhl2a, zgc:92428	B0S7I4; Q6AZB7	B0S7I4_DANRE; Q6AZB7_DANRE	ENSDART00000122279; ENSDART00000061577, ENSDART00000179893, ENSDART00000193421	ENSDARP00000108260; ENSDARP00000061576, ENSDARP00000152070, ENSDARP00000147604	ENSDARG00000042018	chr9	6578580	6601988	+			binding, zinc ion binding, ion binding, cation binding, metal ion binding, transition metal ion binding	GO:0005488, GO:0008270, GO:0043167, GO:0043169, GO:0046872, GO:0046914	HALLMARK_ESTROGEN_RESPONSE_EARLY, HALLMARK_UV_RESPONSE_DN	SEAVEY_EPITHELIOID_HEMANGIOENDOTHELIOMA, SAMOLS_TARGETS_OF_KHSV_MIRNAS_DN, LIU_CMYB_TARGETS_UP, WANG_LMO4_TARGETS_DN, HOEBEKE_LYMPHOID_STEM_CELL_DN, ODONNELL_TFRC_TARGETS_UP, GOZGIT_ESR1_TARGETS_UP, AIYAR_COBRA1_TARGETS_UP, LIANG_HEMATOPOIESIS_STEM_CELL_NUMBER_SMALL_VS_HUGE_UP, CERVERA_SDHB_TARGETS_1_UP, ROSS_AML_OF_FAB_M7_TYPE, RADMACHER_AML_PROGNOSIS, HENDRICKS_SMARCA4_TARGETS_UP, EHRLICH_ICF_S…	3215.26	3295.06	3135.47	-0.0716017	0.388405	0.998126	FALSE	3220	3380	3153	3110	3300	3131
ENSDARG00000032469	ampd3b	protein_coding	Adenosine monophosphate deaminase 3b; AMP deaminase	ampd3b, ampd3	Q1LYD6; Q1LYD5; Q1LYD7	Q1LYD6_DANRE; Q1LYD5_DANRE; Q1LYD7_DANRE	ENSDART00000148222; ENSDART00000145546; ENSDART00000048722, ENSDART00000172278	ENSDARP00000122578; ENSDARP00000113610; ENSDARP00000048721, ENSDARP00000135788	ENSDARG00000032469	chr18	16762806	16795262	-	Metabolic pathways, Purine metabolism	dre01100, dre00230	catalytic activity, AMP deaminase activity, nucleobase-containing compound metabolic process, purine nucleotide metabolic process, purine nucleotide biosynthetic process, IMP biosynthetic process, cellular aromatic compound metabolic process, nucleoside phosphate metabolic process, phosphorus metabolic process, phosphate-containing compound metabolic process, nitrogen compound metabolic process, …	GO:0003824, GO:0003876, GO:0006139, GO:0006163, GO:0006164, GO:0006188, GO:0006725, GO:0006753, GO:0006793, GO:0006796, GO:0006807, GO:0008152, GO:0009058, GO:0009117, GO:0009123, GO:0009124, GO:0009126, GO:0009127, GO:0009150, GO:0009152, GO:0009156, GO:0009161, GO:0009165, GO:0009167, GO:0009168, GO:0009259, GO:0009260, GO:0009987, GO:0016787, GO:0016810, GO:0016814, GO:0018130, GO:0019239, GO:…			3207.18	3458.72	2955.63	-0.226703	0.00619528	0.25469	FALSE	3474	3452	2892	3013	3463	2952
ENSDARG00000040555	bckdha	protein_coding	2-oxoisovalerate dehydrogenase subunit alpha	bckdha	Q4VBU0	Q4VBU0_DANRE	ENSDART00000059347, ENSDART00000176998	ENSDARP00000059346, ENSDARP00000144627	ENSDARG00000040555	chr18	36066389	36081908	+	Metabolic pathways, Valine, leucine and isoleucine degradation, Propanoate metabolism	dre01100, dre00280, dre00640	catalytic activity, metabolic process, oxidoreductase activity, oxidoreductase activity, acting on the aldehyde or oxo group of donors, disulfide as acceptor, oxidoreductase activity, acting on the aldehyde or oxo group of donors	GO:0003824, GO:0008152, GO:0016491, GO:0016624, GO:0016903	HALLMARK_ADIPOGENESIS, HALLMARK_OXIDATIVE_PHOSPHORYLATION	DITTMER_PTHLH_TARGETS_DN, SHAFFER_IRF4_TARGETS_IN_MYELOMA_VS_MATURE_B_LYMPHOCYTE, BAKKER_FOXO3_TARGETS_DN, FOSTER_KDM1A_TARGETS_DN, HOLLERN_MICROACINAR_BREAST_TUMOR_UP, JINESH_BLEBBISHIELD_TO_IMMUNE_CELL_FUSION_PBSHMS_DN, REACTOME_GLYOXYLATE_METABOLISM_AND_GLYCINE_DEGRADATION, REACTOME_BRANCHED_CHAIN_AMINO_ACID_CATABOLISM, REACTOME_METABOLISM_OF_AMINO_ACIDS_AND_DERIVATIVES, WP_THIAMINE_METABOLIC_…	3203.27	3316.92	3089.62	-0.102382	0.209679	0.942092	FALSE	3282	3361	3069	3103	3321	3086
ENSDARG00000052673	sept7b	protein_coding	Septin; Septin 7b	sept7b	F8W5J3; F1QMC3; F8W5Z6	F8W5J3_DANRE; F1QMC3_DANRE; F8W5Z6_DANRE	ENSDART00000148631; ENSDART00000074575; ENSDART00000149723	ENSDARP00000125075; ENSDARP00000069063; ENSDARP00000124921	ENSDARG00000052673	chr16	47389539	47427016	-			nucleotide binding, nucleoside binding, purine nucleoside binding, binding, GTP binding, intracellular, cell, cytoplasm, cytoskeleton, cell cortex, purine nucleotide binding, guanyl nucleotide binding, septin complex, septin cytoskeleton, ribonucleoside binding, purine ribonucleoside binding, ribonucleotide binding, purine ribonucleotide binding, guanyl ribonucleotide binding, macromolecular comp…	GO:0000166, GO:0001882, GO:0001883, GO:0005488, GO:0005525, GO:0005622, GO:0005623, GO:0005737, GO:0005856, GO:0005938, GO:0017076, GO:0019001, GO:0031105, GO:0032156, GO:0032549, GO:0032550, GO:0032553, GO:0032555, GO:0032561, GO:0032991, GO:0035639, GO:0036094, GO:0043226, GO:0043228, GO:0043229, GO:0043232, GO:0043234, GO:0044422, GO:0044424, GO:0044430, GO:0044444, GO:0044446, GO:0044448, GO:…			3199.81	3295.56	3104.06	-0.0863393	0.290175	0.977958	FALSE	3272	3328	3073	3128	3300	3100
ENSDARG00000037783	proza	protein_coding	Protein Z, vitamin K-dependent plasma glycoprotein a	proza	F1Q6I8; F1Q5S2	F1Q6I8_DANRE; F1Q5S2_DANRE	ENSDART00000101870; ENSDART00000140782, ENSDART00000181704	ENSDARP00000092645; ENSDARP00000115343, ENSDARP00000156930	ENSDARG00000037783	chr3	62382661	62393457	-							3198.93	3294.53	3103.34	-0.0862219	0.331467	0.980459	FALSE	3371	3225	2978	3223	3298	3100
ENSDARG00000019507	mcm5	protein_coding	DNA helicase	mcm5	F1QK71	F1QK71_DANRE	ENSDART00000024316	ENSDARP00000018877	ENSDARG00000019507	chr3	25999477	26011440	+	DNA replication, Cell cycle	dre03030, dre04110			HALLMARK_G2M_CHECKPOINT, HALLMARK_E2F_TARGETS, HALLMARK_MYC_TARGETS_V1, HALLMARK_MYC_TARGETS_V2	BLANCO_MELO_COVID19_SARS_COV_2_INFECTION_A594_CELLS_DN, BLANCO_MELO_COVID19_SARS_COV_2_INFECTION_A594_ACE2_EXPRESSING_CELLS_DN, GINESTIER_BREAST_CANCER_20Q13_AMPLIFICATION_DN, JAATINEN_HEMATOPOIETIC_STEM_CELL_UP, RIZ_ERYTHROID_DIFFERENTIATION_HBZ, SUNG_METASTASIS_STROMA_DN, MORI_MATURE_B_LYMPHOCYTE_DN, GAJATE_RESPONSE_TO_TRABECTEDIN_DN, SMID_BREAST_CANCER_RELAPSE_IN_BRAIN_UP, SMID_BREAST_CANCER_R…	3193.87	3404.6	2983.14	-0.190593	0.0204482	0.478798	FALSE	3348	3471	2982	2977	3409	2979
ENSDARG00000008305	hand2	protein_coding	Heart- and neural crest derivatives-expressed protein 2	hand2	A2BDM6	A2BDM6_DANRE	ENSDART00000020409	ENSDARP00000022921	ENSDARG00000008305	chr1	38193147	38195012	-						RIZ_ERYTHROID_DIFFERENTIATION_12HR, MARTORIATI_MDM4_TARGETS_NEUROEPITHELIUM_DN, BENPORATH_SUZ12_TARGETS, BENPORATH_EED_TARGETS, BENPORATH_ES_WITH_H3K27ME3, BENPORATH_PRC2_TARGETS, AGUIRRE_PANCREATIC_CANCER_COPY_NUMBER_DN, MEISSNER_BRAIN_HCP_WITH_H3K27ME3, MEBARKI_HCC_PROGENITOR_FZD8CRD_UP, REACTOME_RNA_POLYMERASE_II_TRANSCRIPTION, REACTOME_TRANSCRIPTIONAL_REGULATION_BY_RUNX2, WP_HEART_DEVELOPMENT…	3189.75	3306.78	3072.71	-0.10588	0.197049	0.936638	FALSE	3256	3367	3067	3071	3311	3069
ENSDARG00000015557	zgc:100829	protein_coding							ENSDARG00000015557	chr21	28747069	28794078	+							3181.04	3131.21	3230.87	0.0451881	0.588166	0.999929	FALSE	3153	3117	3154	3301	3135	3227
ENSDARG00000042236	atrx	protein_coding	ATP-dependent helicase ATRX	atrx	E7F4M2; F1QJ36	E7F4M2_DANRE; F1QJ36_DANRE	ENSDART00000127594; ENSDART00000125865	ENSDARP00000105895; ENSDARP00000109014	ENSDARG00000042236	chr14	10656975	10737898	+			nucleotide binding, nucleoside binding, purine nucleoside binding, binding, ATP binding, purine nucleotide binding, adenyl nucleotide binding, ribonucleoside binding, purine ribonucleoside binding, ribonucleotide binding, purine ribonucleotide binding, adenyl ribonucleotide binding, purine ribonucleoside triphosphate binding, small molecule binding, organic cyclic compound binding, carbohydrate d…	GO:0000166, GO:0001882, GO:0001883, GO:0005488, GO:0005524, GO:0017076, GO:0030554, GO:0032549, GO:0032550, GO:0032553, GO:0032555, GO:0032559, GO:0035639, GO:0036094, GO:0097159, GO:0097367, GO:1901265, GO:1901363	HALLMARK_G2M_CHECKPOINT, HALLMARK_UV_RESPONSE_DN	CORONEL_RFX7_DIRECT_TARGETS_UP, BLANCO_MELO_COVID19_SARS_COV_2_POS_PATIENT_LUNG_TISSUE_DN, LIU_SOX4_TARGETS_UP, MULLIGHAN_NPM1_MUTATED_SIGNATURE_1_UP, MULLIGHAN_MLL_SIGNATURE_2_DN, MULLIGHAN_NPM1_SIGNATURE_3_UP, RICKMAN_METASTASIS_UP, POMEROY_MEDULLOBLASTOMA_PROGNOSIS_UP, SHIPP_DLBCL_VS_FOLLICULAR_LYMPHOMA_DN, CROMER_METASTASIS_UP, THEILGAARD_NEUTROPHIL_AT_SKIN_WOUND_DN, BACOLOD_RESISTANCE_TO_ALK…	3179.93	3136.33	3223.53	0.0395524	0.714433	0.999929	FALSE	3327	2950	2973	3470	3138	3221
ENSDARG00000052960	nppa	protein_coding	Natriuretic peptide A	nppa	F1QVW0	F1QVW0_DANRE	ENSDART00000121432	ENSDARP00000108691	ENSDARG00000052960	chr8	48613040	48617664	+			system process, circulatory system process, vascular process in circulatory system, receptor binding, hormone activity, binding, protein binding, extracellular region, multicellular organism development, heart development, blood circulation, cell proliferation, tissue development, striated muscle tissue development, striated muscle cell proliferation, multicellular organismal process, development…	GO:0003008, GO:0003013, GO:0003018, GO:0005102, GO:0005179, GO:0005488, GO:0005515, GO:0005576, GO:0007275, GO:0007507, GO:0008015, GO:0008283, GO:0009888, GO:0014706, GO:0014855, GO:0032501, GO:0032502, GO:0033002, GO:0035150, GO:0035265, GO:0040007, GO:0044699, GO:0044707, GO:0044767, GO:0048513, GO:0048589, GO:0048731, GO:0048738, GO:0048856, GO:0050880, GO:0055017, GO:0060038, GO:0060419, GO:…		BLANCO_MELO_MERS_COV_INFECTION_MCR5_CELLS_UP, SHEN_SMARCA2_TARGETS_DN, MOREAUX_MULTIPLE_MYELOMA_BY_TACI_UP, MOREAUX_B_LYMPHOCYTE_MATURATION_BY_TACI_UP, ZWANG_DOWN_BY_2ND_EGF_PULSE, REACTOME_YAP1_AND_WWTR1_TAZ_STIMULATED_GENE_EXPRESSION, REACTOME_MUSCLE_CONTRACTION, REACTOME_CARDIAC_CONDUCTION, REACTOME_PHYSIOLOGICAL_FACTORS, REACTOME_RNA_POLYMERASE_II_TRANSCRIPTION, REACTOME_AMYLOID_FIBER_FORMATI…	3172.02	3267.79	3076.25	-0.0871143	0.29044	0.977958	FALSE	3213	3332	3075	3070	3272	3072
ENSDARG00000033182	arl4ab	protein_coding	ADP-ribosylation factor-like 4, ADP-ribosylation factor-like 4, like, ADP-ribosylation factor-like 4ab	arl4ab, arl4-2, arl4l, CH211-195L15.5-001-2	Q6P3I7	Q6P3I7_DANRE	ENSDART00000040810, ENSDART00000191208	ENSDARP00000040809, ENSDARP00000156674	ENSDARG00000033182	chr19	31339305	31341850	-			nucleotide binding, nucleoside binding, purine nucleoside binding, binding, GTP binding, intracellular, cell, cell communication, signal transduction, small GTPase mediated signal transduction, cellular process, purine nucleotide binding, guanyl nucleotide binding, signaling, ribonucleoside binding, purine ribonucleoside binding, ribonucleotide binding, purine ribonucleotide binding, guanyl ribon…	GO:0000166, GO:0001882, GO:0001883, GO:0005488, GO:0005525, GO:0005622, GO:0005623, GO:0007154, GO:0007165, GO:0007264, GO:0009987, GO:0017076, GO:0019001, GO:0023052, GO:0032549, GO:0032550, GO:0032553, GO:0032555, GO:0032561, GO:0035556, GO:0035639, GO:0036094, GO:0044464, GO:0044699, GO:0044700, GO:0044763, GO:0050789, GO:0050794, GO:0050896, GO:0051716, GO:0065007, GO:0097159, GO:0097367, GO:…			3170.86	3308.94	3032.77	-0.125697	0.160234	0.914598	FALSE	3172	3457	3106	2951	3314	3028
ENSDARG00000063095	ctsf	protein_coding	Cathepsin F	ctsf	F1RE14	F1RE14_DANRE	ENSDART00000129898, ENSDART00000170994	ENSDARP00000112297, ENSDARP00000132041	ENSDARG00000063095	chr14	7140997	7164646	+	Apoptosis, Lysosome	dre04210, dre04142	lytic vacuole, catalytic activity, endopeptidase activity, cysteine-type endopeptidase activity, enzyme inhibitor activity, endopeptidase inhibitor activity, cysteine-type endopeptidase inhibitor activity, extracellular region, extracellular space, intracellular, cell, cytoplasm, lysosome, vacuole, proteolysis, metabolic process, peptidase activity, cysteine-type peptidase activity, catabolic pro…	GO:0000323, GO:0003824, GO:0004175, GO:0004197, GO:0004857, GO:0004866, GO:0004869, GO:0005576, GO:0005615, GO:0005622, GO:0005623, GO:0005737, GO:0005764, GO:0005773, GO:0006508, GO:0008152, GO:0008233, GO:0008234, GO:0009056, GO:0009057, GO:0009987, GO:0016787, GO:0019538, GO:0030163, GO:0030234, GO:0030414, GO:0043170, GO:0043226, GO:0043227, GO:0043229, GO:0043231, GO:0044237, GO:0044238, GO:…	HALLMARK_P53_PATHWAY	GAUSSMANN_MLL_AF4_FUSION_TARGETS_C_UP, LOCKWOOD_AMPLIFIED_IN_LUNG_CANCER, NIKOLSKY_BREAST_CANCER_11Q12_Q14_AMPLICON, YAGI_AML_WITH_T_8_21_TRANSLOCATION, MEISSNER_NPC_HCP_WITH_H3K4ME2, YAO_TEMPORAL_RESPONSE_TO_PROGESTERONE_CLUSTER_0, PLASARI_TGFB1_SIGNALING_VIA_NFIC_1HR_DN, KEGG_LYSOSOME, REACTOME_ADAPTIVE_IMMUNE_SYSTEM, REACTOME_MHC_CLASS_II_ANTIGEN_PRESENTATION, NABA_ECM_REGULATORS, NABA_MATRISO…	3170.84	3232.5	3109.17	-0.0561039	0.493599	0.999929	FALSE	3195	3279	3092	3119	3237	3105
ENSDARG00000020876	pdk2a	protein_coding	Protein-serine/threonine kinase	pdk2a	E7FD62	E7FD62_DANRE	ENSDART00000008010	ENSDARP00000012861	ENSDARG00000020876	chr12	28559408	28570989	-					HALLMARK_KRAS_SIGNALING_DN	BLANCO_MELO_COVID19_SARS_COV_2_INFECTION_A594_ACE2_EXPRESSING_CELLS_DN, DEURIG_T_CELL_PROLYMPHOCYTIC_LEUKEMIA_UP, LIU_CMYB_TARGETS_UP, BIDUS_METASTASIS_DN, NIKOLSKY_BREAST_CANCER_17Q21_Q25_AMPLICON, ASTON_MAJOR_DEPRESSIVE_DISORDER_DN, AGUIRRE_PANCREATIC_CANCER_COPY_NUMBER_UP, SHEDDEN_LUNG_CANCER_GOOD_SURVIVAL_A5, MONTERO_THYROID_CANCER_POOR_SURVIVAL_DN, VILLANUEVA_LIVER_CANCER_KRT19_DN, MEBARKI_H…	3169.07	3494.06	2844.09	-0.296843	0.000326265	0.0372779	FALSE	3497	3500	2793	2889	3498	2841
ENSDARG00000017571	mccc2	protein_coding	Methylcrotonoyl-CoA carboxylase 2 (beta)	mccc2	A2BIN5	A2BIN5_DANRE	ENSDART00000022481	ENSDARP00000023819	ENSDARG00000017571	chr5	43808838	43819663	-	Metabolic pathways, Valine, leucine and isoleucine degradation	dre01100, dre00280	catalytic activity, ligase activity	GO:0003824, GO:0016874	HALLMARK_XENOBIOTIC_METABOLISM	HOUNKPE_HOUSEKEEPING_GENES, NAM_FXYD5_TARGETS_DN, PRAMOONJAGO_SOX4_TARGETS_DN, THUM_SYSTOLIC_HEART_FAILURE_DN, PROVENZANI_METASTASIS_UP, TOMLINS_PROSTATE_CANCER_UP, SANSOM_APC_MYC_TARGETS, ANDERSEN_CHOLANGIOCARCINOMA_CLASS1, REACTOME_BIOTIN_TRANSPORT_AND_METABOLISM, REACTOME_METABOLISM_OF_WATER_SOLUBLE_VITAMINS_AND_COFACTORS, REACTOME_METABOLISM_OF_VITAMINS_AND_COFACTORS, REACTOME_DEFECTS_IN_VITA…	3168.49	3289.78	3047.2	-0.110472	0.179811	0.924267	FALSE	3237	3352	3044	3043	3294	3043
ENSDARG00000005560	ywhah	protein_coding	Tyrosine 3-monooxygenase/tryptophan 5-monooxygenase activation protein, eta polypeptide	ywhah	Q7T3G2	Q7T3G2_DANRE	ENSDART00000020122	ENSDARP00000008690	ENSDARG00000005560	chr10	17166035	17170086	-	Oocyte meiosis, Cell cycle	dre04114, dre04110	catalytic activity, monooxygenase activity, binding, protein binding, metabolic process, oxidoreductase activity, protein domain specific binding, single-organism process, single-organism metabolic process, oxidation-reduction process	GO:0003824, GO:0004497, GO:0005488, GO:0005515, GO:0008152, GO:0016491, GO:0019904, GO:0044699, GO:0044710, GO:0055114	HALLMARK_APICAL_JUNCTION, HALLMARK_FATTY_ACID_METABOLISM, HALLMARK_PEROXISOME	GNATENKO_PLATELET_SIGNATURE, MOREIRA_RESPONSE_TO_TSA_UP, SESTO_RESPONSE_TO_UV_C0, WEIGEL_OXIDATIVE_STRESS_BY_HNE_AND_TBH, GHO_ATF5_TARGETS_DN, AGUIRRE_PANCREATIC_CANCER_COPY_NUMBER_DN, MEBARKI_HCC_PROGENITOR_FZD8CRD_UP, BIOCARTA_PLK3_PATHWAY, BIOCARTA_CDC25_PATHWAY, BIOCARTA_MITR_PATHWAY, REACTOME_APOPTOSIS, REACTOME_INTRINSIC_PATHWAY_FOR_APOPTOSIS, REACTOME_ACTIVATION_OF_BAD_AND_TRANSLOCATION_TO…	3168.65	3189.18	3148.13	-0.0186844	0.819548	0.999929	FALSE	3164	3223	3119	3170	3193	3144
ENSDARG00000104478	cap2	protein_coding	Adenylyl cyclase-associated protein	cap2	A0A0R4IXA9	A0A0R4IXA9_DANRE	ENSDART00000164055, ENSDART00000183933	ENSDARP00000139926, ENSDARP00000150319	ENSDARG00000104478	chr19	46158078	46210904	+			cell morphogenesis, actin binding, binding, protein binding, intracellular, cell, cytoplasm, cytoskeleton, cell cortex, nucleobase-containing compound metabolic process, regulation of nucleotide metabolic process, purine nucleotide metabolic process, purine nucleotide biosynthetic process, cAMP biosynthetic process, cellular aromatic compound metabolic process, nucleoside phosphate metabolic proc…	GO:0000902, GO:0003779, GO:0005488, GO:0005515, GO:0005622, GO:0005623, GO:0005737, GO:0005856, GO:0005938, GO:0006139, GO:0006140, GO:0006163, GO:0006164, GO:0006171, GO:0006725, GO:0006753, GO:0006793, GO:0006796, GO:0006807, GO:0006996, GO:0007010, GO:0007015, GO:0007154, GO:0007163, GO:0007165, GO:0008092, GO:0008152, GO:0008154, GO:0008179, GO:0009058, GO:0009117, GO:0009150, GO:0009152, GO:…	HALLMARK_EPITHELIAL_MESENCHYMAL_TRANSITION, HALLMARK_UV_RESPONSE_DN	WAMUNYOKOLI_OVARIAN_CANCER_LMP_DN, NIKOLSKY_BREAST_CANCER_6P24_P22_AMPLICON, ASTON_MAJOR_DEPRESSIVE_DISORDER_DN, LU_AGING_BRAIN_DN, AMBROSINI_FLAVOPIRIDOL_TREATMENT_TP53, MALONEY_RESPONSE_TO_17AAG_UP, CHIANG_LIVER_CANCER_SUBCLASS_CTNNB1_UP, CAIRO_HEPATOBLASTOMA_UP, NAKAYAMA_SOFT_TISSUE_TUMORS_PCA1_DN, SASSON_RESPONSE_TO_GONADOTROPHINS_DN, SASSON_RESPONSE_TO_FORSKOLIN_DN, TORCHIA_TARGETS_OF_EWSR1_…	3165.41	3253.28	3077.54	-0.0800945	0.349862	0.990466	FALSE	3299	3215	2982	3167	3257	3074
ENSDARG00000004757	ybx1	protein_coding	Y-box-binding protein 1	ybx1	B5DE31; A1A605	YBOX1_DANRE	ENSDART00000024320, ENSDART00000110512, ENSDART00000163922	ENSDARP00000010482, ENSDARP00000101517, ENSDARP00000135135	ENSDARG00000004757	chr8	47143829	47152086	-						MA_MYELOID_DIFFERENTIATION_DN, CHENG_IMPRINTED_BY_ESTRADIOL, SMID_BREAST_CANCER_RELAPSE_IN_BONE_DN, SMID_BREAST_CANCER_LUMINAL_B_DN, SMID_BREAST_CANCER_BASAL_UP, VANTVEER_BREAST_CANCER_ESR1_DN, PANGAS_TUMOR_SUPPRESSION_BY_SMAD1_AND_SMAD5_DN, REACTOME_SIGNALING_BY_NOTCH, REACTOME_MRNA_SPLICING_MINOR_PATHWAY, REACTOME_MRNA_SPLICING, REACTOME_PROCESSING_OF_CAPPED_INTRON_CONTAINING_PRE_MRNA, REACTOME…	3163.55	3244.87	3082.23	-0.074162	0.367646	0.996751	FALSE	3195	3304	3077	3080	3249	3078
ENSDARG00000011665	aldoaa	protein_coding	Fructose-bisphosphate aldolase	aldoaa, aldoa	Q803Q7	Q803Q7_DANRE	ENSDART00000020741, ENSDART00000146867	ENSDARP00000018850, ENSDARP00000119413	ENSDARG00000011665	chr3	39566999	39577052	+	Metabolic pathways, Biosynthesis of amino acids, Carbon metabolism, Pentose phosphate pathway, Glycolysis / Gluconeogenesis, Fructose and mannose metabolism	dre01100, dre01230, dre01200, dre00030, dre00010, dre00051			HALLMARK_HYPOXIA, HALLMARK_ADIPOGENESIS, HALLMARK_MTORC1_SIGNALING, HALLMARK_FATTY_ACID_METABOLISM, HALLMARK_GLYCOLYSIS, HALLMARK_UV_RESPONSE_UP	IBRAHIM_NRF1_UP, MULLIGHAN_NPM1_MUTATED_SIGNATURE_2_DN, BALLIF_DEVELOPMENTAL_DISABILITY_P16_P12_DELETION, LIAO_METASTASIS, CROMER_METASTASIS_DN, MODY_HIPPOCAMPUS_POSTNATAL, IVANOVA_HEMATOPOIESIS_INTERMEDIATE_PROGENITOR, BUCKANOVICH_T_LYMPHOCYTE_HOMING_ON_TUMOR_DN, KIM_LIVER_CANCER_POOR_SURVIVAL_UP, DESERT_STEM_CELL_HEPATOCELLULAR_CARCINOMA_SUBCLASS_UP, BIOCARTA_MTA3_PATHWAY, REACTOME_HEMOSTASIS, …	3162.01	3267.82	3056.21	-0.0965563	0.241202	0.953836	FALSE	3216	3329	3052	3053	3272	3052
ENSDARG00000076290	calr	protein_coding	Calreticulin	calr	F1Q8W8	F1Q8W8_DANRE	ENSDART00000101655	ENSDARP00000092429	ENSDARG00000076290	chr8	16582339	16592491	-	Phagosome, Protein processing in endoplasmic reticulum	dre04145, dre04141			HALLMARK_UNFOLDED_PROTEIN_RESPONSE, HALLMARK_PI3K_AKT_MTOR_SIGNALING, HALLMARK_MTORC1_SIGNALING	HOUNKPE_HOUSEKEEPING_GENES, LIU_PROSTATE_CANCER_UP, GINESTIER_BREAST_CANCER_ZNF217_AMPLIFIED_DN, HWANG_PROSTATE_CANCER_MARKERS, LI_LUNG_CANCER, SCHAEFFER_PROSTATE_DEVELOPMENT_AND_CANCER_BOX1_DN, SCHAEFFER_PROSTATE_DEVELOPMENT_AND_CANCER_BOX2_UP, ROSS_AML_WITH_PML_RARA_FUSION, MA_MYELOID_DIFFERENTIATION_UP, MUNSHI_MULTIPLE_MYELOMA_UP, FAELT_B_CLL_WITH_VH3_21_UP, JI_RESPONSE_TO_FSH_DN, CUI_GLUCOSE_…	3162.01	3107.94	3216.08	0.0493305	0.548298	0.999929	FALSE	3099	3125	3170	3255	3112	3212
ENSDARG00000074246	rab14	protein_coding	Ras-related protein Rab-14	rab14	Q7ZVX4	Q7ZVX4_DANRE	ENSDART00000124616	ENSDARP00000106078	ENSDARG00000074246	chr5	63390315	63399894	+			nucleotide binding, phagolysosome assembly, nucleoside binding, purine nucleoside binding, catalytic activity, GTPase activity, binding, GTP binding, intracellular, cell, cytoplasm, endosome, early endosome, vacuole, Golgi apparatus, trans-Golgi network, transport, post-Golgi vesicle-mediated transport, Golgi to endosome transport, Golgi to vacuole transport, endocytosis, phagocytosis, response t…	GO:0000166, GO:0001845, GO:0001882, GO:0001883, GO:0003824, GO:0003924, GO:0005488, GO:0005525, GO:0005622, GO:0005623, GO:0005737, GO:0005768, GO:0005769, GO:0005773, GO:0005794, GO:0005802, GO:0006810, GO:0006892, GO:0006895, GO:0006896, GO:0006897, GO:0006909, GO:0006950, GO:0006952, GO:0006996, GO:0007033, GO:0007034, GO:0007040, GO:0007154, GO:0007165, GO:0007264, GO:0009605, GO:0009607, GO:…			3158.03	3270.98	3045.08	-0.10321	0.208412	0.942092	FALSE	3236	3315	3026	3057	3275	3041
ENSDARG00000061603	sorbs2b	protein_coding	Sorbin and SH3 domain-containing 2b; Novel protein similar to vertebrate sorbin and SH3 domain containing 2 (SORBS2), Sorbin and SH3 domain-containing 2b	sorbs2b; sorbs2b, DKEY-276L17.3-003	A0A2R8QP02; B8A437; B8A435; F1Q5K7; A0A2R8PWS1; B8A436; A0A0R4IW85; B8A438; A0A2R8QN78	A0A2R8QP02_DANRE; B8A437_DANRE; B8A435_DANRE; F1Q5K7_DANRE; A0A2R8PWS1_DANRE; B8A436_DANRE; A0A0R4IW85_DANRE; B8A438_DANRE; A0A2R8QN78_DANRE	ENSDART00000186445; ENSDART00000136380; ENSDART00000138413; ENSDART00000088004; ENSDART00000193537; ENSDART00000142605; ENSDART00000172349; ENSDART00000141034; ENSDART00000181466, ENSDART00000192952	ENSDARP00000157338; ENSDARP00000116991; ENSDARP00000117459; ENSDARP00000082437; ENSDARP00000145463; ENSDARP00000115970; ENSDARP00000140527; ENSDARP00000117139; ENSDARP00000154487, ENSDARP00000151945	ENSDARG00000061603	chr14	29807097	29906209	-							3153.38	3444.75	2862	-0.26729	0.00274784	0.157907	FALSE	3306	3595	2928	2788	3450	2858
ENSDARG00000040432	klf2b	protein_coding	Klf2b protein, Kruppel-like factor 2b	klf2b	Q90XE7	Q90XE7_DANRE	ENSDART00000059188, ENSDART00000183636, ENSDART00000183814	ENSDARP00000059187, ENSDARP00000154137, ENSDARP00000147221	ENSDARG00000040432	chr2	55665095	55673225	+	FoxO signaling pathway	dre04068	formation of primary germ layer, ectoderm formation, mesoderm formation, cell fate specification, mesodermal cell fate commitment, ectodermal cell fate commitment, ectodermal cell fate specification, nucleic acid binding, binding, multicellular organism development, gastrulation, ectoderm development, mesoderm development, mesodermal cell fate specification, anatomical structure morphogenesis, em…	GO:0001704, GO:0001705, GO:0001707, GO:0001708, GO:0001710, GO:0001712, GO:0001715, GO:0003676, GO:0005488, GO:0007275, GO:0007369, GO:0007398, GO:0007498, GO:0007501, GO:0009653, GO:0009790, GO:0009887, GO:0009888, GO:0009987, GO:0009996, GO:0010453, GO:0010454, GO:0010470, GO:0010668, GO:0022603, GO:0030154, GO:0032501, GO:0032502, GO:0042659, GO:0042661, GO:0042662, GO:0042665, GO:0043167, GO:…		FOSTER_KDM1A_TARGETS_UP, ZWANG_TRANSIENTLY_UP_BY_2ND_EGF_PULSE_ONLY, GRAESSMANN_APOPTOSIS_BY_DOXORUBICIN_UP, GRAESSMANN_RESPONSE_TO_MC_AND_DOXORUBICIN_UP	3152.58	3097.69	3207.47	0.0502295	0.569798	0.999929	FALSE	3165	3037	3083	3326	3101	3204
ENSDARG00000003920	setb	protein_coding	SET nuclear proto-oncogene b	setb	A0A2R8QJ70; F1R3I6	A0A2R8QJ70_DANRE; F1R3I6_DANRE	ENSDART00000190943; ENSDART00000023834	ENSDARP00000153053; ENSDARP00000008085	ENSDARG00000003920	chr21	13224239	13231101	-			intracellular, cell, nucleus, DNA packaging, chromatin organization, chromatin assembly or disassembly, nucleosome assembly, protein complex assembly, organelle organization, cellular process, cellular component organization, cellular component assembly, chromatin assembly, cellular macromolecular complex assembly, nucleosome organization, organelle, membrane-bounded organelle, intracellular orga…	GO:0005622, GO:0005623, GO:0005634, GO:0006323, GO:0006325, GO:0006333, GO:0006334, GO:0006461, GO:0006996, GO:0009987, GO:0016043, GO:0022607, GO:0031497, GO:0034622, GO:0034728, GO:0043226, GO:0043227, GO:0043229, GO:0043231, GO:0043933, GO:0044085, GO:0044424, GO:0044464, GO:0051276, GO:0065003, GO:0065004, GO:0070271, GO:0071103, GO:0071822, GO:0071824, GO:0071840	HALLMARK_MYC_TARGETS_V1	IBRAHIM_NRF1_UP, IBRAHIM_NRF2_UP, GINESTIER_BREAST_CANCER_20Q13_AMPLIFICATION_DN, CHIARADONNA_NEOPLASTIC_TRANSFORMATION_KRAS_UP, LINDGREN_BLADDER_CANCER_CLUSTER_2A_DN, OUELLET_CULTURED_OVARIAN_CANCER_INVASIVE_VS_LMP_UP, LANG_MYB_FAMILY_TARGETS, HU_ANGIOGENESIS_DN, LINDGREN_BLADDER_CANCER_WITH_LOH_IN_CHR9Q, MYLLYKANGAS_AMPLIFICATION_HOT_SPOT_8, LIU_NASOPHARYNGEAL_CARCINOMA, MORI_SMALL_PRE_BII_LYMP…	3140.36	3197.13	3083.58	-0.0521525	0.525624	0.999929	FALSE	3168	3235	3059	3101	3201	3080
ENSDARG00000010478	hsp90aa1.1	protein_coding	Heat shock protein HSP 90-alpha 1	hsp90a.1, hsp90, hsp90a, hsp90aa1, zgc:86652	Q90474	H90A1_DANRE	ENSDART00000004756, ENSDART00000170138	ENSDARP00000022302, ENSDARP00000138112	ENSDARG00000010478	chr20	53982317	54012043	-	Protein processing in endoplasmic reticulum, NOD-like receptor signaling pathway, Progesterone-mediated oocyte maturation	dre04141, dre04621, dre04914	nucleotide binding, nucleoside binding, purine nucleoside binding, immune system process, binding, protein binding, ATP binding, intracellular, cell, cytoplasm, protein folding, protein complex assembly, nitrogen compound metabolic process, nitric oxide biosynthetic process, movement of cell or subcellular component, response to stress, organelle organization, cytoskeleton organization, actin fil…	GO:0000166, GO:0001882, GO:0001883, GO:0002376, GO:0005488, GO:0005515, GO:0005524, GO:0005622, GO:0005623, GO:0005737, GO:0006457, GO:0006461, GO:0006807, GO:0006809, GO:0006928, GO:0006950, GO:0006996, GO:0007010, GO:0007015, GO:0007275, GO:0007517, GO:0008152, GO:0009058, GO:0009653, GO:0009889, GO:0009891, GO:0009893, GO:0009987, GO:0010035, GO:0010038, GO:0010927, GO:0014866, GO:0016023, GO:…			3138.81	3136.11	3141.52	0.00248936	0.978982	0.999929	FALSE	2993	3290	3231	3043	3141	3137
ENSDARG00000035327	ckma	protein_coding	Creatine kinase	ckma	A2BHA3	A2BHA3_DANRE	ENSDART00000032481, ENSDART00000183188	ENSDARP00000037871, ENSDARP00000155256	ENSDARG00000035327	chr5	36832079	36837846	-	Metabolic pathways, Arginine and proline metabolism	dre01100, dre00330			HALLMARK_MYOGENESIS, HALLMARK_KRAS_SIGNALING_DN	ROVERSI_GLIOMA_COPY_NUMBER_UP, YAGI_AML_WITH_T_9_11_TRANSLOCATION, SUZUKI_CTCFL_TARGETS_UP, ZWANG_TRANSIENTLY_UP_BY_2ND_EGF_PULSE_ONLY, BIOCARTA_SARS_PATHWAY, REACTOME_CREATINE_METABOLISM, REACTOME_METABOLISM_OF_AMINO_ACIDS_AND_DERIVATIVES, WP_UREA_CYCLE_AND_METABOLISM_OF_AMINO_GROUPS, MARTINEZ_RB1_TARGETS_UP, MARTINEZ_TP53_TARGETS_UP, MARTINEZ_RB1_AND_TP53_TARGETS_UP, DODD_NASOPHARYNGEAL_CARCINO…	3134.51	3237.79	3031.23	-0.095077	0.244866	0.953836	FALSE	3179	3306	3034	3021	3242	3027
ENSDARG00000002710	ncl	protein_coding	Nucleolin	ncl	E9QB18; B8JLQ3; F1R6L6	E9QB18_DANRE; B8JLQ3_DANRE; F1R6L6_DANRE	ENSDART00000130171; ENSDART00000124698; ENSDART00000017188	ENSDARP00000111815; ENSDARP00000109546; ENSDARP00000013803	ENSDARG00000002710	chr22	36673312	36690751	-							3134.47	3258.51	3010.44	-0.114202	0.233169	0.951863	FALSE	3380	3143	2847	3169	3261	3008
ENSDARG00000008188	sf1	protein_coding	Branchpoint-bridging protein; Splicing factor 1	sf1	A0A0R4IBT0; E9QF75; E9QHL8; F1QP64	A0A0R4IBT0_DANRE; E9QF75_DANRE; E9QHL8_DANRE; F1QP64_DANRE	ENSDART00000166900; ENSDART00000143455; ENSDART00000020212; ENSDART00000126037	ENSDARP00000130303; ENSDARP00000116837; ENSDARP00000026464; ENSDARP00000105365	ENSDARG00000008188	chr7	22809905	22820816	+						HOUNKPE_HOUSEKEEPING_GENES, TURASHVILI_BREAST_DUCTAL_CARCINOMA_VS_DUCTAL_NORMAL_DN, BORCZUK_MALIGNANT_MESOTHELIOMA_DN, GINESTIER_BREAST_CANCER_ZNF217_AMPLIFIED_DN, GINESTIER_BREAST_CANCER_20Q13_AMPLIFICATION_DN, WOOD_EBV_EBNA1_TARGETS_UP, JAZAG_TGFB1_SIGNALING_VIA_SMAD4_DN, ASTON_MAJOR_DEPRESSIVE_DISORDER_DN, WEIGEL_OXIDATIVE_STRESS_BY_TBH_AND_H2O2, MATZUK_MALE_REPRODUCTION_SERTOLI, YAGI_AML_WITH…	3132.44	3270.09	2994.79	-0.126834	0.130291	0.875136	FALSE	3195	3355	3012	2970	3275	2991
ENSDARG00000059323	rpn1	protein_coding	Dolichyl-diphosphooligosaccharide--protein glycosyltransferase subunit 1	rpn1	F1QTB5; F1QQM6	F1QTB5_DANRE; F1QQM6_DANRE	ENSDART00000082409; ENSDART00000134858	ENSDARP00000076844; ENSDARP00000117047	ENSDARG00000059323	chr11	3892386	3907937	-	N-Glycan biosynthesis, Metabolic pathways, Protein processing in endoplasmic reticulum	dre00510, dre01100, dre04141	catalytic activity, oligosaccharyl transferase activity, dolichyl-diphosphooligosaccharide-protein glycotransferase activity, intracellular, cell, cytoplasm, endoplasmic reticulum, endoplasmic reticulum membrane, carbohydrate metabolic process, cellular protein modification process, protein glycosylation, protein N-linked glycosylation, metabolic process, oligosaccharyltransferase complex, biosyn…	GO:0003824, GO:0004576, GO:0004579, GO:0005622, GO:0005623, GO:0005737, GO:0005783, GO:0005789, GO:0005975, GO:0006464, GO:0006486, GO:0006487, GO:0008152, GO:0008250, GO:0009058, GO:0009059, GO:0009100, GO:0009101, GO:0009987, GO:0012505, GO:0016020, GO:0016021, GO:0016740, GO:0016757, GO:0016758, GO:0018193, GO:0018196, GO:0018279, GO:0019538, GO:0031224, GO:0032991, GO:0034645, GO:0036211, GO:…	HALLMARK_MTORC1_SIGNALING, HALLMARK_UV_RESPONSE_UP	HOUNKPE_HOUSEKEEPING_GENES, BARIS_THYROID_CANCER_UP, MORI_PLASMA_CELL_UP, TARTE_PLASMA_CELL_VS_B_LYMPHOCYTE_UP, IIZUKA_LIVER_CANCER_PROGRESSION_G1_G2_DN, IVANOVA_HEMATOPOIESIS_INTERMEDIATE_PROGENITOR, GHO_ATF5_TARGETS_DN, GRESHOCK_CANCER_COPY_NUMBER_UP, KEGG_N_GLYCAN_BIOSYNTHESIS, REACTOME_SRP_DEPENDENT_COTRANSLATIONAL_PROTEIN_TARGETING_TO_MEMBRANE, REACTOME_ASPARAGINE_N_LINKED_GLYCOSYLATION, REA…	3130.41	3210.79	3050.03	-0.0740818	0.433122	0.999929	FALSE	3045	3388	3155	2936	3216	3045
ENSDARG00000056725	hmgb3a	protein_coding	High mobility group box 3a	hmgb3a	E7EZP6; F1QGP8; A0A1D5NS50	E7EZP6_DANRE; F1QGP8_DANRE; A0A1D5NS50_DANRE	ENSDART00000123056; ENSDART00000129924; ENSDART00000173648	ENSDARP00000109266; ENSDARP00000111817; ENSDARP00000142659	ENSDARG00000056725	chr7	25913225	25918281	+			nucleic acid binding, DNA binding, binding, cellular process, cell differentiation, developmental process, single-organism process, single-organism cellular process, single-organism developmental process, regulation of cell differentiation, negative regulation of cell differentiation, negative regulation of biological process, negative regulation of cellular process, cellular developmental proces…	GO:0003676, GO:0003677, GO:0005488, GO:0009987, GO:0030154, GO:0032502, GO:0044699, GO:0044763, GO:0044767, GO:0045595, GO:0045596, GO:0048519, GO:0048523, GO:0048869, GO:0050789, GO:0050793, GO:0050794, GO:0051093, GO:0065007, GO:0097159, GO:1901363			3129	3234.24	3023.76	-0.0970529	0.243793	0.953836	FALSE	3170	3308	3032	3008	3239	3020
ENSDARG00000040158	cdc42l	protein_coding	Cell division control protein 42 homolog	cdc42l	Q7ZUQ1	Q7ZUQ1_DANRE	ENSDART00000058737, ENSDART00000193380	ENSDARP00000058736, ENSDARP00000144778	ENSDARG00000040158	chr16	31815244	31824525	-	Focal adhesion, Tight junction, MAPK signaling pathway, GnRH signaling pathway, AGE-RAGE signaling pathway in diabetic complications, Salmonella infection, Regulation of actin cytoskeleton, Endocytosis, Adherens junction, VEGF signaling pathway	dre04510, dre04530, dre04010, dre04912, dre04933, dre05132, dre04810, dre04144, dre04520, dre04370	nucleotide binding, nucleoside binding, purine nucleoside binding, binding, GTP binding, cell cycle, cell communication, signal transduction, small GTPase mediated signal transduction, cellular process, purine nucleotide binding, guanyl nucleotide binding, signaling, ribonucleoside binding, purine ribonucleoside binding, ribonucleotide binding, purine ribonucleotide binding, guanyl ribonucleotide…	GO:0000166, GO:0001882, GO:0001883, GO:0005488, GO:0005525, GO:0007049, GO:0007154, GO:0007165, GO:0007264, GO:0009987, GO:0017076, GO:0019001, GO:0023052, GO:0032549, GO:0032550, GO:0032553, GO:0032555, GO:0032561, GO:0035556, GO:0035639, GO:0036094, GO:0044699, GO:0044700, GO:0044763, GO:0050789, GO:0050794, GO:0050896, GO:0051301, GO:0051716, GO:0065007, GO:0097159, GO:0097367, GO:1901265, GO:…			3127.9	3177.93	3077.87	-0.0461393	0.577462	0.999929	FALSE	3177	3187	3026	3123	3182	3074
ENSDARG00000015392	dhx15	protein_coding	DEAH (Asp-Glu-Ala-His) box helicase 15; RNA helicase	dhx15	F8W4Q9; E7F3I8	F8W4Q9_DANRE; E7F3I8_DANRE	ENSDART00000149682; ENSDART00000081245	ENSDARP00000124169; ENSDARP00000075688	ENSDARG00000015392	chr7	71278625	71331690	-	Spliceosome	dre03040	nucleotide binding, RNA splicing, via transesterification reactions, RNA splicing, via transesterification reactions with bulged adenosine as nucleophile, mRNA splicing, via spliceosome, nucleoside binding, purine nucleoside binding, nucleic acid binding, RNA binding, RNA helicase activity, catalytic activity, ATP-dependent RNA helicase activity, helicase activity, binding, ATP binding, intracell…	GO:0000166, GO:0000375, GO:0000377, GO:0000398, GO:0001882, GO:0001883, GO:0003676, GO:0003723, GO:0003724, GO:0003824, GO:0004004, GO:0004386, GO:0005488, GO:0005524, GO:0005622, GO:0005623, GO:0005634, GO:0005681, GO:0005737, GO:0006139, GO:0006396, GO:0006397, GO:0006725, GO:0006807, GO:0008026, GO:0008152, GO:0008186, GO:0008380, GO:0009987, GO:0010467, GO:0016070, GO:0016071, GO:0016462, GO:…	HALLMARK_MYC_TARGETS_V1	HOUNKPE_HOUSEKEEPING_GENES, WATANABE_RECTAL_CANCER_RADIOTHERAPY_RESPONSIVE_UP, UDAYAKUMAR_MED1_TARGETS_UP, HU_ANGIOGENESIS_DN, LASTOWSKA_NEUROBLASTOMA_COPY_NUMBER_DN, GALE_APL_WITH_FLT3_MUTATED_UP, WANG_TUMOR_INVASIVENESS_DN, FISCHER_DREAM_TARGETS, REACTOME_MRNA_SPLICING, REACTOME_PROCESSING_OF_CAPPED_INTRON_CONTAINING_PRE_MRNA, REACTOME_METABOLISM_OF_RNA, WP_MRNA_PROCESSING, CASORELLI_ACUTE_PROM…	3122.54	3272.59	2972.48	-0.138718	0.14904	0.902387	FALSE	3094	3463	3084	2852	3278	2968
ENSDARG00000103435	sorbs1	protein_coding	Sorbin and SH3 domain-containing 1	sorbs1	A0A0R4IKL2; A0A0R4IDG4; A0A0R4IP30	A0A0R4IKL2_DANRE; A0A0R4IDG4_DANRE; A0A0R4IP30_DANRE	ENSDART00000164639; ENSDART00000169447; ENSDART00000162359, ENSDART00000180209	ENSDARP00000135668; ENSDARP00000132028; ENSDARP00000136149, ENSDARP00000156089	ENSDARG00000103435	chr13	23132666	23226460	+					HALLMARK_ADIPOGENESIS, HALLMARK_MYOGENESIS	BLANCO_MELO_MERS_COV_INFECTION_MCR5_CELLS_UP, BLANCO_MELO_RESPIRATORY_SYNCYTIAL_VIRUS_INFECTION_A594_CELLS_UP, TURASHVILI_BREAST_DUCTAL_CARCINOMA_VS_LOBULAR_NORMAL_DN, BERENJENO_TRANSFORMED_BY_RHOA_REVERSIBLY_DN, LASTOWSKA_NEUROBLASTOMA_COPY_NUMBER_DN, LA_MEN1_TARGETS, KENNY_CTNNB1_TARGETS_UP, GOLDRATH_IMMUNE_MEMORY, SMID_BREAST_CANCER_NORMAL_LIKE_UP, CHANDRAN_METASTASIS_DN, GOBERT_CORE_OLIGODEND…	3121.96	2935.71	3308.21	0.172283	0.0470662	0.659611	FALSE	2984	2894	3198	3412	2939	3305
ENSDARG00000058656	desma	protein_coding	Desmin a	desma	F1R8W3; F1R8W4	F1R8W3_DANRE; F1R8W4_DANRE	ENSDART00000081553; ENSDART00000081550	ENSDARP00000075994; ENSDARP00000075991	ENSDARG00000058656	chr9	7515864	7539326	-							3116.79	3189.26	3044.32	-0.0670809	0.422525	0.999929	FALSE	3121	3267	3057	3024	3194	3040
ENSDARG00000074624	si:ch211-198a12.6	protein_coding	Si:ch211-198a12.6	si:ch211-198a12.6	B8A688	B8A688_DANRE	ENSDART00000142622, ENSDART00000184500	ENSDARP00000117362, ENSDARP00000153728	ENSDARG00000074624	chr13	18507592	18512836	+			nucleic acid binding, binding, ion binding, cation binding, metal ion binding, organic cyclic compound binding, heterocyclic compound binding	GO:0003676, GO:0005488, GO:0043167, GO:0043169, GO:0046872, GO:0097159, GO:1901363			3116.44	3163.26	3069.62	-0.0433401	0.610135	0.999929	FALSE	3195	3139	2986	3147	3167	3066
ENSDARG00000031698	mylk2	protein_coding	Myosin light chain kinase 2	mylk2; mylk2, zMLCK2	F1QAR7; A8C986	F1QAR7_DANRE; A8C986_DANRE	ENSDART00000133801; ENSDART00000048628	ENSDARP00000115941; ENSDARP00000048627	ENSDARG00000031698	chr23	32039386	32060885	+	Focal adhesion, Regulation of actin cytoskeleton, Vascular smooth muscle contraction, Calcium signaling pathway	dre04510, dre04810, dre04270, dre04020					3104.89	3102.29	3107.48	0.00240826	0.977625	0.999929	FALSE	3026	3188	3131	3076	3107	3103
ENSDARG00000014763	arf2a	protein_coding	ADP-ribosylation factor 2a; ADP-ribosylation factor 2, ADP-ribosylation factor 2a	arf2a, arf2	F8W522; Q6NYD8	F8W522_DANRE; Q6NYD8_DANRE	ENSDART00000149258; ENSDART00000016407, ENSDART00000149762	ENSDARP00000123806; ENSDARP00000015805, ENSDARP00000124425	ENSDARG00000014763	chr3	37558491	37588855	-	Endocytosis	dre04144	nucleotide binding, nucleoside binding, purine nucleoside binding, binding, GTP binding, intracellular, cell, cell communication, signal transduction, small GTPase mediated signal transduction, cellular process, purine nucleotide binding, guanyl nucleotide binding, signaling, ribonucleoside binding, purine ribonucleoside binding, ribonucleotide binding, purine ribonucleotide binding, guanyl ribon…	GO:0000166, GO:0001882, GO:0001883, GO:0005488, GO:0005525, GO:0005622, GO:0005623, GO:0007154, GO:0007165, GO:0007264, GO:0009987, GO:0017076, GO:0019001, GO:0023052, GO:0032549, GO:0032550, GO:0032553, GO:0032555, GO:0032561, GO:0035556, GO:0035639, GO:0036094, GO:0044464, GO:0044699, GO:0044700, GO:0044763, GO:0050789, GO:0050794, GO:0050896, GO:0051716, GO:0065007, GO:0097159, GO:0097367, GO:…			3101.89	3117.56	3086.23	-0.0145698	0.860305	0.999929	FALSE	3071	3173	3080	3085	3122	3082
ENSDARG00000019702	aldocb	protein_coding	Fructose-bisphosphate aldolase; Fructose-bisphosphate aldolase C-B	aldocb, aldoc	B2GP30; Q8JH70	B2GP30_DANRE; ALDCB_DANRE	; ENSDART00000026766, ENSDART00000183995	; ENSDARP00000024492, ENSDARP00000151215	ENSDARG00000019702	chr21	39608637	39639954	-	Metabolic pathways, Biosynthesis of amino acids, Carbon metabolism, Pentose phosphate pathway, Glycolysis / Gluconeogenesis, Fructose and mannose metabolism	dre01100, dre01230, dre01200, dre00030, dre00010, dre00051	catalytic activity, fructose-bisphosphate aldolase activity, carbohydrate metabolic process, organic acid metabolic process, pyruvate metabolic process, generation of precursor metabolites and energy, glycolytic process, nucleobase-containing compound metabolic process, purine nucleotide metabolic process, nucleoside diphosphate phosphorylation, cellular aromatic compound metabolic process, coenz…	GO:0003824, GO:0004332, GO:0005975, GO:0006082, GO:0006090, GO:0006091, GO:0006096, GO:0006139, GO:0006163, GO:0006165, GO:0006725, GO:0006732, GO:0006733, GO:0006753, GO:0006757, GO:0006793, GO:0006796, GO:0006807, GO:0008152, GO:0009056, GO:0009116, GO:0009117, GO:0009119, GO:0009123, GO:0009126, GO:0009132, GO:0009135, GO:0009141, GO:0009144, GO:0009150, GO:0009161, GO:0009167, GO:0009179, GO:…			3101.41	3189.34	3013.48	-0.081802	0.342323	0.986602	FALSE	3233	3153	2921	3100	3193	3010
ENSDARG00000026845	rhoaa	protein_coding	Rho-related GTP-binding protein RhoA-A	rhoaa	A2BDW5; Q6NUX8	A2BDW5_DANRE; RHOAA_DANRE	ENSDART00000146749; ENSDART00000040645, ENSDART00000177931	ENSDARP00000114889; ENSDARP00000040644, ENSDARP00000144555	ENSDARG00000026845	chr8	14170567	14183265	-	Focal adhesion, TGF-beta signaling pathway, mTOR signaling pathway, Tight junction, Wnt signaling pathway, Regulation of actin cytoskeleton, Vascular smooth muscle contraction, Endocytosis, Adherens junction	dre04510, dre04350, dre04150, dre04530, dre04310, dre04810, dre04270, dre04144, dre04520	nucleotide binding, nucleoside binding, purine nucleoside binding, morphogenesis of an epithelium, morphogenesis of an epithelial sheet, binding, GTP binding, cell, plasma membrane, movement of cell or subcellular component, response to stress, cell communication, signal transduction, small GTPase mediated signal transduction, response to wounding, anatomical structure morphogenesis, tissue devel…	GO:0000166, GO:0001882, GO:0001883, GO:0002009, GO:0002011, GO:0005488, GO:0005525, GO:0005623, GO:0005886, GO:0006928, GO:0006950, GO:0007154, GO:0007165, GO:0007264, GO:0009611, GO:0009653, GO:0009888, GO:0009987, GO:0016020, GO:0016477, GO:0017076, GO:0019001, GO:0023052, GO:0032502, GO:0032549, GO:0032550, GO:0032553, GO:0032555, GO:0032561, GO:0035556, GO:0035639, GO:0036094, GO:0040011, GO:…			3100.67	3176.33	3025.01	-0.0703968	0.412387	0.999929	FALSE	3217	3143	2935	3109	3180	3022
ENSDARG00000010246	prmt1	protein_coding	Protein arginine methyltransferase 1	prmt1	F1QFJ1; F1R3J9	F1QFJ1_DANRE; F1R3J9_DANRE	ENSDART00000035545; ENSDART00000012630	ENSDARP00000039367; ENSDARP00000010384	ENSDARG00000010246	chr3	32356833	32363021	-	FoxO signaling pathway	dre04068				DEURIG_T_CELL_PROLYMPHOCYTIC_LEUKEMIA_UP, HAHTOLA_MYCOSIS_FUNGOIDES_DN, SCHLOSSER_MYC_TARGETS_AND_SERUM_RESPONSE_UP, RICKMAN_TUMOR_DIFFERENTIATED_MODERATELY_VS_POORLY_UP, SCHAEFFER_PROSTATE_DEVELOPMENT_12HR_DN, XU_CREBBP_TARGETS_UP, KYNG_DNA_DAMAGE_BY_4NQO_OR_UV, KYNG_DNA_DAMAGE_DN, STEARMAN_LUNG_CANCER_EARLY_VS_LATE_UP, RIZKI_TUMOR_INVASIVENESS_3D_DN, AGUIRRE_PANCREATIC_CANCER_COPY_NUMBER_UP, DE…	3097.83	3156.47	3039.19	-0.0546044	0.510742	0.999929	FALSE	3105	3217	3036	3035	3161	3035
ENSDARG00000016153	dag1	protein_coding	Alpha-dystroglycan	dag1	F1QMH7	F1QMH7_DANRE	ENSDART00000004504, ENSDART00000126885	ENSDARP00000020759, ENSDARP00000106371	ENSDARG00000016153	chr22	33131891	33194802	+	ECM-receptor interaction	dre04512	binding, calcium ion binding, protein binding, cell, plasma membrane, organelle organization, plasma membrane organization, cytoskeleton organization, cytoskeletal anchoring at plasma membrane, multicellular organism development, muscle organ development, skeletal muscle tissue development, somatic muscle development, protein localization, tissue development, cellular process, endomembrane system…	GO:0005488, GO:0005509, GO:0005515, GO:0005623, GO:0005886, GO:0006996, GO:0007009, GO:0007010, GO:0007016, GO:0007275, GO:0007517, GO:0007519, GO:0007525, GO:0008104, GO:0009888, GO:0009987, GO:0010256, GO:0014706, GO:0014902, GO:0014904, GO:0016010, GO:0016020, GO:0016021, GO:0016043, GO:0016203, GO:0030154, GO:0031224, GO:0032501, GO:0032502, GO:0032507, GO:0032991, GO:0033036, GO:0033292, GO:…		DAVICIONI_MOLECULAR_ARMS_VS_ERMS_UP, ZHOU_INFLAMMATORY_RESPONSE_LIVE_DN, TONKS_TARGETS_OF_RUNX1_RUNX1T1_FUSION_MONOCYTE_UP, OLSSON_E2F3_TARGETS_UP, KIM_MYC_AMPLIFICATION_TARGETS_UP, BRUNO_HEMATOPOIESIS, SANSOM_APC_MYC_TARGETS, ACEVEDO_METHYLATED_IN_LIVER_CANCER_DN, ZHANG_BREAST_CANCER_PROGENITORS_DN, VERHAAK_GLIOBLASTOMA_CLASSICAL, GUILLAUMOND_KLF10_TARGETS_UP, KEGG_HYPERTROPHIC_CARDIOMYOPATHY_HC…	3094.46	2916.56	3272.36	0.166007	0.244171	0.953836	FALSE	2533	3315	3647	2884	2924	3265
ENSDARG00000030012	lrrfip1a	protein_coding	Leucine-rich repeat (in FLII)-interacting protein 1a	lrrfip1a	A0A0R4IXG0; A0A0R4IUM2; G1K2J1; F1QDT9; F1QGV4; H1A5Y8; A0A0R4IL11; F1QI65; A0A0R4IBX6	A0A0R4IXG0_DANRE; A0A0R4IUM2_DANRE; G1K2J1_DANRE; F1QDT9_DANRE; F1QGV4_DANRE; H1A5Y8_DANRE; A0A0R4IL11_DANRE; F1QI65_DANRE; A0A0R4IBX6_DANRE	ENSDART00000171577; ENSDART00000172743; ENSDART00000039295; ENSDART00000079689; ENSDART00000126198; ENSDART00000101577; ENSDART00000161468; ENSDART00000023196; ENSDART00000159324	ENSDARP00000140884; ENSDARP00000139087; ENSDARP00000028695; ENSDARP00000074141; ENSDARP00000111467; ENSDARP00000092350; ENSDARP00000135757; ENSDARP00000012027; ENSDARP00000132482	ENSDARG00000030012	chr9	24065855	24115589	+							3080.13	3201.55	2958.72	-0.113758	0.21328	0.943311	FALSE	3061	3353	3038	2871	3207	2954
ENSDARG00000017235	eif5a	protein_coding	Eukaryotic translation initiation factor 5A	eif5a	E9QD54; Q6NX89	E9QD54_DANRE; Q6NX89_DANRE	ENSDART00000141029; ENSDART00000009609, ENSDART00000113739, ENSDART00000133782, ENSDART00000135496, ENSDART00000140647	ENSDARP00000112654; ENSDARP00000027654, ENSDARP00000099088, ENSDARP00000118000, ENSDARP00000114277, ENSDARP00000117595	ENSDARG00000017235	chr24	26481300	26485345	-			nucleic acid binding, RNA binding, translation initiation factor activity, translation elongation factor activity, binding, translation, translational initiation, translational elongation, translational termination, regulation of translation, regulation of translational elongation, regulation of translational termination, translational frameshifting, peptide metabolic process, nitrogen compound m…	GO:0003676, GO:0003723, GO:0003743, GO:0003746, GO:0005488, GO:0006412, GO:0006413, GO:0006414, GO:0006415, GO:0006417, GO:0006448, GO:0006449, GO:0006452, GO:0006518, GO:0006807, GO:0008135, GO:0008152, GO:0009058, GO:0009059, GO:0009889, GO:0009891, GO:0009893, GO:0009987, GO:0010467, GO:0010468, GO:0010556, GO:0010557, GO:0010604, GO:0010608, GO:0010628, GO:0016043, GO:0019222, GO:0019538, GO:…		LEIN_MIDBRAIN_MARKERS, LEIN_PONS_MARKERS, LEIN_MEDULLA_MARKERS, MOLENAAR_TARGETS_OF_CCND1_AND_CDK4_UP, IVANOVSKA_MIR106B_TARGETS, REACTOME_GAMMA_CARBOXYLATION_HYPUSINE_FORMATION_AND_ARYLSULFATASE_ACTIVATION, REACTOME_POST_TRANSLATIONAL_PROTEIN_MODIFICATION, WP_EPITHELIAL_TO_MESENCHYMAL_TRANSITION_IN_COLORECTAL_CANCER, SENGUPTA_NASOPHARYNGEAL_CARCINOMA_UP, SENGUPTA_NASOPHARYNGEAL_CARCINOMA_WITH_LM…	3076.24	3199.83	2952.64	-0.11595	0.165375	0.921286	FALSE	3140	3269	2957	2941	3204	2949
ENSDARG00000003938	rpa1	protein_coding	Replication protein A 70 kDa DNA-binding subunit	rpa1, wu:fi14b08	Q6NY74	RFA1_DANRE	ENSDART00000032880	ENSDARP00000029067	ENSDARG00000003938	chr15	26498339	26538989	-	DNA replication, Nucleotide excision repair, Fanconi anemia pathway, Homologous recombination, Mismatch repair	dre03030, dre03420, dre03460, dre03440, dre03430	nuclear chromosome, nucleic acid binding, DNA binding, single-stranded DNA binding, binding, intracellular, cell, nucleus, nucleoplasm, replication fork, DNA replication factor A complex, chromosome, nucleobase-containing compound metabolic process, DNA metabolic process, DNA replication, DNA repair, DNA recombination, cellular aromatic compound metabolic process, nitrogen compound metabolic proc…	GO:0000228, GO:0003676, GO:0003677, GO:0003697, GO:0005488, GO:0005622, GO:0005623, GO:0005634, GO:0005654, GO:0005657, GO:0005662, GO:0005694, GO:0006139, GO:0006259, GO:0006260, GO:0006281, GO:0006310, GO:0006725, GO:0006807, GO:0006950, GO:0006974, GO:0007275, GO:0007507, GO:0008152, GO:0009058, GO:0009059, GO:0009987, GO:0016604, GO:0016605, GO:0030894, GO:0031974, GO:0031981, GO:0032501, GO:…	HALLMARK_MTORC1_SIGNALING, HALLMARK_E2F_TARGETS	HOUNKPE_HOUSEKEEPING_GENES, ZHOU_INFLAMMATORY_RESPONSE_LIVE_DN, HEIDENBLAD_AMPLICON_12P11_12_UP, MORI_SMALL_PRE_BII_LYMPHOCYTE_DN, COLLIS_PRKDC_SUBSTRATES, ALCALAY_AML_BY_NPM1_LOCALIZATION_DN, WEIGEL_OXIDATIVE_STRESS_BY_TBH_AND_H2O2, KAAB_FAILED_HEART_ATRIUM_DN, BILD_E2F3_ONCOGENIC_SIGNATURE, HOFFMANN_IMMATURE_TO_MATURE_B_LYMPHOCYTE_UP, FERRANDO_HOX11_NEIGHBORS, ZHAN_EARLY_DIFFERENTIATION_GENES_D…	3076.17	3105.97	3046.37	-0.0279425	0.736834	0.999929	FALSE	3100	3120	3000	3086	3110	3043
ENSDARG00000008785	dldh	protein_coding	Dihydrolipoyl dehydrogenase	dldh, DLD	Q6TNU6	Q6TNU6_DANRE	ENSDART00000006709	ENSDARP00000017217	ENSDARG00000008785	chr25	26877705	26893006	-	Metabolic pathways, Glycine, serine and threonine metabolism, Carbon metabolism, Glycolysis / Gluconeogenesis, Glyoxylate and dicarboxylate metabolism, Valine, leucine and isoleucine degradation, Propanoate metabolism, Citrate cycle (TCA cycle), Pyruvate metabolism	dre01100, dre00260, dre01200, dre00010, dre00630, dre00280, dre00640, dre00020, dre00620	nucleotide binding, system process, circulatory system process, heart process, catalytic activity, dihydrolipoyl dehydrogenase activity, binding, blood circulation, metabolic process, cellular process, oxidoreductase activity, oxidoreductase activity, acting on NAD(P)H, oxidoreductase activity, acting on a sulfur group of donors, oxidoreductase activity, acting on a sulfur group of donors, NAD(P)…	GO:0000166, GO:0003008, GO:0003013, GO:0003015, GO:0003824, GO:0004148, GO:0005488, GO:0008015, GO:0008152, GO:0009987, GO:0016491, GO:0016651, GO:0016667, GO:0016668, GO:0019725, GO:0032501, GO:0036094, GO:0042592, GO:0044699, GO:0044710, GO:0044763, GO:0045454, GO:0048037, GO:0050660, GO:0050662, GO:0050789, GO:0050794, GO:0055114, GO:0060047, GO:0065007, GO:0065008, GO:0097159, GO:1901265, GO:…	HALLMARK_ADIPOGENESIS, HALLMARK_FATTY_ACID_METABOLISM, HALLMARK_OXIDATIVE_PHOSPHORYLATION, HALLMARK_GLYCOLYSIS	HEIDENBLAD_AMPLIFIED_IN_PANCREATIC_CANCER, RAHMAN_TP53_TARGETS_PHOSPHORYLATED, AGUIRRE_PANCREATIC_CANCER_COPY_NUMBER_UP, REACTOME_THE_CITRIC_ACID_TCA_CYCLE_AND_RESPIRATORY_ELECTRON_TRANSPORT, REACTOME_REGULATION_OF_PYRUVATE_DEHYDROGENASE_PDH_COMPLEX, REACTOME_GLYOXYLATE_METABOLISM_AND_GLYCINE_DEGRADATION, REACTOME_SIGNALING_BY_RETINOIC_ACID, REACTOME_PYRUVATE_METABOLISM, REACTOME_BRANCHED_CHAIN_A…	3075.04	3161.94	2988.15	-0.081535	0.327825	0.979321	FALSE	3109	3224	2987	2982	3166	2984
ENSDARG00000020850	eef1a1l1	protein_coding	Elongation factor 1-alpha	eef1a1l2, eef1a1l1; eef1a1l1; eef1a, ef1a	A0A0R4IE10; A0A2R8Q469; A0A2R8QSR4; Q92005	A0A0R4IE10_DANRE; A0A2R8Q469_DANRE; A0A2R8QSR4_DANRE; EF1A_DANRE	ENSDART00000167847; ENSDART00000186962; ENSDART00000187305; ENSDART00000023156	ENSDARP00000131316; ENSDARP00000148761; ENSDARP00000156411; ENSDARP00000006339	ENSDARG00000020850	chr19	43119014	43137740	+	RNA transport	dre03013	nucleotide binding, nucleoside binding, purine nucleoside binding, nucleic acid binding, RNA binding, translation elongation factor activity, catalytic activity, GTPase activity, binding, GTP binding, intracellular, cell, cytoplasm, translation, translational elongation, peptide metabolic process, nitrogen compound metabolic process, translation factor activity, RNA binding, metabolic process, bi…	GO:0000166, GO:0001882, GO:0001883, GO:0003676, GO:0003723, GO:0003746, GO:0003824, GO:0003924, GO:0005488, GO:0005525, GO:0005622, GO:0005623, GO:0005737, GO:0006412, GO:0006414, GO:0006518, GO:0006807, GO:0008135, GO:0008152, GO:0009058, GO:0009059, GO:0009987, GO:0010467, GO:0016462, GO:0016787, GO:0016817, GO:0016818, GO:0017076, GO:0017111, GO:0019001, GO:0019538, GO:0032549, GO:0032550, GO:…			3073.33	3128.47	3018.2	-0.0517544	0.534958	0.999929	FALSE	3074	3192	3019	3010	3133	3014
ENSDARG00000094133	wu:fc21g02	protein_coding							ENSDARG00000094133	chr1	44906517	44926013	+							3069.29	3079.18	3059.4	-0.00929341	0.946211	0.999929	FALSE	3402	2758	2687	3430	3080	3058
ENSDARG00000100003	glulb	protein_coding	Glutamate-ammonia ligase (glutamine synthase) b; Glutamine synthetase	glulb	A0A0R4ITW5; Q7ZVF2	A0A0R4ITW5_DANRE; Q7ZVF2_DANRE	ENSDART00000168701; ENSDART00000166921, ENSDART00000170402, ENSDART00000189264	ENSDARP00000138329; ENSDARP00000131775, ENSDARP00000136429, ENSDARP00000157194	ENSDARG00000100003	chr6	23809163	23813893	+	Metabolic pathways, Nitrogen metabolism, Biosynthesis of amino acids, Arginine biosynthesis, Alanine, aspartate and glutamate metabolism, Glyoxylate and dicarboxylate metabolism	dre01100, dre00910, dre01230, dre00220, dre00250, dre00630	nucleotide binding, nucleoside binding, purine nucleoside binding, catalytic activity, glutamate-ammonia ligase activity, binding, ATP binding, organic acid metabolic process, cellular amino acid metabolic process, glutamine metabolic process, glutamine biosynthetic process, nitrogen compound metabolic process, metabolic process, cellular amino acid biosynthetic process, biosynthetic process, glu…	GO:0000166, GO:0001882, GO:0001883, GO:0003824, GO:0004356, GO:0005488, GO:0005524, GO:0006082, GO:0006520, GO:0006541, GO:0006542, GO:0006807, GO:0008152, GO:0008652, GO:0009058, GO:0009064, GO:0009084, GO:0009987, GO:0016053, GO:0016211, GO:0016874, GO:0016879, GO:0016880, GO:0017076, GO:0019752, GO:0030554, GO:0032549, GO:0032550, GO:0032553, GO:0032555, GO:0032559, GO:0035639, GO:0036094, GO:…	HALLMARK_FATTY_ACID_METABOLISM	PRAMOONJAGO_SOX4_TARGETS_DN, TAKEDA_TARGETS_OF_NUP98_HOXA9_FUSION_3D_DN, RHEIN_ALL_GLUCOCORTICOID_THERAPY_UP, PAPASPYRIDONOS_UNSTABLE_ATEROSCLEROTIC_PLAQUE_UP, HAHTOLA_SEZARY_SYNDROM_UP, BARIS_THYROID_CANCER_UP, CAVARD_LIVER_CANCER_MALIGNANT_VS_BENIGN, WOOD_EBV_EBNA1_TARGETS_UP, COLIN_PILOCYTIC_ASTROCYTOMA_VS_GLIOBLASTOMA_UP, LEE_LIVER_CANCER_MYC_UP, SANSOM_APC_TARGETS_UP, KANG_IMMORTALIZED_BY_TE…	3068.19	3172.29	2964.09	-0.0979039	0.270832	0.969253	FALSE	3053	3302	3025	2895	3177	2960
ENSDARG00000059680	fscn1a	protein_coding	Fascin	fscn1a, fscn1	F1QET7	F1QET7_DANRE	ENSDART00000083212	ENSDARP00000077647	ENSDARG00000059680	chr3	40576447	40589489	+			skeletal system development, ameboidal-type cell migration, neural crest cell migration, actin binding, binding, protein binding, intracellular, cell, cytoplasm, cytoskeleton, actin filament, movement of cell or subcellular component, organelle organization, cytoskeleton organization, actin filament organization, establishment or maintenance of cell polarity, multicellular organism development, n…	GO:0001501, GO:0001667, GO:0001755, GO:0003779, GO:0005488, GO:0005515, GO:0005622, GO:0005623, GO:0005737, GO:0005856, GO:0005884, GO:0006928, GO:0006996, GO:0007010, GO:0007015, GO:0007163, GO:0007275, GO:0007399, GO:0008092, GO:0009653, GO:0009790, GO:0009792, GO:0009887, GO:0009888, GO:0009987, GO:0014031, GO:0014032, GO:0014033, GO:0015629, GO:0016043, GO:0016477, GO:0022607, GO:0030029, GO:…	HALLMARK_MITOTIC_SPINDLE, HALLMARK_APICAL_JUNCTION	DOANE_BREAST_CANCER_CLASSES_DN, MULLIGHAN_MLL_SIGNATURE_1_DN, MULLIGHAN_MLL_SIGNATURE_2_DN, TONKS_TARGETS_OF_RUNX1_RUNX1T1_FUSION_GRANULOCYTE_UP, LUI_THYROID_CANCER_PAX8_PPARG_UP, YANG_BREAST_CANCER_ESR1_LASER_DN, SHETH_LIVER_CANCER_VS_TXNIP_LOSS_PAM2, TARTE_PLASMA_CELL_VS_PLASMABLAST_UP, MCCLUNG_COCAINE_REWARD_5D, LEE_AGING_CEREBELLUM_DN, HANN_RESISTANCE_TO_BCL2_INHIBITOR_UP, SMID_BREAST_CANCER_…	3064.29	3037.57	3091.01	0.0251511	0.772197	0.999929	FALSE	3085	2997	2990	3186	3041	3088
ENSDARG00000007098	itm2ba	protein_coding	Integral membrane protein 2	itm2ba, itm2b	Q803H7	Q803H7_DANRE	ENSDART00000028008	ENSDARP00000020118	ENSDARG00000007098	chr6	10015525	10026858	-			beta-amyloid binding, binding, extracellular region, intracellular, cell, cytoplasm, Golgi apparatus, plasma membrane, multicellular organism development, nervous system development, metabolic process, biosynthetic process, macromolecule biosynthetic process, glycoprotein metabolic process, glycoprotein biosynthetic process, regulation of biosynthetic process, negative regulation of biosynthetic …	GO:0001540, GO:0005488, GO:0005576, GO:0005622, GO:0005623, GO:0005737, GO:0005794, GO:0005886, GO:0007275, GO:0007399, GO:0008152, GO:0009058, GO:0009059, GO:0009100, GO:0009101, GO:0009889, GO:0009890, GO:0009892, GO:0009987, GO:0010556, GO:0010558, GO:0010559, GO:0010561, GO:0010605, GO:0012505, GO:0016020, GO:0016021, GO:0019222, GO:0019538, GO:0031224, GO:0031323, GO:0031324, GO:0031326, GO:…		DAVICIONI_TARGETS_OF_PAX_FOXO1_FUSIONS_UP, WANG_CLIM2_TARGETS_DN, JOHANSSON_BRAIN_CANCER_EARLY_VS_LATE_DN, GNATENKO_PLATELET_SIGNATURE, XU_RESPONSE_TO_TRETINOIN_UP, KAAB_FAILED_HEART_ATRIUM_DN, LU_AGING_BRAIN_DN, GAVIN_FOXP3_TARGETS_CLUSTER_T7, BONOME_OVARIAN_CANCER_POOR_SURVIVAL_UP, WANG_TUMOR_INVASIVENESS_DN, YAGI_AML_WITH_T_8_21_TRANSLOCATION, KYNG_RESPONSE_TO_H2O2_VIA_ERCC6_DN, KASLER_HDAC7_T…	3063.67	3084.4	3042.95	-0.0195125	0.814163	0.999929	FALSE	3068	3109	3007	3072	3088	3039
ENSDARG00000012513	sdcbp2	protein_coding	Syndecan-binding protein (syntenin) 2; Sdcbp protein, Syndecan binding protein, Syndecan binding protein (Syntenin), Syndecan-binding protein (syntenin) 2	sdcbp2; sdcbp2, SDCBP, sdcbp	E9QBZ6; Q803J6	E9QBZ6_DANRE; Q803J6_DANRE	ENSDART00000136496; ENSDART00000020810, ENSDART00000186531, ENSDART00000189804, ENSDART00000190511	ENSDARP00000116304; ENSDARP00000016087, ENSDARP00000151957, ENSDARP00000145819, ENSDARP00000147374	ENSDARG00000012513	chr23	16648621	16682186	-			response to hypoxia, gastrulation with mouth forming second, morphogenesis of an epithelium, morphogenesis of an epithelial sheet, binding, protein binding, response to stress, multicellular organism development, gastrulation, nervous system development, synapse assembly, response to wounding, response to abiotic stimulus, anatomical structure morphogenesis, embryo development, tissue development…	GO:0001666, GO:0001702, GO:0002009, GO:0002011, GO:0005488, GO:0005515, GO:0006950, GO:0007275, GO:0007369, GO:0007399, GO:0007416, GO:0009611, GO:0009628, GO:0009653, GO:0009790, GO:0009888, GO:0009987, GO:0016043, GO:0022607, GO:0031099, GO:0032501, GO:0032502, GO:0036293, GO:0040007, GO:0042060, GO:0042246, GO:0043167, GO:0043168, GO:0043325, GO:0044085, GO:0044699, GO:0044707, GO:0044763, GO:…		RICKMAN_TUMOR_DIFFERENTIATED_WELL_VS_POORLY_DN, GYORFFY_MITOXANTRONE_RESISTANCE, MIYAGAWA_TARGETS_OF_EWSR1_ETS_FUSIONS_UP, SERVITJA_LIVER_HNF1A_TARGETS_UP, JINESH_BLEBBISHIELD_TO_IMMUNE_CELL_FUSION_PBSHMS_DN, JINESH_BLEBBISHIELD_TRANSFORMED_STEM_CELL_SPHERES_UP, CREIGHTON_ENDOCRINE_THERAPY_RESISTANCE_3, MARTINEZ_RB1_TARGETS_UP, MARTINEZ_TP53_TARGETS_UP, MARTINEZ_RB1_AND_TP53_TARGETS_UP, CHEN_META…	3063.26	3144.62	2981.9	-0.0766301	0.371762	0.997306	FALSE	3056	3243	3015	2941	3149	2978
ENSDARG00000091253	smyd1b	protein_coding	Histone methyltransferase SmyD1a, SET and MYND domain-containing 1b; Histone methyltransferase SmyD1b, SET and MYND domain-containing 1b, Smyd1b protein	smyd1b	Q2MJQ9; Q2MJQ8	Q2MJQ9_DANRE; Q2MJQ8_DANRE	ENSDART00000170737; ENSDART00000067093	ENSDARP00000130524; ENSDARP00000067092	ENSDARG00000091253	chr8	1015243	1051527	-			catalytic activity, binding, protein binding, chromatin organization, protein complex assembly, cellular protein modification process, protein methylation, organelle organization, cytoskeleton organization, actin filament organization, multicellular organism development, heart development, cytoskeletal protein binding, metabolic process, methyltransferase activity, N-methyltransferase activity, p…	GO:0003824, GO:0005488, GO:0005515, GO:0006325, GO:0006461, GO:0006464, GO:0006479, GO:0006996, GO:0007010, GO:0007015, GO:0007275, GO:0007507, GO:0008092, GO:0008152, GO:0008168, GO:0008170, GO:0008213, GO:0008276, GO:0008757, GO:0009653, GO:0009888, GO:0009987, GO:0010927, GO:0014706, GO:0014866, GO:0016043, GO:0016278, GO:0016279, GO:0016569, GO:0016570, GO:0016571, GO:0016740, GO:0016741, GO:…		GAZIN_EPIGENETIC_SILENCING_BY_KRAS, YAO_TEMPORAL_RESPONSE_TO_PROGESTERONE_CLUSTER_2, ZWANG_TRANSIENTLY_UP_BY_2ND_EGF_PULSE_ONLY, WP_HEART_DEVELOPMENT, WP_HISTONE_MODIFICATIONS, DELACROIX_RAR_BOUND_ES, KUNINGER_IGF1_VS_PDGFB_TARGETS_UP, CADWELL_ATG16L1_TARGETS_UP	3047.08	3113.09	2981.08	-0.0624944	0.453207	0.999929	FALSE	3069	3166	2972	2983	3117	2977
ENSDARG00000075132	fh	protein_coding	Fumarate hydratase, mitochondrial	fh	F1QWR4	F1QWR4_DANRE	ENSDART00000108477	ENSDARP00000097494	ENSDARG00000075132	chr12	47638430	47648538	-	Metabolic pathways, Carbon metabolism, Citrate cycle (TCA cycle), Pyruvate metabolism	dre01100, dre01200, dre00020, dre00620			HALLMARK_FATTY_ACID_METABOLISM, HALLMARK_OXIDATIVE_PHOSPHORYLATION	MYLLYKANGAS_AMPLIFICATION_HOT_SPOT_17, PASQUALUCCI_LYMPHOMA_BY_GC_STAGE_DN, GRESHOCK_CANCER_COPY_NUMBER_UP, SERVITJA_ISLET_HNF1A_TARGETS_DN, OISHI_CHOLANGIOMA_STEM_CELL_LIKE_UP, REACTOME_THE_CITRIC_ACID_TCA_CYCLE_AND_RESPIRATORY_ELECTRON_TRANSPORT, REACTOME_CITRIC_ACID_CYCLE_TCA_CYCLE, REACTOME_PYRUVATE_METABOLISM_AND_CITRIC_ACID_TCA_CYCLE, WP_UREA_CYCLE_AND_ASSOCIATED_PATHWAYS, WP_TCA_CYCLE_IN_S…	3044.79	3120.8	2968.78	-0.0720213	0.395694	0.999929	FALSE	3047	3204	2988	2942	3125	2965
ENSDARG00000068432	si:dkey-56m19.5	protein_coding	Si:dkey-56m19.5	si:dkey-56m19.5	A0A140LG11	A0A140LG11_DANRE	ENSDART00000170721, ENSDART00000184630, ENSDART00000191067	ENSDARP00000142188, ENSDARP00000147581, ENSDARP00000154698	ENSDARG00000068432	chr7	44713135	44717498	+							3037.19	3023.15	3051.22	0.0133308	0.873657	0.999929	FALSE	2973	3082	3050	3045	3027	3047
ENSDARG00000036102	ctdsp2	protein_coding	Protein-serine/threonine phosphatase	ctdsp2, zgc:77714	Q6P3I6	Q6P3I6_DANRE	ENSDART00000104035, ENSDART00000187634	ENSDARP00000094810, ENSDARP00000145206	ENSDARG00000036102	chr23	24669035	24682244	-			catalytic activity, phosphoprotein phosphatase activity, multicellular organism development, nervous system development, cellular process, hydrolase activity, hydrolase activity, acting on ester bonds, phosphatase activity, neurogenesis, cell differentiation, neuron differentiation, multicellular organismal process, developmental process, phosphoric ester hydrolase activity, single-organism proce…	GO:0003824, GO:0004721, GO:0007275, GO:0007399, GO:0009987, GO:0016787, GO:0016788, GO:0016791, GO:0022008, GO:0030154, GO:0030182, GO:0032501, GO:0032502, GO:0042578, GO:0044699, GO:0044707, GO:0044763, GO:0044767, GO:0048699, GO:0048731, GO:0048856, GO:0048869		GLASS_IGF2BP1_CLIP_TARGETS_KNOCKDOWN_DN, BLANCO_MELO_COVID19_SARS_COV_2_INFECTION_A594_ACE2_EXPRESSING_CELLS_UP, CHOI_ATL_CHRONIC_VS_ACUTE_DN, WAMUNYOKOLI_OVARIAN_CANCER_GRADES_1_2_DN, PEREZ_TP63_TARGETS, NIKOLSKY_BREAST_CANCER_12Q13_Q21_AMPLICON, TCGA_GLIOBLASTOMA_COPY_NUMBER_UP, BYSTROEM_CORRELATED_WITH_IL5_UP, FAELT_B_CLL_WITH_VH_REARRANGEMENTS_UP, BASSO_CD40_SIGNALING_DN, FAELT_B_CLL_WITH_VH3…	3036.57	3105.46	2967.67	-0.0654563	0.435775	0.999929	FALSE	3047	3173	2973	2955	3110	2964
ENSDARG00000006125	csnk1db	protein_coding	Casein kinase I isoform delta-B	csnk1db	Q6P3K7	KC1DB_DANRE	ENSDART00000021491, ENSDART00000188988	ENSDARP00000014900, ENSDARP00000153828	ENSDARG00000006125	chr12	33320504	33336787	+	Gap junction, Hedgehog signaling pathway	dre04540, dre04340	nucleotide binding, cell morphogenesis, nucleoside binding, purine nucleoside binding, catalytic activity, protein kinase activity, protein serine/threonine kinase activity, binding, ATP binding, intracellular, cell, nucleus, cytoplasm, cellular protein modification process, protein phosphorylation, phosphorus metabolic process, phosphate-containing compound metabolic process, transport, endocyto…	GO:0000166, GO:0000902, GO:0001882, GO:0001883, GO:0003824, GO:0004672, GO:0004674, GO:0005488, GO:0005524, GO:0005622, GO:0005623, GO:0005634, GO:0005737, GO:0006464, GO:0006468, GO:0006793, GO:0006796, GO:0006810, GO:0006897, GO:0007154, GO:0007165, GO:0007166, GO:0007267, GO:0008152, GO:0008360, GO:0009653, GO:0009987, GO:0016043, GO:0016055, GO:0016192, GO:0016301, GO:0016310, GO:0016740, GO:…	HALLMARK_MITOTIC_SPINDLE	HOUNKPE_HOUSEKEEPING_GENES, WATANABE_RECTAL_CANCER_RADIOTHERAPY_RESPONSIVE_UP, SHEN_SMARCA2_TARGETS_DN, NIKOLSKY_BREAST_CANCER_17Q21_Q25_AMPLICON, NIKOLSKY_MUTATED_AND_AMPLIFIED_IN_BREAST_CANCER, DOUGLAS_BMI1_TARGETS_DN, ZHANG_BREAST_CANCER_PROGENITORS_DN, MARSON_FOXP3_TARGETS_UP, KEGG_CIRCADIAN_RHYTHM_MAMMAL, REACTOME_CELL_CYCLE, REACTOME_ORGANELLE_BIOGENESIS_AND_MAINTENANCE, REACTOME_ER_TO_GOLG…	3032.94	3071.72	2994.16	-0.036884	0.662887	0.999929	FALSE	3087	3064	2928	3054	3075	2991
ENSDARG00000074667	akt1s1	protein_coding	AKT1 substrate 1 (proline-rich)	akt1s1	E7EY34	E7EY34_DANRE	ENSDART00000157320	ENSDARP00000128295	ENSDARG00000074667	chr3	30190419	30200557	+	mTOR signaling pathway	dre04150	cell communication, signal transduction, cell surface receptor signaling pathway, enzyme linked receptor protein signaling pathway, transmembrane receptor protein tyrosine kinase signaling pathway, regulation of signal transduction, negative regulation of signal transduction, cellular process, response to organic substance, regulation of cell communication, negative regulation of cell communicati…	GO:0007154, GO:0007165, GO:0007166, GO:0007167, GO:0007169, GO:0009966, GO:0009968, GO:0009987, GO:0010033, GO:0010646, GO:0010648, GO:0023051, GO:0023052, GO:0023057, GO:0031929, GO:0032006, GO:0032007, GO:0035556, GO:0038179, GO:0042221, GO:0044699, GO:0044700, GO:0044763, GO:0048011, GO:0048519, GO:0048523, GO:0048583, GO:0048585, GO:0050789, GO:0050794, GO:0050896, GO:0051716, GO:0065007, GO:…	HALLMARK_PI3K_AKT_MTOR_SIGNALING	SANSOM_APC_MYC_TARGETS, ALONSO_METASTASIS_NEURAL_UP, ALONSO_METASTASIS_UP, REACTOME_MTOR_SIGNALLING, REACTOME_MTORC1_MEDIATED_SIGNALLING, REACTOME_AKT_PHOSPHORYLATES_TARGETS_IN_THE_CYTOSOL, REACTOME_PI3K_AKT_SIGNALING_IN_CANCER, REACTOME_CELLULAR_RESPONSE_TO_HEAT_STRESS, REACTOME_HSF1_DEPENDENT_TRANSACTIVATION, REACTOME_DISEASES_OF_SIGNAL_TRANSDUCTION_BY_GROWTH_FACTOR_RECEPTORS_AND_SECOND_MESSENG…	3031.79	3047.17	3016.41	-0.0146332	0.875639	0.999929	FALSE	2899	3206	3111	2913	3052	3012
ENSDARG00000040009	palld	protein_coding	Palladin, cytoskeletal-associated protein	palld, si:dkey-90m5.1	Q5RHD8; F1R7G1; F8W315	Q5RHD8_DANRE; F1R7G1_DANRE; F8W315_DANRE	ENSDART00000058532; ENSDART00000147945; ENSDART00000149922, ENSDART00000177922	ENSDARP00000058531; ENSDARP00000121539; ENSDARP00000124534, ENSDARP00000143758	ENSDARG00000040009	chr20	23498255	23649028	+					HALLMARK_MITOTIC_SPINDLE	FOROUTAN_TGFB_EMT_UP, FOROUTAN_PRODRANK_TGFB_EMT_UP, LIU_TARGETS_OF_VMYB_VS_CMYB_DN, LAIHO_COLORECTAL_CANCER_SERRATED_UP, HOEBEKE_LYMPHOID_STEM_CELL_UP, TONKS_TARGETS_OF_RUNX1_RUNX1T1_FUSION_HSC_UP, LEE_NEURAL_CREST_STEM_CELL_DN, CHEBOTAEV_GR_TARGETS_DN, LINDGREN_BLADDER_CANCER_CLUSTER_2A_DN, ABDULRAHMAN_KIDNEY_CANCER_VHL_DN, WEI_MIR34A_TARGETS, STONER_ESOPHAGEAL_CARCINOGENESIS_DN, ZHAN_MULTIPLE_…	3028.58	2911.55	3145.61	0.111515	0.437382	0.999929	FALSE	2526	3312	3508	2770	2919	3139
[truncated: 19,316 more rows]

## Sheet: gsea
significantly differential gsea pathways per contrast at FDR < 0.25
based on ranking all expressed genes, NOT only DEGs
ranking gsea score log10(pval)*sign_of_log2fc*-1
only keep highest absolute score per gene symbol
if organism non-human get human homologous symbol from biomart
weighting scheme: classic
collections: hallmark, curated
SIZE: number of expressed genes in pathway
NES: normalized enrichment score, positive=up-regulated, negative=down-regulated
FDR q-val: false discovery rate
NAME	LINK	WT_vs_Mut SIZE	WT_vs_Mut NES	WT_vs_Mut FDR q-val
REACTOME_CELLULAR_RESPONSE_TO_HYPOXIA	https://www.gsea-msigdb.org/gsea/msigdb/geneset_page.jsp?geneSetName=REACTOME_CELLULAR_RESPONSE_TO_HYPOXIA	61	-2.11404	0.0462292
KINSEY_TARGETS_OF_EWSR1_FLII_FUSION_DN	https://www.gsea-msigdb.org/gsea/msigdb/geneset_page.jsp?geneSetName=KINSEY_TARGETS_OF_EWSR1_FLII_FUSION_DN	240	1.97178	0.0909539
SMID_BREAST_CANCER_RELAPSE_IN_LUNG_DN	https://www.gsea-msigdb.org/gsea/msigdb/geneset_page.jsp?geneSetName=SMID_BREAST_CANCER_RELAPSE_IN_LUNG_DN	22	2.20482	0.0320454
LEE_EARLY_T_LYMPHOCYTE_UP	https://www.gsea-msigdb.org/gsea/msigdb/geneset_page.jsp?geneSetName=LEE_EARLY_T_LYMPHOCYTE_UP	85	4.564	0
WP_TRANSSULFURATION_AND_ONECARBON_METABOLISM	https://www.gsea-msigdb.org/gsea/msigdb/geneset_page.jsp?geneSetName=WP_TRANSSULFURATION_AND_ONECARBON_METABOLISM	29	-1.71883	0.217181
SHEPARD_BMYB_MORPHOLINO_DN	https://www.gsea-msigdb.org/gsea/msigdb/geneset_page.jsp?geneSetName=SHEPARD_BMYB_MORPHOLINO_DN	160	2.84262	0.00102976
HALLMARK_PEROXISOME	https://www.gsea-msigdb.org/gsea/msigdb/geneset_page.jsp?geneSetName=HALLMARK_PEROXISOME	83	-1.87001	0.125183
HOSHIDA_LIVER_CANCER_SUBCLASS_S3	https://www.gsea-msigdb.org/gsea/msigdb/geneset_page.jsp?geneSetName=HOSHIDA_LIVER_CANCER_SUBCLASS_S3	168	-2.45376	0.0101131
[truncated: 525 more rows]

## Sheet: matrix
Ensembl gene id	Ensembl gene	Ensembl biotype	UniProt proteins	UniProt genes	UniProt accessions	UniProt names	UniProt Ensembl transcripts	UniProt Ensembl proteins	UniProt Ensembl gene ids	Ensembl chr	Ensembl start	Ensembl stop	Ensembl strand	KEGG PATHWAY terms	KEGG PATHWAY ids	Gene Ontology terms	Gene Ontology ids	WT_1	WT_2	Mut_1	Mut_2
[truncated: 19,661 more rows]

[truncated: 1 more sheets: Mut_vs_WT]
