# Supplementary material for: egr3 is a mechanosensitive transcription factor gene required for cardiac valve morphogenesis
Source: Sci Adv. 2024 May 15;10(20):eadl0633. doi: 10.1126/sciadv.adl0633 (PMC11095463; doi:10.1126/sciadv.adl0633)
Supplement: Supplementary file 3 — Data S1 to S3 [file sciadv.adl0633_data_s1_to_s3.zip › adl0633_Data_S3.xlsx]

## Sheet: Oligos
Purpose	Orientation	Target gene	Allele	Species	Sequence	Assay	Amplicon size
Genotyping bns577	Forward	egr3	bns577	Zebrafish	CTACCTGCCTACTCCACCTG	HRMA	90bp
Genotyping bns577	Reverse	egr3	bns577	Zebrafish	CGGGTAGGGCAAGGATGAGGAC	HRMA
Genotyping/sequencing bns577	Forward	egr3	bns577	Zebrafish	CTTCACCTGGAAACATCACCACC	PCR; T7 endonuclease assay	367bp
Genotyping/sequencing bns577	Reverse	egr3	bns577	Zebrafish	AAAGCTCGAATGGTCTCGAGG	PCR; T7 endonuclease assay
Genotyping Cre	Forward	Cre	ds55; s898		CCAATTTACTGACCGTACACC	PCR	1019bp
Genotyping Cre	Reverse	Cre	ds55; s898		ATCTTCCAGCAGGCGCACCATTG	PCR
Genotyping bns522	Forward	egr3	bns522	Zebrafish	CCAAACCGATGAAAATGTCC	PCR	200bp
Genotyping bns522	Reverse	egr3	bns522	Zebrafish	GGCATGATCGGGATATGAGTAACC	PCR
Genotyping 5' bns522 CRISPR site	Forward	egr3	bns522	Zebrafish	CCAAACCGATGAAAATGTCC	HRMA	97bp
Genotyping 5' bns522 CRISPR site	Reverse	egr3	bns522	Zebrafish	ACGTCACATGGAAGCTCCTC	HRMA
Genotyping 3' bns522 CRISPR site	Forward	egr3	bns522	Zebrafish	GTACACACAAACGAAATCAGC	HRMA	108bp
Genotyping 3' bns522 CRISPR site	Reverse	egr3	bns522	Zebrafish	CTCAGCCGGTAAAAATGCAA	HRMA
Genotyping recombined egr3 flox	Forward	egr3	bns661	Zebrafish	CAGGCAGAATGCACCCTAAT	PCR	400bp
Genotyping recombined egr3 flox	Reverse	egr3	bns661	Zebrafish	CAAAAAGAACTGTGTATCTCCTTAC	PCR
Genotyping 5' egr3 loxp specific	Forward	egr3	bns661	Zebrafish	CGTATAATGTATGCTATACG	PCR	144bp
Genotyping 5' egr3 loxp specific	Reverse	egr3	bns661	Zebrafish	AACTTCGTGACGTAGATGACCA	PCR
Genotyping 3' egr3 loxp specific	Reverse	egr3	bns661	Zebrafish	ATAACTTCGTATAGCATACATTATA	PCR	160bp
Genotyping 3' egr3 loxp specific	Forward	egr3	bns661	Zebrafish	CAAAAAGAACTGTGTATCTCCTTAC	PCR
Genotyping WT flanking FLD	Forward	egr3	AB wt	Zebrafish	GTACACACAAACGAAATCAGC	PCR	234bp
Genotyping WT flanking FLD	Reverse	egr3	AB wt	Zebrafish	GGCATGATCGGGATATGAGTAACC	PCR
Genotyping 5' egr3 loxp flanking	Forward	egr3	bns661	Zebrafish	TTTCAAGTGCAGCTTCATGC	PCR	315bp
Genotyping 5' egr3 loxp flanking	Reverse	egr3	bns661	Zebrafish	AACTTCGTGACGTAGATGACCA	PCR
Genotyping 3' egr3 loxp flanking	Forward	egr3	bns661	Zebrafish	GTACACACAAACGAAATCAGC	PCR	~1.8kb
Genotyping 3' egr3 loxp flanking	Reverse	egr3	bns661	Zebrafish	TCCAGATCGGTGTTCTCAGCAG	PCR
Genotyping egr3:gal4 5'	Forward	egr3	bns576	Zebrafish	CTTCACCTGGAAACATCACCACC	PCR	631 bp
Genotyping egr3:gal4 5'	Reverse	egr3	bns576	Zebrafish	TCTTCCGATGATGATGTCGCAC	PCR
Genotyping egr3:gal4 3'	Forward	egr3	bns576	Zebrafish	ATCGATACGGACTGTTACCACTTC	PCR	1243 bp
Genotyping egr3:gal4 3'	Reverse	egr3	bns576	Zebrafish	AAAGCTCGAATGGTCTCGAGG	PCR
Genotyping UAS:egr3 and UAS:nr4a2b	Reverse	dtomato	bns607		ATCTCGAACTCGTGGCCGTTCATG	PCR	179 bp
Genotyping UAS:egr3 and UAS:nr4a2b	Forward	dtomato	bns607		CATATGGGTTCTGGTGCTACTAATTTTTC	PCR
5' loxp donor oligo	Reverse	egr3	bns661	Zebrafish	aagctcctcatagtggaacattacagtcggcagcaggaagataagcgcaTCCATAACTTCGTATAGCATACATTATACGAAGTTATTCCcggcggagcagcgaaagggac	Injection	110 bp
3' loxp donor oligo	Reverse	egr3	bns661	Zebrafish	aatttgcattttgagatttacaacattttaagactttttaggaccccgcTCCATAACTTCGTATAGCATACATTATACGAAGTTATTCCagaaaccctgaggcttttatt	Injection	110 bp
egr3 ISH probe	Forward	egr3	AB wt	Zebrafish	cgcaattaaccctcactaaagggATGACAGGTAAACTAGCGGACAAG	ISH	1269 bp
egr3 ISH probe	Reverse	egr3	AB wt	Zebrafish	cgctaatacgactcactatagggTCATGCACAAGTGGTGACGGTC	ISH
klf4 ISH probe	Forward	klf4	AB wt	Zebrafish	cgcaattaaccctcactaaagggCGACTGAGTTTGATAGCATGGCAC	ISH	1132 bp
klf4 ISH probe	Reverse	klf4	AB wt	Zebrafish	cgctaatacgactcactatagggAAGGCTCTGTCGCATTTCAGG	ISH
nr4a2b ISH probe	Forward	nr4a2b	AB wt	Zebrafish	CGCAATTAACCCTCACTAAAGGGATGCCCTGCGTCCAGGCTCAGTATG	ISH	941 bp
nr4a2b ISH probe	Reverse	nr4a2b	AB wt	Zebrafish	CGCTAATACGACTCACTATAGGCGGCAATATTGGCATCGATTTCGC	ISH
spp1 ISH probe	Forward	spp1	AB wt	Zebrafish	cgcaattaaccctcactaaagggCAGCAAGCAGTTCAGAGAGC	ISH	1005 bp
spp1 ISH probe	Reverse	spp1	AB wt	Zebrafish	cgctaatacgactcactataggGTCTGTCGTCTAACTCACGCTAAG	ISH
has2 ISH probe	Forward	has2	AB wt	Zebrafish	cgcaattaaccctcactaaagggATGAGATGTGATAAAGCGGTCAGC	ISH	1351 bp
has2 ISH probe	Reverse	has2	AB wt	Zebrafish	cgctaatacgactcactataggGAAGACCATGACTATGTTGCCTCG	ISH
hey2 ISH probe	Forward	hey2	AB wt	Zebrafish	cgcaattaaccctcactaaagggCCGACAGCGACATGGATGAAAC	ISH	994 bp
hey2 ISH probe	Reverse	hey2	AB wt	Zebrafish	cgctaatacgactcactataggGTTAAAACGCTCCCACTTCAGTT	ISH
Cloning egr3 ORF	Forward	egr3	AB wt	Zebrafish	caggatcccatcgatccacATGACAGGTAAACTAGCGGACAAG	PCR	1203 bp
Cloning egr3 ORF	Reverse	egr3	AB wt	Zebrafish	tatagttctagaggctcgagTCATGCACAAGTGGTGACGGTC	PCR
Cloning egr1 ORF	Forward	egr1	AB wt	Zebrafish	caggatcccatcgatccacGTTAGCTGCTGATTTCTCCAGCAC	PCR	1640 bp
Cloning egr1 ORF	Reverse	egr1	AB wt	Zebrafish	tatagttctagaggctcgagCATAGATGCTTTCTGAGTCAAGGGAG	PCR
Cloning hey2 ORF	Forward	hey2	AB wt	Zebrafish	caggatcccatcgatccacATGAAGCGGCCCTGTGAGGACAG	PCR	974 bp
Cloning hey2 ORF	Reverse	hey2	AB wt	Zebrafish	tatagttctagaggctcgagTTAAAACGCTCCCACTTCAGTTCCC	PCR
Cloning has2 ORF	Forward	has2	AB wt	Zebrafish	caggatcccatcgatccacATGAGATGTGATAAAGCGGTCAGC	PCR	1698 bp
Cloning has2 ORF	Reverse	has2	AB wt	Zebrafish	tatagttctagaggctcgagCTATACGTCAAGAACCATGTCATACTGCTG	PCR
RT-qPCR EGR3	Forward	EGR3	wt	Human	GGCTCCTTTGAAGTGGAGTAATA	RT-qPCR	102 bp
RT-qPCR EGR3	Reverse	EGR3	wt	Human	CACAGGAGAAGTAACGCTAACA	RT-qPCR
RT-qPCR KLF2	Forward	KLF2	wt	Human	CACGCACACAGGTGAGAA	RT-qPCR	128 bp
RT-qPCR KLF2	Reverse	KLF2	wt	Human	ACAGATGGCACTGGAATGG	RT-qPCR
RT-qPCR SPP1	Forward	SPP1	wt	Human	AGCTGGATGACCAGAGTGCT	RT-qPCR	151 bp
RT-qPCR SPP1	Reverse	SPP1	wt	Human	TGAAATTCATGGCTGTGGAA	RT-qPCR
RT-qPCR TBP	Forward	TBP	wt	Human	ACAACAGCCTGCCACCTTAC	RT-qPCR	96 bp
RT-qPCR TBP	Reverse	TBP	wt	Human	TGCCATAAGGCATCATTGGACT	RT-qPCR
RT-qPCR GAPDH	Forward	GAPDH	wt	Human	GTCCACTGGCGTCTTCACCA	RT-qPCR	261 bp
RT-qPCR GAPDH	Reverse	GAPDH	wt	Human	GTGGCAGTGATGGCATGGAC	RT-qPCR
RT-qPCR EGR3	Forward	EGR3	wt	Pig	CACCTTACCACTCACATCCG	RT-qPCR	120 bp
RT-qPCR EGR3	Reverse	EGR3	wt	Pig	TTGCTTGAGGTGGATCTTGG	RT-qPCR

## Sheet: CRISPR sites
Purpose	CRISPR site (PAM)
5' to generate FLD and 5' loxp KI	GCAGGAAGATAAGCGCACGGCGG
3' to generate FLD	TGCCTGCGAGCATCACCACTGGG
To generate Δ11 allele and gal4 KI	GGCAAGGATGAGGACGTGGCCGG
3' to generate FLD 3' loxp KI	AAAGCCTCAGGGTTTCTGCGGGG
